# Supplementary material for: Microbial Communities of Three Sympatric Australian Stingless Bee Species
Source: PLoS One. 2014 Aug 22;9(8):e105718. doi: 10.1371/journal.pone.0105718 (PMC4141829; doi:10.1371/journal.pone.0105718)
Supplement: Table S1 — Abundance of 241 operational taxonomic units (OTUs) across ten colonies of three different Australian stingless bee species (Aaus = Austroplebeia australis , Tcar = Tetragonula carbonaria , Thoc = Tetragonula hockingsii ). Taxonomic assignment was done with the RDP classifier based on the representative sequences for the OTUs. OTUs associated with the genus Lactobacillus (BLASTn results) are highlighted in bold print. (XLSX) [file pone.0105718.s002.xlsx]

## Sheet: OTU_table_edited_chim_removed
#OTU ID	Aaus_Z3	Aaus_Z4	Aaus_217	Aaus_232	Tcar_H59	Tcar_H74	Tcar_H89	Thoc	Tcar_287	Tcar_292	Consensus Lineage
352	2	0	2	75	17	3	0	14	0	0	Bacteria
262	0	0	0	10	0	0	0	0	0	0	Bacteria
163	0	0	0	0	0	7	0	0	0	0	Bacteria
216	0	0	0	0	0	0	0	0	3	0	Bacteria
43	0	0	2	0	0	0	0	0	0	0	Bacteria
228	0	0	0	0	0	0	0	2	0	0	Bacteria
316	0	0	0	0	0	0	0	0	0	2	Bacteria
72	0	0	0	0	0	0	0	1	0	0	Bacteria
272	0	0	0	0	0	0	0	1	0	0	Bacteria
322	0	0	1	0	0	0	0	0	0	0	Bacteria
354	0	0	0	0	0	0	1	0	0	0	Bacteria
369	0	0	0	0	0	0	0	0	0	1	Bacteria
252	82	0	0	0	0	0	0	0	0	0	Bacteria;Actinobacteria;Actinobacteria;Actinomycetales
21	0	0	0	37	0	0	0	0	0	0	Bacteria;Actinobacteria;Actinobacteria;Actinomycetales
374	0	0	0	0	0	0	0	0	0	8	Bacteria;Actinobacteria;Actinobacteria;Actinomycetales
240	0	3	0	0	3	0	0	0	0	0	Bacteria;Actinobacteria;Actinobacteria;Actinomycetales
283	3	0	0	0	0	0	0	0	0	0	Bacteria;Actinobacteria;Actinobacteria;Actinomycetales
100	0	0	0	1	0	0	0	0	0	0	Bacteria;Actinobacteria;Actinobacteria;Actinomycetales
267	1	0	0	0	0	0	0	0	0	0	Bacteria;Actinobacteria;Actinobacteria;Actinomycetales
127	0	0	0	1	0	0	0	0	0	0	Bacteria;Actinobacteria;Actinobacteria;Actinomycetales;Brevibacteriaceae;Brevibacterium
358	727	0	0	0	0	0	0	0	0	0	Bacteria;Actinobacteria;Actinobacteria;Actinomycetales;Cellulomonadaceae;Cellulomonas
115	0	1	0	116	0	0	0	0	0	22	Bacteria;Actinobacteria;Actinobacteria;Actinomycetales;Corynebacteriaceae;Corynebacterium
336	0	0	0	60	0	0	0	0	0	0	Bacteria;Actinobacteria;Actinobacteria;Actinomycetales;Corynebacteriaceae;Corynebacterium
192	0	0	0	0	0	0	0	3	0	0	Bacteria;Actinobacteria;Actinobacteria;Actinomycetales;Corynebacteriaceae;Corynebacterium
321	439	0	0	0	0	0	0	0	0	0	Bacteria;Actinobacteria;Actinobacteria;Actinomycetales;Geodermatophilaceae;Blastococcus
201	1	0	0	0	0	0	0	0	0	0	Bacteria;Actinobacteria;Actinobacteria;Actinomycetales;Geodermatophilaceae;Blastococcus
186	0	0	0	17	0	0	0	0	0	0	Bacteria;Actinobacteria;Actinobacteria;Actinomycetales;Intrasporangiaceae;Terrabacter
116	0	4	0	2	0	0	0	0	0	15	Bacteria;Actinobacteria;Actinobacteria;Actinomycetales;Microbacteriaceae
181	0	0	0	0	0	0	0	0	0	2	Bacteria;Actinobacteria;Actinobacteria;Actinomycetales;Microbacteriaceae
180	0	0	0	0	0	0	0	0	1	0	Bacteria;Actinobacteria;Actinobacteria;Actinomycetales;Microbacteriaceae
245	0	0	0	43	0	0	0	0	1	1	Bacteria;Actinobacteria;Actinobacteria;Actinomycetales;Microbacteriaceae;Agromyces
135	0	0	0	6	0	0	0	0	0	0	Bacteria;Actinobacteria;Actinobacteria;Actinomycetales;Microbacteriaceae;Agromyces
339	0	0	1	0	0	0	0	0	0	0	Bacteria;Actinobacteria;Actinobacteria;Actinomycetales;Microbacteriaceae;Agromyces
301	2	0	1	0	0	0	0	0	0	0	Bacteria;Actinobacteria;Actinobacteria;Actinomycetales;Microbacteriaceae;Microbacterium
276	0	0	0	16	0	0	0	0	0	0	Bacteria;Actinobacteria;Actinobacteria;Actinomycetales;Micrococcaceae;Arthrobacter
145	0	0	0	34	0	0	0	0	0	0	Bacteria;Actinobacteria;Actinobacteria;Actinomycetales;Micrococcaceae;Kocuria
281	0	0	0	13	0	3	0	0	0	0	Bacteria;Actinobacteria;Actinobacteria;Actinomycetales;Micrococcaceae;Micrococcus
360	0	0	0	5	0	0	0	0	0	0	Bacteria;Actinobacteria;Actinobacteria;Actinomycetales;Micrococcaceae;Rothia
227	1	0	0	0	0	0	0	0	0	0	Bacteria;Actinobacteria;Actinobacteria;Actinomycetales;Nocardiaceae;Williamsia
144	6	0	7	372	1	10	0	0	0	0	Bacteria;Actinobacteria;Actinobacteria;Actinomycetales;Propionibacteriaceae;Propionibacterium
300	0	0	2	2	0	0	0	0	0	0	Bacteria;Actinobacteria;Actinobacteria;Actinomycetales;Propionibacteriaceae;Propionibacterium
361	0	0	6	1	0	0	0	0	4	0	Bacteria;Actinobacteria;Actinobacteria;Actinomycetales;Pseudonocardiaceae;Amycolatopsis
166	0	0	0	2	0	0	0	0	0	3	Bacteria;Actinobacteria;Actinobacteria;Actinomycetales;Streptomycetaceae;Streptomyces
137	0	0	0	0	0	0	0	0	2	4	Bacteria;Actinobacteria;Actinobacteria;Bifidobacteriales;Bifidobacteriaceae;Bifidobacterium
121	0	0	0	0	4	0	0	0	0	0	Bacteria;Actinobacteria;Actinobacteria;Bifidobacteriales;Bifidobacteriaceae;Bifidobacterium
251	0	0	0	0	0	1	0	0	0	0	Bacteria;Bacteroidetes;Bacteroidia;Bacteroidales
20	10	0	0	0	0	11	0	0	0	0	Bacteria;Bacteroidetes;Flavobacteria;Flavobacteriales;Flavobacteriaceae
331	0	0	0	0	0	0	0	0	0	8	Bacteria;Bacteroidetes;Flavobacteria;Flavobacteriales;Flavobacteriaceae
188	0	0	0	0	0	6	0	0	0	0	Bacteria;Bacteroidetes;Flavobacteria;Flavobacteriales;Flavobacteriaceae
65	0	0	0	1	0	0	0	0	0	0	Bacteria;Bacteroidetes;Flavobacteria;Flavobacteriales;Flavobacteriaceae
346	0	0	0	0	0	0	16	0	0	0	Bacteria;Bacteroidetes;Flavobacteria;Flavobacteriales;Flavobacteriaceae;Chryseobacterium
278	2	0	0	0	0	0	0	0	1	17	Bacteria;Bacteroidetes;Flavobacteria;Flavobacteriales;Flavobacteriaceae;Cloacibacterium
250	0	0	0	0	0	0	7	0	0	0	Bacteria;Bacteroidetes;Flavobacteria;Flavobacteriales;Flavobacteriaceae;Flavobacterium
23	0	0	0	0	0	0	2	0	0	0	Bacteria;Bacteroidetes;Flavobacteria;Flavobacteriales;Flavobacteriaceae;Flavobacterium
294	0	0	0	14	0	0	0	0	0	0	Bacteria;Bacteroidetes;Sphingobacteria;Sphingobacteriales;Chitinophagaceae
213	0	0	0	0	0	0	0	0	10	0	Bacteria;Bacteroidetes;Sphingobacteria;Sphingobacteriales;Chitinophagaceae
88	0	0	0	0	0	0	0	0	6	0	Bacteria;Bacteroidetes;Sphingobacteria;Sphingobacteriales;Chitinophagaceae;Chitinophaga
187	0	0	0	0	0	0	0	3	0	0	Bacteria;Bacteroidetes;Sphingobacteria;Sphingobacteriales;Cytophagaceae;Adhaeribacter
62	0	0	0	0	0	0	4	0	0	0	Bacteria;Bacteroidetes;Sphingobacteria;Sphingobacteriales;Sphingobacteriaceae;Nubsella
178	0	0	0	0	0	0	3	0	0	0	Bacteria;Bacteroidetes;Sphingobacteria;Sphingobacteriales;Sphingobacteriaceae;Sphingobacterium
368	0	0	0	0	0	0	3	0	0	0	Bacteria;Bacteroidetes;Sphingobacteria;Sphingobacteriales;Sphingobacteriaceae;Sphingobacterium
326	0	0	0	6	0	0	0	0	0	0	Bacteria;Deinococcus-Thermus;Deinococci;Deinococcales
24	0	0	0	0	1	0	0	0	0	4	Bacteria;Firmicutes
329	0	0	0	0	0	0	0	4	0	0	Bacteria;Firmicutes
167	0	0	1	0	1	0	0	1	0	0	Bacteria;Firmicutes
259	1	0	0	0	0	0	0	0	0	0	Bacteria;Firmicutes
1	0	0	24	1	0	0	0	0	0	0	Bacteria;Firmicutes;Bacilli
64	0	0	0	0	0	0	0	0	0	1	Bacteria;Firmicutes;Bacilli
343	0	0	0	1	0	0	0	0	0	0	Bacteria;Firmicutes;Bacilli;Bacillales;Bacillaceae;Anoxybacillus
211	0	0	0	7	0	0	0	0	0	0	Bacteria;Firmicutes;Bacilli;Bacillales;Bacillaceae;Exiguobacterium
377	0	0	0	0	0	0	0	0	0	2	Bacteria;Firmicutes;Bacilli;Bacillales;Bacillaceae;Geobacillus
86	0	0	0	39	0	0	0	0	0	0	Bacteria;Firmicutes;Bacilli;Bacillales;Paenibacillaceae;Paenibacillus
312	0	0	0	0	15	0	0	0	0	0	Bacteria;Firmicutes;Bacilli;Bacillales;Paenibacillaceae;Paenibacillus
313	0	0	0	32	0	0	0	0	0	0	Bacteria;Firmicutes;Bacilli;Bacillales;Staphylococcaceae;Gemella
311	0	0	8	96	23	1	0	0	0	0	Bacteria;Firmicutes;Bacilli;Bacillales;Staphylococcaceae;Staphylococcus
34	0	0	0	0	0	0	1	0	0	3	Bacteria;Firmicutes;Bacilli;Bacillales;Staphylococcaceae;Staphylococcus
103	0	0	0	0	3640	2274	651	1642	5457	2897	Bacteria;Firmicutes;Bacilli;Lactobacillales
140	61	0	8033	387	0	2	0	20	9	17	Bacteria;Firmicutes;Bacilli;Lactobacillales
28	78	0	6046	266	17	27	0	16	17	39	Bacteria;Firmicutes;Bacilli;Lactobacillales
83	0	0	0	0	22	11	0	114	13	890	Bacteria;Firmicutes;Bacilli;Lactobacillales
277	0	0	0	0	0	2	5	988	0	0	Bacteria;Firmicutes;Bacilli;Lactobacillales
42	0	0	0	0	0	275	5	0	205	65	Bacteria;Firmicutes;Bacilli;Lactobacillales
357	42	0	213	120	1	8	1	13	3	0	Bacteria;Firmicutes;Bacilli;Lactobacillales
107	0	0	1	1	0	0	0	4	0	0	Bacteria;Firmicutes;Bacilli;Lactobacillales
130	0	0	0	0	0	0	0	2	0	0	Bacteria;Firmicutes;Bacilli;Lactobacillales
371	0	0	0	0	0	4	0	0	0	0	Bacteria;Firmicutes;Bacilli;Lactobacillales;Carnobacteriaceae;Dolosigranulum
90	0	0	1	0	0	0	0	0	0	1	Bacteria;Firmicutes;Bacilli;Lactobacillales;Enterococcaceae;Enterococcus
370	0	0	0	0	0	1504	0	0	1399	956	Bacteria;Firmicutes;Bacilli;Lactobacillales;Lactobacillaceae
33	0	0	0	0	297	649	29	1	674	25	Bacteria;Firmicutes;Bacilli;Lactobacillales;Lactobacillaceae
366	0	0	0	0	0	310	46	640	0	0	Bacteria;Firmicutes;Bacilli;Lactobacillales;Lactobacillaceae
332	0	0	0	0	30	87	3	0	16	1	Bacteria;Firmicutes;Bacilli;Lactobacillales;Lactobacillaceae
139	0	0	0	0	0	6	0	0	22	10	Bacteria;Firmicutes;Bacilli;Lactobacillales;Lactobacillaceae
344	0	0	0	0	0	1	0	0	0	0	Bacteria;Firmicutes;Bacilli;Lactobacillales;Lactobacillaceae
257	0	0	0	0	0	586	0	0	1842	1037	Bacteria;Firmicutes;Bacilli;Lactobacillales;Lactobacillaceae;Lactobacillus
221	0	0	0	50	0	0	0	0	0	0	Bacteria;Firmicutes;Bacilli;Lactobacillales;Streptococcaceae;Lactococcus
129	0	0	4	0	0	0	0	0	0	0	Bacteria;Firmicutes;Clostridia;Clostridiales
219	0	0	0	0	0	0	4	0	0	0	Bacteria;Firmicutes;Clostridia;Clostridiales
104	0	0	0	0	3	0	0	0	0	0	Bacteria;Firmicutes;Clostridia;Clostridiales
147	0	0	2	0	0	0	0	0	0	0	Bacteria;Firmicutes;Clostridia;Clostridiales
338	0	0	2	0	0	0	0	0	0	0	Bacteria;Firmicutes;Clostridia;Clostridiales;Incertae Sedis XI;Anaerococcus
66	0	1	0	0	0	0	0	0	0	1	Bacteria;Firmicutes;Clostridia;Clostridiales;Ruminococcaceae;Ethanoligenens
200	0	0	0	97	0	0	0	0	0	1	Bacteria;Firmicutes;Clostridia;Clostridiales;Veillonellaceae;Veillonella
26	0	0	0	0	0	0	8	0	0	0	Bacteria;Proteobacteria
246	0	0	0	0	0	0	3	0	0	0	Bacteria;Proteobacteria
15	1	0	0	0	0	0	0	0	0	0	Bacteria;Proteobacteria
56	0	0	0	767	0	0	0	0	0	0	Bacteria;Proteobacteria;Alphaproteobacteria
274	0	0	0	94	0	0	0	0	0	0	Bacteria;Proteobacteria;Alphaproteobacteria
170	0	0	0	31	0	0	0	0	0	0	Bacteria;Proteobacteria;Alphaproteobacteria
48	0	0	0	14	0	0	0	0	0	0	Bacteria;Proteobacteria;Alphaproteobacteria
4	0	0	0	6	0	0	0	0	0	0	Bacteria;Proteobacteria;Alphaproteobacteria
235	0	0	0	6	0	0	0	0	0	0	Bacteria;Proteobacteria;Alphaproteobacteria
5	0	0	0	0	0	0	4	0	0	0	Bacteria;Proteobacteria;Alphaproteobacteria
61	0	0	0	3	0	0	0	0	0	0	Bacteria;Proteobacteria;Alphaproteobacteria
172	0	0	0	1	0	0	0	0	0	0	Bacteria;Proteobacteria;Alphaproteobacteria
25	0	0	0	0	0	0	120	0	1	0	Bacteria;Proteobacteria;Alphaproteobacteria;Caulobacterales;Caulobacteraceae;Brevundimonas
14	0	0	6	0	0	0	2	0	0	0	Bacteria;Proteobacteria;Alphaproteobacteria;Caulobacterales;Caulobacteraceae;Caulobacter
0	0	0	0	21	0	0	0	0	0	0	Bacteria;Proteobacteria;Alphaproteobacteria;Caulobacterales;Caulobacteraceae;Phenylobacterium
37	0	0	0	0	0	0	0	0	0	11	Bacteria;Proteobacteria;Alphaproteobacteria;Rhizobiales
297	0	0	0	10	0	0	0	0	0	0	Bacteria;Proteobacteria;Alphaproteobacteria;Rhizobiales
173	0	0	0	0	0	0	9	0	0	0	Bacteria;Proteobacteria;Alphaproteobacteria;Rhizobiales
80	0	0	0	0	0	0	0	0	8	0	Bacteria;Proteobacteria;Alphaproteobacteria;Rhizobiales
19	0	0	0	0	0	0	6	0	0	0	Bacteria;Proteobacteria;Alphaproteobacteria;Rhizobiales
197	0	0	0	6	0	0	0	0	0	0	Bacteria;Proteobacteria;Alphaproteobacteria;Rhizobiales
196	0	0	0	3	0	0	0	0	0	0	Bacteria;Proteobacteria;Alphaproteobacteria;Rhizobiales
112	0	0	1	0	0	0	0	0	0	0	Bacteria;Proteobacteria;Alphaproteobacteria;Rhizobiales
9	0	0	0	0	0	0	4	0	0	0	Bacteria;Proteobacteria;Alphaproteobacteria;Rhizobiales;Aurantimonadaceae;Aurantimonas
342	0	0	0	1	0	0	0	0	0	0	Bacteria;Proteobacteria;Alphaproteobacteria;Rhizobiales;Beijerinckiaceae
214	0	0	0	48	0	0	0	0	0	2	Bacteria;Proteobacteria;Alphaproteobacteria;Rhizobiales;Bradyrhizobiaceae;Blastobacter
177	0	0	0	0	0	0	0	0	5	0	Bacteria;Proteobacteria;Alphaproteobacteria;Rhizobiales;Bradyrhizobiaceae;Bosea
77	0	0	0	0	0	0	0	0	1	0	Bacteria;Proteobacteria;Alphaproteobacteria;Rhizobiales;Brucellaceae
359	0	0	0	444	0	0	0	0	0	0	Bacteria;Proteobacteria;Alphaproteobacteria;Rhizobiales;Brucellaceae;Ochrobactrum
303	0	0	1	191	0	0	2	0	0	3	Bacteria;Proteobacteria;Alphaproteobacteria;Rhizobiales;Brucellaceae;Ochrobactrum
179	0	0	0	0	0	0	0	0	4	0	Bacteria;Proteobacteria;Alphaproteobacteria;Rhizobiales;Brucellaceae;Ochrobactrum
44	0	1079	0	0	0	1	0	0	0	0	Bacteria;Proteobacteria;Alphaproteobacteria;Rhizobiales;Methylobacteriaceae;Methylobacterium
119	1	5	0	761	0	1	0	4	0	0	Bacteria;Proteobacteria;Alphaproteobacteria;Rhizobiales;Methylobacteriaceae;Methylobacterium
273	0	1	0	0	0	0	0	0	0	0	Bacteria;Proteobacteria;Alphaproteobacteria;Rhizobiales;Methylobacteriaceae;Methylobacterium
307	30	2	0	0	29	13	0	16	0	0	Bacteria;Proteobacteria;Alphaproteobacteria;Rhizobiales;Phyllobacteriaceae
335	1	0	0	0	0	0	0	0	0	0	Bacteria;Proteobacteria;Alphaproteobacteria;Rhizobiales;Phyllobacteriaceae
59	0	0	2	9	0	0	0	0	0	0	Bacteria;Proteobacteria;Alphaproteobacteria;Rhizobiales;Rhizobiaceae;Ensifer
296	0	0	0	0	0	0	32	0	0	0	Bacteria;Proteobacteria;Alphaproteobacteria;Rhizobiales;Rhizobiaceae;Rhizobium
10	0	0	0	0	0	0	20	0	0	0	Bacteria;Proteobacteria;Alphaproteobacteria;Rhizobiales;Rhizobiaceae;Rhizobium
18	0	0	0	0	0	0	7	0	0	0	Bacteria;Proteobacteria;Alphaproteobacteria;Rhizobiales;Xanthobacteraceae;Ancylobacter
292	0	5	0	0	0	0	0	0	0	0	Bacteria;Proteobacteria;Alphaproteobacteria;Rhodobacterales;Rhodobacteraceae;Paracoccus
36	1	0	0	0	0	0	0	0	0	0	Bacteria;Proteobacteria;Alphaproteobacteria;Rhodobacterales;Rhodobacteraceae;Rubellimicrobium
333	0	0	0	0	617	292	230	3532	1715	1175	Bacteria;Proteobacteria;Alphaproteobacteria;Rhodospirillales;Acetobacteraceae
120	0	0	3	202	0	97	7	0	0	0	Bacteria;Proteobacteria;Alphaproteobacteria;Rhodospirillales;Acetobacteraceae
231	21	0	0	0	0	8	0	0	0	0	Bacteria;Proteobacteria;Alphaproteobacteria;Rhodospirillales;Acetobacteraceae
17	0	0	0	0	0	0	0	13	0	0	Bacteria;Proteobacteria;Alphaproteobacteria;Rhodospirillales;Acetobacteraceae
356	15	0	0	0	1	34	8	1	89	0	Bacteria;Proteobacteria;Alphaproteobacteria;Rhodospirillales;Acetobacteraceae;Asaia
285	0	0	0	0	0	0	0	0	1	0	Bacteria;Proteobacteria;Alphaproteobacteria;Rhodospirillales;Acetobacteraceae;Asaia
287	1	0	0	0	0	0	0	0	0	0	Bacteria;Proteobacteria;Alphaproteobacteria;Rhodospirillales;Acetobacteraceae;Gluconobacter
55	0	0	0	50	0	0	0	0	0	0	Bacteria;Proteobacteria;Alphaproteobacteria;Rickettsiales
49	0	0	0	2	0	0	0	0	0	0	Bacteria;Proteobacteria;Alphaproteobacteria;Sphingomonadales
347	0	0	0	1	0	0	0	0	0	0	Bacteria;Proteobacteria;Alphaproteobacteria;Sphingomonadales
3	1	0	0	0	0	0	0	0	0	0	Bacteria;Proteobacteria;Alphaproteobacteria;Sphingomonadales;Erythrobacteraceae
310	0	0	0	0	1	0	35	0	0	0	Bacteria;Proteobacteria;Alphaproteobacteria;Sphingomonadales;Sphingomonadaceae;Novosphingobium
40	0	0	0	0	1	5	14	0	0	0	Bacteria;Proteobacteria;Alphaproteobacteria;Sphingomonadales;Sphingomonadaceae;Sphingobium
131	0	0	0	0	0	1	8	0	0	0	Bacteria;Proteobacteria;Alphaproteobacteria;Sphingomonadales;Sphingomonadaceae;Sphingobium
334	0	0	0	30	0	0	0	0	0	0	Bacteria;Proteobacteria;Alphaproteobacteria;Sphingomonadales;Sphingomonadaceae;Sphingomonas
2	0	0	0	0	0	0	1	0	0	0	Bacteria;Proteobacteria;Alphaproteobacteria;Sphingomonadales;Sphingomonadaceae;Sphingomonas
35	0	0	0	9	0	0	0	0	0	0	Bacteria;Proteobacteria;Alphaproteobacteria;Sphingomonadales;Sphingomonadaceae;Sphingopyxis
265	0	0	0	0	0	0	0	1	0	0	Bacteria;Proteobacteria;Betaproteobacteria
148	0	0	3	198	0	0	0	0	1	4	Bacteria;Proteobacteria;Betaproteobacteria;Burkholderiales;Alcaligenaceae;Achromobacter
16	0	0	0	0	0	0	0	1	0	0	Bacteria;Proteobacteria;Betaproteobacteria;Burkholderiales;Burkholderiaceae
351	0	0	0	0	3	0	0	0	9	1	Bacteria;Proteobacteria;Betaproteobacteria;Burkholderiales;Burkholderiaceae;Burkholderia
132	0	0	0	3	0	0	0	0	0	0	Bacteria;Proteobacteria;Betaproteobacteria;Burkholderiales;Burkholderiaceae;Burkholderia
204	0	0	1	285	0	0	0	0	0	0	Bacteria;Proteobacteria;Betaproteobacteria;Burkholderiales;Burkholderiaceae;Cupriavidus
12	3715	7903	41	7594	951	3621	1506	2306	20	15	Bacteria;Proteobacteria;Betaproteobacteria;Burkholderiales;Burkholderiaceae;Ralstonia
270	1	3	0	0	0	2	0	1	0	0	Bacteria;Proteobacteria;Betaproteobacteria;Burkholderiales;Burkholderiaceae;Ralstonia
31	0	0	0	0	0	0	0	1	0	0	Bacteria;Proteobacteria;Betaproteobacteria;Burkholderiales;Burkholderiaceae;Ralstonia
299	0	0	0	6	0	0	0	0	0	0	Bacteria;Proteobacteria;Betaproteobacteria;Burkholderiales;Comamonadaceae
99	0	0	0	0	0	0	25	0	0	0	Bacteria;Proteobacteria;Betaproteobacteria;Burkholderiales;Comamonadaceae;Acidovorax
111	0	0	0	0	2	0	0	0	0	0	Bacteria;Proteobacteria;Betaproteobacteria;Burkholderiales;Comamonadaceae;Comamonas
239	0	0	0	5	4	5	0	0	0	0	Bacteria;Proteobacteria;Betaproteobacteria;Burkholderiales;Comamonadaceae;Diaphorobacter
291	0	0	0	0	0	0	0	0	4	0	Bacteria;Proteobacteria;Betaproteobacteria;Burkholderiales;Comamonadaceae;Hydrogenophaga
205	0	0	0	0	0	0	0	3	0	0	Bacteria;Proteobacteria;Betaproteobacteria;Burkholderiales;Comamonadaceae;Hydrogenophaga
218	0	0	0	0	0	0	0	0	1	0	Bacteria;Proteobacteria;Betaproteobacteria;Burkholderiales;Comamonadaceae;Pelomonas
220	0	0	0	0	0	0	1	0	0	0	Bacteria;Proteobacteria;Betaproteobacteria;Burkholderiales;Oxalobacteraceae;Herminiimonas
238	0	0	0	106	0	0	0	0	0	0	Bacteria;Proteobacteria;Betaproteobacteria;Burkholderiales;Oxalobacteraceae;Massilia
210	0	0	0	0	0	0	0	2575	0	0	Bacteria;Proteobacteria;Betaproteobacteria;Neisseriales;Neisseriaceae
266	0	0	0	0	0	0	0	1	0	0	Bacteria;Proteobacteria;Betaproteobacteria;Neisseriales;Neisseriaceae
255	0	0	0	0	0	2	0	0	0	0	Bacteria;Proteobacteria;Betaproteobacteria;Rhodocyclales;Rhodocyclaceae;Dechloromonas
123	0	0	0	0	0	0	2	0	0	0	Bacteria;Proteobacteria;Betaproteobacteria;Rhodocyclales;Rhodocyclaceae;Shinella
268	0	0	0	1	0	0	0	0	0	0	Bacteria;Proteobacteria;Deltaproteobacteria;Desulfobacterales;Desulfobacteraceae
256	0	0	0	539	0	0	0	0	0	0	Bacteria;Proteobacteria;Gammaproteobacteria
249	0	0	0	0	0	273	0	0	0	102	Bacteria;Proteobacteria;Gammaproteobacteria
376	0	0	0	0	4	0	0	1	1	4	Bacteria;Proteobacteria;Gammaproteobacteria
247	0	0	0	0	0	0	0	0	0	4	Bacteria;Proteobacteria;Gammaproteobacteria
92	0	0	0	0	0	0	0	0	0	2	Bacteria;Proteobacteria;Gammaproteobacteria
288	0	0	0	269	0	0	0	0	0	0	Bacteria;Proteobacteria;Gammaproteobacteria;Acidithiobacillales;Acidithiobacillaceae;Acidithiobacillus
320	3232	187	0	0	716	5416	1139	1400	0	7	Bacteria;Proteobacteria;Gammaproteobacteria;Enterobacteriales;Enterobacteriaceae
237	1	0	0	609	0	0	0	0	0	0	Bacteria;Proteobacteria;Gammaproteobacteria;Enterobacteriales;Enterobacteriaceae
73	105	0	2	65	52	52	29	0	0	0	Bacteria;Proteobacteria;Gammaproteobacteria;Enterobacteriales;Enterobacteriaceae
372	0	0	2	161	0	0	0	0	0	0	Bacteria;Proteobacteria;Gammaproteobacteria;Enterobacteriales;Enterobacteriaceae
39	14	6	0	58	3	20	0	0	8	1	Bacteria;Proteobacteria;Gammaproteobacteria;Enterobacteriales;Enterobacteriaceae
160	2	0	0	0	0	10	1	1	0	0	Bacteria;Proteobacteria;Gammaproteobacteria;Enterobacteriales;Enterobacteriaceae
248	0	0	0	0	0	0	0	0	8	0	Bacteria;Proteobacteria;Gammaproteobacteria;Enterobacteriales;Enterobacteriaceae
364	0	0	0	0	0	3	0	2	0	0	Bacteria;Proteobacteria;Gammaproteobacteria;Enterobacteriales;Enterobacteriaceae
203	0	0	0	0	0	0	4	0	0	0	Bacteria;Proteobacteria;Gammaproteobacteria;Enterobacteriales;Enterobacteriaceae
158	0	0	0	0	0	2	0	0	0	0	Bacteria;Proteobacteria;Gammaproteobacteria;Enterobacteriales;Enterobacteriaceae
157	0	0	0	0	0	0	0	1	0	0	Bacteria;Proteobacteria;Gammaproteobacteria;Enterobacteriales;Enterobacteriaceae
260	0	0	0	0	0	1	0	0	0	0	Bacteria;Proteobacteria;Gammaproteobacteria;Enterobacteriales;Enterobacteriaceae
263	0	0	0	0	0	1	0	0	0	0	Bacteria;Proteobacteria;Gammaproteobacteria;Enterobacteriales;Enterobacteriaceae
124	0	0	0	0	0	2203	12	0	0	1	Bacteria;Proteobacteria;Gammaproteobacteria;Enterobacteriales;Enterobacteriaceae;Brenneria
345	0	0	0	0	0	2	6	0	1	0	Bacteria;Proteobacteria;Gammaproteobacteria;Enterobacteriales;Enterobacteriaceae;Brenneria
126	0	0	0	103	0	0	0	0	1	0	Bacteria;Proteobacteria;Gammaproteobacteria;Enterobacteriales;Enterobacteriaceae;Morganella
29	4077	214	0	0	1059	6320	1447	1876	0	1	Bacteria;Proteobacteria;Gammaproteobacteria;Enterobacteriales;Enterobacteriaceae;Pantoea
275	0	0	0	25	2	0	0	1	4	15	Bacteria;Proteobacteria;Gammaproteobacteria;Enterobacteriales;Enterobacteriaceae;Serratia
95	0	0	0	0	0	4	0	0	0	0	Bacteria;Proteobacteria;Gammaproteobacteria;Oceanospirillales
202	0	0	0	0	0	0	0	3	0	0	Bacteria;Proteobacteria;Gammaproteobacteria;Oceanospirillales
50	0	0	0	0	0	1	0	0	0	0	Bacteria;Proteobacteria;Gammaproteobacteria;Oceanospirillales
264	0	0	0	0	0	17	0	34	31	3	Bacteria;Proteobacteria;Gammaproteobacteria;Oceanospirillales;Halomonadaceae
47	0	0	0	0	745	23	1	75	48	3	Bacteria;Proteobacteria;Gammaproteobacteria;Oceanospirillales;Halomonadaceae;Carnimonas
350	0	0	0	0	0	2	0	114	0	0	Bacteria;Proteobacteria;Gammaproteobacteria;Oceanospirillales;Halomonadaceae;Carnimonas
70	0	0	0	0	1	16	47	0	0	0	Bacteria;Proteobacteria;Gammaproteobacteria;Oceanospirillales;Halomonadaceae;Zymobacter
146	0	0	5	0	0	0	0	0	0	0	Bacteria;Proteobacteria;Gammaproteobacteria;Oceanospirillales;Oceanospirillaceae;Marinomonas
309	0	0	0	0	0	111	0	0	0	235	Bacteria;Proteobacteria;Gammaproteobacteria;Orbales;Orbaceae
41	0	0	0	0	12	2055	161	0	0	0	Bacteria;Proteobacteria;Gammaproteobacteria;Pseudomonadales;Moraxellaceae;Acinetobacter
141	62	1	0	86	110	27	7	0	0	0	Bacteria;Proteobacteria;Gammaproteobacteria;Pseudomonadales;Moraxellaceae;Acinetobacter
75	0	0	0	0	18	4	50	0	0	0	Bacteria;Proteobacteria;Gammaproteobacteria;Pseudomonadales;Moraxellaceae;Acinetobacter
82	0	0	0	0	0	0	51	0	0	0	Bacteria;Proteobacteria;Gammaproteobacteria;Pseudomonadales;Moraxellaceae;Acinetobacter
81	0	0	0	0	0	0	17	0	0	0	Bacteria;Proteobacteria;Gammaproteobacteria;Pseudomonadales;Moraxellaceae;Acinetobacter
98	1	0	0	0	3	5	0	0	0	0	Bacteria;Proteobacteria;Gammaproteobacteria;Pseudomonadales;Moraxellaceae;Acinetobacter
327	0	0	0	1	3	0	1	4	0	0	Bacteria;Proteobacteria;Gammaproteobacteria;Pseudomonadales;Moraxellaceae;Acinetobacter
191	0	0	0	0	0	0	3	0	0	0	Bacteria;Proteobacteria;Gammaproteobacteria;Pseudomonadales;Moraxellaceae;Acinetobacter
325	0	0	0	0	0	0	3	0	0	0	Bacteria;Proteobacteria;Gammaproteobacteria;Pseudomonadales;Moraxellaceae;Acinetobacter
153	0	0	0	0	0	0	2	0	0	0	Bacteria;Proteobacteria;Gammaproteobacteria;Pseudomonadales;Moraxellaceae;Acinetobacter
71	1	0	0	0	0	0	0	0	0	0	Bacteria;Proteobacteria;Gammaproteobacteria;Pseudomonadales;Moraxellaceae;Acinetobacter
97	0	0	0	0	0	0	1	0	0	0	Bacteria;Proteobacteria;Gammaproteobacteria;Pseudomonadales;Moraxellaceae;Acinetobacter
209	0	0	0	0	0	0	2	0	0	0	Bacteria;Proteobacteria;Gammaproteobacteria;Pseudomonadales;Moraxellaceae;Enhydrobacter
142	0	0	8	22	1	0	25	1	5	7	Bacteria;Proteobacteria;Gammaproteobacteria;Pseudomonadales;Pseudomonadaceae;Pseudomonas
8	0	0	1	1	0	0	5	1	0	0	Bacteria;Proteobacteria;Gammaproteobacteria;Pseudomonadales;Pseudomonadaceae;Pseudomonas
212	0	0	0	0	0	0	0	0	3	0	Bacteria;Proteobacteria;Gammaproteobacteria;Pseudomonadales;Pseudomonadaceae;Pseudomonas
253	0	0	0	0	0	0	0	2	0	0	Bacteria;Proteobacteria;Gammaproteobacteria;Pseudomonadales;Pseudomonadaceae;Pseudomonas
340	0	0	0	0	0	0	2	0	0	0	Bacteria;Proteobacteria;Gammaproteobacteria;Pseudomonadales;Pseudomonadaceae;Pseudomonas
279	0	0	0	0	0	0	35	0	0	0	Bacteria;Proteobacteria;Gammaproteobacteria;Xanthomonadales;Xanthomonadaceae
185	0	0	1	0	0	0	0	0	0	0	Bacteria;Proteobacteria;Gammaproteobacteria;Xanthomonadales;Xanthomonadaceae
290	0	0	20	40	3	0	1	0	0	1	Bacteria;Proteobacteria;Gammaproteobacteria;Xanthomonadales;Xanthomonadaceae;Stenotrophomonas
314	0	0	0	0	0	0	24	0	0	0	Bacteria;Proteobacteria;Gammaproteobacteria;Xanthomonadales;Xanthomonadaceae;Stenotrophomonas
114	1	0	0	0	0	0	0	0	0	0	Bacteria;Tenericutes;Mollicutes;Entomoplasmatales;Entomoplasmataceae;Mesoplasma
102	0	0	0	1	0	0	0	0	0	0	Unclassified
