# Supplementary material for: Microbial Communities of Three Sympatric Australian Stingless Bee Species
Source: PLoS One. 2014 Aug 22;9(8):e105718. doi: 10.1371/journal.pone.0105718 (PMC4141829; doi:10.1371/journal.pone.0105718)
Supplement: Data S1 — Representative sequences for 241 OTUs identified across ten colonies of three different Australian stingless bee species. Each sequence is identified by the OTU number, the species and colony it was found in (Aaus = Austroplebeia australis, Tcar = Tetragonula carbonaria, Thoc = Tetragonula hockingsii), and a unique sequence identifier. If an OTU was detected in multiple colonies, only one colony/species is indicated. (FASTA) [file pone.0105718.s003.fasta]

>0 Aaus232_16
AGCGAACGCTGGCGGCAGGCCTAACACATGCAAGTCGAACGGCTCTTCGGAGCAGTGGCG
GACGGGTGAGTAACGCGTGGGAACGTGCCCTTTGGTTCGGAACAACACAGGGAAACTTGT
GCTAATACCGGATGAGCCCTTCGGGGGAAAGATTTATCGCCATTGGAGCGGCCCGCGTTG
GATTAGGTAGTTGGTGGGGTAAAGGCCTACCAAGCCTACGATCCATAGCTGGTCTGAGAG
GATGATCAGCCACACTGGGACTGAGACACGGCCCAGACTCCTACGGGAGGCAGCAGTGGG
GAATCTTGCGCAATGGGCGAAAGCCTGACGCAGCCATGCCGCGTGAATGATGAAGGTCTT
AGGATTGTAAAATTCTTTCACCGGGGAAGATAATGACGGTACCCGGAGAAGAAGCCCCGG
CTAACTTCGTGCCAGCAGCCGCCGCGGTAAC
>1 Aaus217_31052
GATGAACGCTGGCGGCGTGCCTAATACATGCAAGTCGAACGCACTCTCGTAAATGATTTT
GGTGCTTGCATCGAATGATTTTACATTGGAGTGAGTGGCGAATGGGTGAGTAACACGTGA
GCAACCTGCCTTTGAGTATGGGATAGCATTTGGAAACGAATGATAATACCGTATAACAAC
TGAAACCACATGGTTTCAGTTCGAAAGATGCGTTTGCATCGCTCTTAGATGGACTCGCGG
CGCATTAGTTAGTTGGTGAGATAAAGGCCCACCAAGACGATGATGCGTAGCCGACCTGAG
AGGGTAATCGGCCACATTGGAACTGAGACACGGTCCAGACTCCTACGGGAGGCAGCAGTA
GGGAATCTTTCACAATGGACGCAAGTCTGATGAAGCAACGCCGCGTGAGTGATGAAGGGT

>10 Tcar.H89_53842
AACGAACGCTGGCGGCAGGCTTAACACATGCAAGTCGAACGCTCCGCAAGGAGAGTGGCA
GACGGGTGAGTAACACGTGGGAACGTACCCTTTACTACGGAACAACTCCGGGAAACTGGA
GCTAATACCGTATGTGCCCTTCGGGGGAAAGATTTATCGGTAAAGGATCGGCCCGCGTTG
GATTAGCTAGTTGGTGGGGTAAAGGCCTACCAAGGCGACGATCCATAGCTGGTCTGAGAG
GATGATCAGCCACATTGGGACTGAGACACGGCCCAAACTCCTACGGGAGGCAGCAGTGGG
GAATATTGGACAATGGGCGCAAGCCTGATCCAGCCATGCCGCGTGTGTGATGAAGGCCTT
AGGGTTGTAAAGCACTTTTCACCGGAGAAGATAATGACGGTATCCGGAGAAGAAGCCCCG
GCTAACTTCGTGCCAGCCGCCGCGGTAATT
>100 Aaus232_39675
GACGAACGCTGGCGGCGTGCTTAACACATGCAAGTCGAACGGTGAAGGAGAGCTTGCTCT
CCGGATCAGTGGCGAACGGGTGAGTAACACGTGGGCAACCTGCCCCTGACACTGGGATAA
CTCCGGGAAACCGGGGCTAATACCGGANACGACGCGAGTTGGCATCTTCTCGCGTGGAAA
GTTTTTCGGTCAGGGATGGGCCCGCGGCCTATCAGCTTGTTGGTGAGGTAACGGCCCACC
AAGGCGACGACGGGTAGCCGGCCTGAGAGGGCGACCGGCCACACTGGGACTGAGACACGG
CCCAGACTCCTACGGGAGGCAGCAGTGGGGAATATTGCGCAATGGGCGAAAGCCTGACGC
AGCGACGCCGCGTGAGGGATGAAGGCCTTCGGGTTGT
>102 Aaus232_48849
GACAGCAGCGAAGACGAGAGCTACAGGGGACCATCGGCGACCGGGAGGCCGATACCGGAG
AGGCCGGAACGCGTGCCCACCGTTGACCTTAGCCCGTCACCGTCAGAACGCGGTCGCAAC
GACGACGGAAGCGATCGGCTCACGTCGCCTCCGACGCCTCTCTCGATCTCGAGGGCCGGA
AGCAGAGACGAGGACAGTACCCGGGACTCGAGGATAGATCGCAGCAGCAGGGAACGGGAG
GTTCACAACGGTGGACGAGGAAGATCGC
>103 Tcar287_3476
GACGAACGCTGGCGGCGTGCCTAATACATGCAAGTCGAGCGAGCCAAGCTAACAGAATAC
CTTCGGGTAGGAAGATAGTAAAGCGAGCGGCGGATGGGTGAGTAACACGTGGGGAACCTA
CCCTATAGACAGGGATACCATTTGGAAACAGATGCTAATACCAGATAAGAGTGAGAATCG
CATGATTCGAGCGTAAAAGGCGGCGAAAGCTGTCGCTAAAGGATGGACCTGCGGTGCATT
AGCTAGTTGGTAAGGTAAAGGCTTACCAAGGCGATGATGCATAGCCGAGTTGAGAGACTG
AACGGCCACATTGGGACTGAGACACGGCCCAAACTCCTACGGGAGGCAGCAGTGGGGAAT
ATTGGACAATGGGGGGAACCCTGATCCAGCAATGCCGCGTGTGTGAAGAAGGTCTTCGGA
TTGTAAAGCACTTTCGTTAGGGAAGATGATGACGGTACCTAAAGAAGAAGCCCCGGCTAA
CTTCGTGCCAGCCGCCGCCGTAAC
>104 Tcar.H59_55782
GATGAACGCTGGCGGCGTGCTTAACACATGCAAGTCGAGCGAAGCATTTTAAAGGAAGTT
TTCGGATGGAATTTAAGATGACTTAGCGGCGGACGGGTGAGTAACGCGTGGGTAACCTGC
CTCATACAGGGGGATAACAGTTAGAAATGACTGCTAATACCGCATAAGCGCACAGTACTG
CATAGTACAGTGTGAAAAACTCCGGTGGTATGAGATGGACCCG
>107 Tcar.T_5306
GATGAACGCTGGCGGCGTGCCTAATACATGCAAGTCGAACGCACTCTCGTAAATGATTCT
GGTGCTTGCATTAGATGATTTTACATTGGAGTGAGTGGCGAATGGGTGAGTAACACGTGA
GGAACCCGCCCTTAAGTCTGGGATAGCATTGGGAAACTAATGATAATACCGGATAATAAC
TAAAGCCACATGGCTTTAGTTTGAAAGGTGCTTCGGCATCGCTTTTGGATGGACTCGCGG
CGCATTAGTTAGTTGGTAGGATAAAGGCCTACCAAGACGATGATGCGTAGCCGACCTGAG
AGGGTAATCGGCCACATTGGAACTGAGACACGGTCCAGACTCCTACGGGAGGCAGCAGTA
GGGAATCTTTCACAATGGACGAGAGTCTGATGAAGCAACGCCGCGTGAGTGAAGAAGGGT
TTCGGCTCGTAAAAACTCTGTTGCTAGAGAAGAACGAGTGCAGTAGGTAATGGCTGCACC

>111 Tcar.H59_4436
ATTGAACGCTGGCGGCATGCTTTACACATGCAAGTCGAACGGTAACAGGTCTTCGGATGC
TGACGAGTGGCGAACGGGTGAGTAATACATCGGAACGTGCCTAGTAGTGGGGGATAACTA
CTCGAAAGAGTAGCTAATACCGCATGAGATCTACGGATGAAAGCAGGGGACCTTCGGGCC
TTGTGCTACTAGAGCGGCTGATGGCAGATTAGGTAGTTGGTGGGGTAAAGGCTTACCAAG
CCTGCGATCTGTAGCTGGTCTGAGAGGACGACCAGCCACACTGGGACTGAGACACGGCCC
AGACTCCTACGGGAGGCAGCAGTGGGGAATTTTGGACAATGGGCGAAAGCCTGATCCAGC
AATGCCGCGTGCAGGATGAAGGCCCTCGGGTTGTAAACTGCTTTTG
>112 Aaus217_17774
AACGAACGCTGGCGGCAGGCTTAACACATGCAAGTCGAGCGCCCCGCAAGGGGAGCGGCA
GACGGGTGAGTAACGCGTGGGAATCTACCGTGCCCTACGGAATAGCTCCGGGAAACTGGA
ATTAATACCGTATACGCCCTTTGGGGGAAAGATTTATCGGGGTATGATGAGCCCGCGTTG
GATTAGCTAGTTGGTGGGGTAAAGGCCTACCAAGGCGACGATCCATAGCTGGTCTGAGAG
GATGATCAGCCACATTGGGACTGAGACACGGCCCAAACTCCTACGGGAGGCAGCAGTGGG
GAATATTGGACAATGGGCGCAAGCCTGATCCAGCCATGCCGCGTGAGTGATGAAGGCCTT
AGGGTTGTAAAGCTCTTTCACCGGTGAAGATAATGACGGTAACCGG
>114 Aans.Z3_49540
GATAAACGCTGGCGGCATGCCTAATACATGCAAGTCGTACGGAGGTGCTTGCACCTCAGT
GGCGAACGGGTGAGTAACACGTATCTAATCTACCTTCTAGCGGGGGATAACTTTTGGAAA
CGAAAGGTAATACCGCATGTGGATATTATTATCGCATGAGAAAATATTCAAAGATCCGTT
TGGATCACTAGAAGATGAGGATGTGGCGTATTAGCTAGTAGGCGGGGTAAAAGCCCACCT
AGGCGATGATACGTAGCCGAACTGAGAGGTTGATCGGCCACATTGGGACTGAGATACGGC
CCAGACTCCTACGGGAGGCAGCAGTAGGGAATTTTTTCACAACGGACGAAAGTCTGATGA
AGCAATGCCGCGTGAGTGATGACGACCTTCGGGTTGTAAAGCTCTG
>115 Aaus232_35964
GACGAACGCTGGCGGCGTGCTTAACACATGCAAGTCGAACGGAAAGGCCCAGCTTGCTGG
GTGCTCGAGTGGCGAACGGGTGAGTAACACGTGGGTGATCTGCCTCTAACTTCGGGATAA
GCTTGGGAAACTGGGTCTAATACCGGATAGGACAATCGTTTAGTGTCGGTTGTGGAAAGT
TTTTTCGGTTAGGGATGAGCCCGCGGCCTATCAGCTTGTTGGTGGGGTAATGGCCTACCA
AGGCGTCGACGGGTAGCCGGCCTGAGAGGGTGGACGGCCACATTGGGGACTGAGATACGG
GCCCAGACTCCTACGGGAGGCAGCAGTGGGGAATATTGCACAATGGGCGCAAGCCTGATG
CAGCGACGCCGCGTGGGGGATGACGGCCTTCGGTTGGTAACCTAC
>116 Aans.Z4_2890
GACGAACGCTGGCGGCGTGCTTAACACATGCAAGTCGAACGATGAAAGAGGAGCTTGCTC
CTCTGGATTAGTGGCGAACGGGTGAGTAACACGTGAGCAATCTGCCCCTGACTCCGGAAT
AACTACGGGAAACTGTAGCTAATACCGGATATGCGCCGAACAGGCATCTGTATCGGTGGG
AAAGAATTTCGGTCAGGGATGAGCTCTCGGCCTATCAGCTTGTTGGTGAGGTAACGGCTC
ACCAAGGCGACGACGGGTAGCCGGCCTGAGAGGGTGACCGGCCACATTGGGACTGAGACA
CGGCCCAGACTCCTACGGGAGGCAGCAGTGGGGAATATTGCACAATGGGCGCAAGCCTGA
TGCAGCAACGCCGCGTGAGGGATGACGGCCTTCGGGTTGTAAACC
>119 Aaus232_49268
AGCGAACGCTGGCGGCAGGCTTAACACATGCAAGTCGAGCGGGCCCTTCGGGGTCAGCGG
CGGACGGGTGAGTAACGCGTGGGAACGTGCCTTCCGGTTCGGAATAACCCTGGGAAACTA
GGGCTAATACCGGATACGCCCTTTTGGGGAAAGGTTTACTGCCGGAAGATCGGCCCGCGT
CTGATTAGCTAGTTGGTGGGGTAACGGCCTACCAAGGCGACGATCAGTAGCTGGTCTGAG
AGGATGATCAGCCACACTGGGACTGAGACACGGCCCAGACTCCTACGGGAGGCAGCAGTG
GGGAATATTGGACAATGGGCGCAAGCCTGATCCAGCCATGCCGCGTGAGTGATGAAGGCC
TTAGGGTTGTAAAGCTCTTTTTATCCGGGACGGTAATGACGGTACCGGAGGAATAAGCCC
CGGCTAACTTCGTGCCAGCAGCCGCCGTAACACCTGAGACTCCAAGGCACACAGGGGGAT
A
>12 Aaus232_36272
ATTGAACGCTGGCGGCATGCCTTACACATGCAAGTCGAACGGCAGCATGATCTAGCTTGC
TAGATTGATGGCGAGTGGCGAACGGGTGAGTAATACATCGGAACGTGCCCTGTAGTGGGG
GATAACTAGTCGAAAGATTAGCTAATACCGCATACGACCTGAGGGTGAAAGTGGGGGACC
GCAAGGCCTCGTGCTATAGGAGCGGCCGATGTCTGATTAGCTAGTTGGTGGGGTAAAGGC
CCACCAAGGCGACGATCAGTAGCTGGTCTGAGAGGACGATCAGCCACACTGGGACTGAGA
CACGGCCCAGACTCCTACGGGAGGCAGCAGTGGGGAATTTTGGACAATGGGCGAAAGCCT
GATCCAGCAATGCCGCGTGTGTGAAGAAGGCCTCCGGGTTGTAAAGCACTTTTGTCCGGA
AAGAAATGGCTCTGGTTAATACCTGGGGTCGATGACGGTACCGGAAGAATAAGGACCGGC
TAACTACGTGACA
>120 Aaus232_36485
AGCGAACGCTGGCGGCATGCTTAACACATGCAAGTCGCACGGACCTTTCGGGGTTAGTGG
CGGACGGGTGAGTAACGCGTAGGAACCTGTCCTGTGGTGGGGGATAACATCGGGAAACTG
GTGCTAATACCGCATGAAGCCTGAGGGCCAAAGGATTTATCTGCCATTGGAGGGGCCTGC
GTTCGATTAGCTAGTTGGTTGGGTAAGAGCTTACCAAGGCGATGATCGATAGCTGGTTTG
AGAGGATGATCAGCCACACTGGGGACTGAGACACGGCCCAGACTCCTACGGGAGGCAGCA
GTGGGGAATATTGGACAATGGGGGCAACCCTGATCCAGCAATGCCGCGTGTGTGAAGAAG
GTCTTCGGATTGTAAAGCACTTTTCACCAGGGAAGATGATGACGGTACCTGGAGAAGAAG
CCCCGGCTAACTTCGTGCCAGCAGCCGCCGCCGTAAC
>121 Tcar.H59_32503
GATGAACGCTGGCGGCGTGCTTAACACATGCAAGTCGAACGGGATCCATCAAGCTTGCTT
GGTGGTGAGAGTGGCGAACGGGAGAGTAATGCGTGACCGACCTGCCCCGTGCTCCGGAAT
AGCTCCTGGAAACGGGTGGTAATGCCGGATGCTCCGCGCCCCTGCATGGGGGTGTGGGAA
AGCTCTGGCGGCATGGGATGGGGGTCGCGTCCTATCAGCTTGTTGGCGGGGGCAATGGCC
CACCAAGGCGTTGACGGGTAGCCGGCCTGAGAGGGCGACCGGCCTCATTGGGACTGAGAT
ACGGCCCAGACTCCTACGGGAGGCAGCAGTGGGGAATATTGCACAATGGGGGGAACCCTG
ATGCAGCGACGCCGCGTGCGGGATGGAGGCCTTCGGGTTGTAAACCGCTTTTGTTGGG
>123 Tcar.H89_38819
AACGAACGCTGGCGGCAGGCTTAACACATGCAAGTCGAACGCCCCGCAAGGGGAGTGGCA
GACGGGTGAGTAACGCGTGGGAATCTACCCAACTCTACGGAATAACTCAGGGAAACTTGT
GCTAATACCGTATACGCCCTTCGGGGGAAAGATTTATCGGAGTTGGATGAGCCCGCGTTG
GATTAGCTAGTTGGTGGGTAAAGGCCTACCAAGGCGACGATCCATAGCTGGTCTGAGAGG
ATGATCAGCCACATTGGGACTGAGACACGGCCCAAACTCCTACGGGAGGCAGCAGTGGGG
AATATTGGACAATGGGCGCAAGCCTGATCCAGCCATGCCGCGTGAGTGATGAAGGCCCTA
GGGTTGTAAAGCTCTTTCAACGGTGAAGATAATGACGGTAACCGTAGAAGAAGCCCCGG
>124 Tcar.H74_32992
ATTGAACGCTGGCGGCAGGCCTAACACATGCAAGTCGAGCGGCAGCGGAAAGAAGCTTGC
TTCTTTGCCGGCGAGCGGCGGACGGGTGAGTAATGTCTGGGGATCTGCCCGATGGAGGGG
GATAACCACTGGAAACGGTGGCTAATACCGCATAACGTCGCAAGACCAAAGTGGGGGACC
TTCGGGCCTCACGCCATAGGATGAACCCAGATGGGATTAGCTAGTAGGTGGGTAAAGGCT
CACCTAGGCGACGATCTCTAGCTGGTCTGAGAGGATGACCAGCCACACTGGAACTGAGAC
ACGGTCCAGACTCCTACGGGAGGCAGCAGTGGGGAATATTGCACAATGGGGGAAACCCTG
ATGCAGCCATGCCGCGTGTATGAAGAAGGCCTTCGGGTTGTAAAGTACTTTCAGCGGGGA
GGAAGGCTGGTGGCTTAATACGCCATCAGATTGAC
>126 Aaus232_44783
ATTGAACGCTGGCGGCAGGCCTAACACATGCAAGTCGGGCGGTAACAGGGAGAAGCTTGC
TTCTCTGCTGACGAGCGGCGGACGGGTGAGTAATGTATGGGGATCTGCCTGATGGCGGGG
GATAACTACTGGAAACGGTAGCTAATACCGCATAATGTCTTCGGACCAAAGCGGGGGACC
TCCGGGCCTCGCGCCATCAGATGAACCCATATGGGATTAGCTAGTAGGTAAGGTAACGGC
TTACCTAGGCGACGATCCCTAGCTGGTCTGAGAGGATGATCAGCCACACTGGGACTGAGA
CACGGCCCAGACTCCTACGGGAGGCAGCAGTGGGGAATATTGCACAATGGGCGCAAGCCT
GATGCAGCCATGCCGCGTGTATGAAGAAGGCCTTCGGGTTGTAAGTACTCTCAGTCGGG
>127 Aaus232_16459
GACGAACGCTGGCTGCGTGCTTAACACATGCAAGTCGAACGCTGAAGCCTGGTGCTTGCA
TCGGGTGGATGAGTGGCGAACGGGTGAGTAACACGTGAGTAACCTGCCCCTGACTTCGGG
ATAAGCCCGGGAAACTGGGTCTAATACCGGATACGACCATCGGACGCATGTCTGGTGGTG
GAAAGTTTTTTCGGTGGGGATGGGCTCGCGGCCTATCAGTTTGTTGGTGAGGTAATGGCT
CACCAAGACGACGACGGGTAGCCGGCCTGAGAGGCGACCGGCCACACTGGGACTGGGACA
CGGCCCAGACTCCTACGGGAGGCAGCAGTGGGGAATATTGCACAATGGGGGAAACCCTGA
TGCAGCAACGCAGCGTGCGGGATGACGGCCTTCG
>129 Aaus217_26054
GATGAACGCTGGCGGCGTGCTTAACACATACAAGTCGAACGGGGAACATTTTATGGAAGC
TTCGGTGGAAATAGCTTGTTCCTAGTGGCGGACGGGTGAGTAACGCGTGGGTAACCTGCC
TCACACTGGGGATAACAGTCAGAAATGACTGCTAATACCGCATAAGCGCACAGAGCTGCA
TGGCTCCGTGTGAAAAACTCCGGTGGTGTGAGATGGACCCGCGTTGGATTAGCCAGTTGG
CAGGGTAACGGCCTACCAAAGCGACGATCCATAGCCGGCCTGAGAGGGTGGACGGCCACA
TTGGGACTGAGACACGGCCCAGACTCCTACGGGAGGCAGCAGTGGGGAATATTGCACAAT
GGGGGAAACCCTGATGCAGCGACGCCGCGTGAAGG
>130 Tcar.T_47421
GACGAACGCTGGCGGCGTGCCTAATACATGCAAGTCGAGCGAGCTGAACTGACGGAATAC
CTTCGGGTAGGAAGATAGTAAAGCGAGCGGCGGATGGGTGAGTAACACGTGGGGAACCTA
CCCTATAGACAGGGATACCATTTGGAAACAGTTGCTAATACCGCATAAGCCTTCTAATCA
CATGATTGGGAGTTAAAAGACGGTTTCGGCTGTCACTGAAGGATGGACCTGCGGCGTATT
AGCTAGTTGGTAAGGTAACGGCTTACCAAGGCAATGATACGTAGCCGACCTGAGAGGGTA
AACGGCCACATTGGGACTGAGACACGGCCCAAACTCCTACGGGAGGCAGCAGTAGGGAAT
CTTCCACAATGGACGAAAAGTCTGATGGAGCAACG
>131 Tcar.H89_12915
AGCGAACGCTGGCGGCATGCCTAATACATGCAAGTCGAACGAGATCTTCGGATCTAGTGG
CGCACGGGTGCGTAACGCGTGGGAGTCTGCCCTTGGGTTCGGAATAACTTCTGGAAACGG
AAGCTAATACCGGATGATGACGTAAGTCCAAAGATTTATCGCCCAAGGATGAGCCCGCGT
AGGATTAGCTAGTTGGTGGGGTAAAGGCTCACCAAGGCGACGATCCTTAGCTGGTCTGAG
AGGATGATCAGCCACACTGGGACTGAGACACGGCCCAGACTCCTACGGGAGGCAGCAGTA
GGGAATATTGGACAATGGGCGAAAGCCTGATCCAGCAATGCCGCGTGAGTGATGAAGGCC
TTAGGGTTGTAAAGCTCTTTTGTCCGGAAAGAAAT
>132 Aaus232_25051
ATTGAACGCTGGCGGCATGCCTTACACATGCAAGTCGAACGGCAGCACGGGAGCAATCCT
GGTGGCGAGTGGCGAACGGGTGAGTAATACATCGGAACGTGTCCTGTAGTGGGGGATAGC
CCGGCGAAAGCCGGATTAATACCGCATACGCTCTGCGGAGGAAAGCGGGGGATCCTTCGG
GACCTCGCGCTACAGGGGCGGCCGATGGCAGATTAGCTAGTTGGTGGGGTAAAGGCCTAC
CAAGGCGACGATCTATAGCTGGTCTGAGAGGACGACCAGCCACACTGGGACTGAGACACG
GCCCAGACTCCTACGGGAGGCAGCAGTGGGGAATTTTGGACAATGGGCGCAAGCCTGATC
CAGCAATGCCGCGTGTGTGAAGAAGGCCTTCGGGT
>135 Aaus232_15583
GACGAACGCTGGCGGCGTGCTTAACACATGCAAGTCGAACGATGAAGGGGGGCTTGCTCC
CTGGATTAGTGGCGAACGGGTGAGTAACACGTGAGTAACCTGCCCTGGACTCTGGGATAA
CCCCGAGAAATCGGAGCTAATACCGGATAGGACCTGGAACCGCATGGTTTTGGGTGGAAA
GTTTTTCGGTCTGGGATGGACTCGCGGCCTATCAGCTTGTTGGTGAGGTAATGGCTCACC
AAGGCGTCGACGGGTAGCCGGCCTGAGAGGGTGACCGGCCACACTGGGACTGAGACACGG
CCCAGACTCCTACGGGAGGCAGCAGTGGGGAATATTGCACAATGGGCGCAAGCCTGATGC
AGCAACGCCGCGTGAGGGATGACGGCCTCGGTTGTAA
>137 Tcar292_17240
GATGAACGCTGGCGGCGTGCTTAACACATGCAAGTCGAACGGGATCCATGGTGCTTGCAC
TATGGTGAGAGTGGCGAACGGGAGAGTAATGCGTGACCGACCTGCCCCGTGCTCCGGAAT
AGCTCCTGGAAACGGGTGGTAATGCCGGATGCTCCGCGCCCCTGCATGGGGGTGTGGGAA
AGCTCTGGCGGCATGGGATGGGGTCGCGTCCTATCAGCTTGTTGGCGGGGCAATGGCCCA
CCAAGGCTTCGACGGGTAGCCGGCCTGAGAGGGTGACCGGCCTCATTGGGACTGAGATAC
GGCCCAGACTCCTACGGGAGGCAGCAGTGGGGAATATTGCACAATGGGCGCAAGCCTGAT
GCAGCGACGCCGCGTGCGGGATGGAGGCCTTCGGGTTGTAAACCGCT
>139 Tcar292_27401
GACGAACGCTGGCGGCGTGCCTAATACATGCAAGTCGAGCGAGCAGAAGTGACAGAATAC
CTTCGGGTAGGAAGACATGGAAGCGAGCGGCGGATGGGTGAGTAACACGTGGGCAACCTG
CCCTTAAGCCTGGGATACCACTTGGAAACAGGTGCTAATACCAGATAAGAGTGAGAATCG
CATGATTCGAGCGTAAAAGGCGGCGAAAGCTGTCGCTAAAGGATGGACCTGCGGTGCATT
AGCTAGTTGGTAAGGTAAAGGCTTACCAAGGCGATGATGCATAGCCGAGTTGAGAGACTG
AACGGCCACATTGGGACTGAGACACGGCCCAAACTCCTACGGGAGGCAGCAGTAGGGAAT
CTTCCACAATGGACGAAAGTCTGATGGAGCAACGCCGCGTGAGTGAAGAAGGTTTTCGGA
TCGTAAAGCTCTGTTGTTGGTGAAGAAGGATAGTAAGAGTAACTGCTTATTATTTGACGG
TAATCAACCA
>14 Tcar.H89_76573
AGCGAACGCTGGCGGCAGGCCTAACACATGCAAGTCGAACGGATCCTTCGGGATTAGTGG
CGGACGGGTGAGTAACACGTGGGAACGTGCCCTTTGGTTCGGAACAACTCAGGGAAACTT
GAGCTAATACCGGATGTGCCCTTCGGGGGAAAGATTTATCGCCATTGGAGCGGCCCGCGT
CTGATTAGCTAGTTGGTGAGGTAAAGGCTCACCAAGGCGACGATCAGTAGCTGGTCTGAG
AGGATGATCAGCCACATTGGGACTGAGACACGGCCCAAACTCCTACGGGAGGCAGCGGTG
GGGAATCTTGCGCAATGGGCGAAAGCCTGACGCAGCCATGCCGCGTGAATGATGAAGGTC
TTAGGATTGTAAAATTCTTTCACCGGGGACGATAATGACGGTACCCGGAGAAGAAGCCCC
CGGCTAACTTCGTGCCAGCAGCCGCGGTAAT
>140 Aaus217_29543
GATGAACGCTGGCGGCGTGCCTAATACATGCAAGTCGAACGCACTCTCGTAAATGATTTT
GGTGCTTGCATTGAATGGTTTTACATTGGAGTGAGTGGCGAATGGGTGAGTAACACGTGA
GGAACCCGCCCTTAAGTCTGGGATAGCATTGGGAAACTAATGATAATACCGGATAACAAC
TGAAACCACATGGTTTCAGTTTAAAAGATGCGTTTGCACCGCTTTTGGATGGACTCGCGG
CGCATTAGTTAGTTGGTAAGATAAAGGCCTACCAAGACGGTGATGCGTAGCCGACCTGAG
AGGGTAATCGGCCACATTGGAACTGAGACACGGTCCAGACTCCTACGGGAGGCAGCAGTA
GGGAATCTTTCACAATGGACGCAAGTCTGATGAAGCAACGCCGCGTGAGTGAAGAAGGGT
TTTCGGCTCGTAAAACTCTGTTGCTAGAGAAGAACGGGCGTAGTAGGAAATGGCTACGTT
GTGACGGTATCTGGTTAGAAAGTCAC
>141 Aaus232_46512
ATTGAACGCTGGCGGCAGGCTTAACACATGCAAGTCGAGCGGGGGAAAGTAGCTTGCTAC
TGGACCTAGCGGCGGACGGGTGAGTAATACTTAGGAATCTACCTATTAATGGGGGGACAA
CGTTTCGAAAGGGACGCTAATACCGCATACGCCCTACGGGGGAAAGCAGGGGCTCTTCGG
ACCTTGCGTTAATAGATGAGCCTAAGCCGGATTAGCTAGTTGGTGGGGTAAAGGCCTACC
AAGGCGACGATCTGTAGCGGGTTTGAGAGGATGATCCGCCACACTGGGACTGAGACACGG
CCCAGACTCCTACGGGAGGCAGCAGTGGGGAATATTGGACAATGGGGGGAACCCTGATCC
AGCCATGCCGCGTGTGTGAAGAAGGCCTTATGGTTGTAAAGCACTTTAAGCGAGGAGGAG
GCTTACCTAGCTAATACCTAGGATAAGTGGACGTTACTCGCAGAATAAGCACCGGCTAAC
TCTGTGCTAGCCGCCGCAGTAAAACCT
>142 Aaus232_37584
ATTGAACGCTGGCGGCAGGCCTAACACATGCAAGTCGAGCGGATGACGGGAGCTTGCTCC
TTGATTCAGCGGCGGACGGGTGAGTAATGCCTAGGAATCTGCCTGGTAGTGGGGGACAAC
GTTTCGAAAGGAACGCTAATACCGCATACGTCCTACGGGAGAAAGCAGGGGACCTTCGGG
CCTTGCGCTATCAGATGAGCCTAGGTCGGATTAGCTAGTTGGTGGGGTAATGGCTCACCA
AGGCGACGATCCGTAACTGGTCTGAGAGGATGATCAGTCACACTGGAACTGAGACACGGT
CCAGACTCCTACGGGAGGCAGCAGTGGGGAATATTGGACAATGGGCGAAAGCCTGATCCA
GCCATGCCGCGTGTGTGAAGAAGGTCTTCGGATTGTAAAGCACTTTAAGTTGGGAGGAAG
GGCAGTAAGCTAATACCTTGCTGTTTTGACGTTACCGACAGAATAAGCACCGGCTAACTC
TGTGCCAGCCGCC
>144 Aaus232_38406
GACGAACGCTGGCGGCGTGCTTAACACATGCAAGTCGAACGGAAAGGCCCTGCTTTTGTG
GGGTGCTCGAGTGGCGAACGGGTGAGTAACACGTGAGTAACCTGCCCTTGACTTTGGGAT
AACTTCAGGAAACTGGGGCTAATACCGGATAGGAGCTCCTGCTGCATGGTGGGGGTTGGA
AAGTTTCGGCGGTTGGGGATGGACTCGCGGCTTATCAGCTTGTTGGTGGGGTAGTGGCTT
ACCAAGGCTTTGACGGGTAGCCGGCCTGAGAGGGTGACCGGCCACATTGGGACTGAGATA
CGGCCCAGACTCCTACGGGAGGCAGCAGTGGGGAATATTGCACAATGGGCGGAAGCCTGA
TGCAGCAACGCCGCGTGCGGGATGACGGCCTTCGGGTTGTAAACCGCTTTCGCCTGTGAC
GAAGCGTGAGTGACGGTAATGGGTAAAGAAGCACCGGCTAACTACGTGCCAGCAGCCGCC
GCCGTAAC
>145 Aaus232_218
GACGAACGCTGGCGGCGTGCTTAACACATGCAAGTCGAACGATGATGCCCAGCTTGCTGG
GCGGATTAGTGGCGAACGGGTGAGTAATACGTGAGTAACCTGCCCCTGACTCTGGGATAA
GCCTGGGAAACCGGGTCTAATACTGGATACGACCTCTCACCGCATGGTGGGGGGTGGAAA
GGGTTTTACTGGTTTTGGATGGGCTCACGGCCTATCAGCTTGTTGGTGGGGTAATGGCTC
ACCAAGGCGACGACGGGTAGCCGGCCTGAGAGGGTGACCGGCCACACTGGGACTGAGACA
CGGCCCAGACTCCTACGGGAGGCAGCAGTGGGGAATATTGCACAATGGGCGAAAGCCTGA
TGCAGCGACGCCGCGTGAGGGATGACGGCCTTCGGGTTGTAAACCTCTTTCAGTAGGGAA
GAAGCGCAAGTGACGGTACCTGCAGAAGAAGCGCCGGCTAACTACGTGCCAGCAGCCGCC
GCAGTAAT
>146 Aaus217_22874
ATTGAACGCTGGCGGCAGGCTTAACACATGCAAGTCGAGCGGTAACATTCCTAGCTTGCT
AGAAGATGACGAGCGGCGGACGGGTGAGTAACGCGTAGGAATCTGCCTAGTAGTGGGGGA
CAACATGTGGAAACGCATGCTAATACCGCATACGCCCTACGGGGGAAAGGAGGGGAGTCT
TCGGACCTTTCGCTATTAGATGAGCCTGCGTGAGATTAGCTAGTTGGTGGGGTAAAGGCC
TACCAAGGCGACGATCTCTAGCTGGTCTGAGAGGATGATCAGCCACACTGGGACTGAGAC
ACGGCCCAGACTCCTACGGGAGGCAGCAGTGGGGAATATTGGACAATGGGCGCAAGCCTG
ATCCAGCCATGCCGCGTGTGTGAAGAAGGCCTTAGGGTTGTAAAGCACTTTCAGGAGTGA
GGAAGGGCGTATAGTTAATACCTGTATGTTTTGACGTTAACTCCAGAAGAAGCACCGGCT
AACTCTGT
>147 Aaus217_19318
GATGAACGCTGGCGGCGTGCTTAACACATGCAAGTCGAACGAAGCACTTTTGATTCTTCG
GAAGAGAAAGTGACTGAGTGGCGGACGGGTGAGTAACGCGTGGGTAACCTGCCTTATACA
GGGGGATAACAGTTAGAAATGACTGCTAATACCGCATAACCCGATAGAGTCGCATGACTC
AGACGGAAAAGATTTATCGGTATAAGATGGACCCGCGTCTGATTAGCTAGTTGGTGAGGT
AACGGCCCACCAAGGCGACGATCAGTAGCCGGCTTGAGAGAGTGAACGGCCACATTGGGA
CTGAGACACGGCCCAAACTCCTACGGGAGGCAGCAGTGGGGAATATTGCACAATGGGGGA
AACCCTGATGCAGCAACGCCGCGTGAAGGAAGAAGTATTTCGGTATGTAAACTTCTATCA
GCAGGGAAGAAAATGACGGTACCTGACTAAGAAGCCCCGGCTAACTACGTGCCAGCCGCC
GCCGTAAG
>148 Aaus232_37692
ATTGAACGCTAGCGGGATGCCTTACACATGCAAGTCGAACGGCAGCACGGACTTCGGTCT
GGTGGCGAGTGGCGAACGGGTGAGTAATGTATCGGAACGTGCCCAGTAGCGGGGGATAAC
TACGCGAAAGCGTAGCTAATACCGCATACGCCCTACGGGGGAAAGCAGGGGATCGCAAGA
CCTTGCACTATTGGAGCGGCCGATATCGGATTAGCTAGTTGGTGGGGTAACGGCTCACCA
AGGCGACGATCCGTAGCTGGTTTGAGAGGACGACCAGCCACACTGGGACTGAGACACGGC
CCAGACTCCTACGGGAGGCAGCAGTGGGGAATTTTGGACAATGGGGGAAACCCTGATCCA
GCCATCCCGCGTGTGCGATGAAGGCCTTCGGGTTGTAAAGCACTTTTGG
>15 Aans.Z3_15540
ATTGAACGCTGGCGGCAGGCCTAACACATGCAAGTCGGACGGTAGCACAGAGAGCTTGCT
CTCGGGTGACGAGTGGCGGACGGGTGAGTAATGTCTGGGGATCTGCCCGATAGAGGGGGA
TAACCACTGGAAACTGGAGCTAATACCGCATGATACCTGAGGGTCAAAGGCGCAAGTCGC
CTGTGGAGGAACCTGCGTTCGATTAGCTAGTTGGTGGGTAAAGGCCTACCAAGGCGATGA
TCGATAGCTGGTTTGAGAGGATGATCAGCCACACTGGGACTGAGACACGGTCCAGACTCC
TACGGGAGGCAGCAGTGGGGAATATTGCACAATGGGCGCAAGCCTGATGCAGCCATGCCG
CGTGTATGAAGAAGGCCTTCGGGTTGT
>153 Tcar.H89_57851
ATTGAACGCTGGCGGCAGGCTTAACACATGCAAGTCGAGCGGGGATTGGGTGCTTGCACC
TAATCTTAGCGGCGGACGGGTGAGTAATGCTTAGGAATCTGCCATTTAGTGGGGGACAAC
ATTCCGAAAGGGATGCTAATACCGCATACGCCCTACGGGGGAAAGCAGGGGATCTTCGGA
CCTTGCGCTAAATGATGAGCCTAAGTCGGATTAGCTAGTTGGTGGGGTAAAGGCCTACCA
AGGCGACGATCTGTAGCGGGTCTGAGAGGATGATCCGCCACACTGGGACTGAGACACGGC
CCAGACTCCTACGGGAGGCAGCA
>157 Tcar.T_52478
ATTGAACGCTGGCGGCAGGCCTAACACATGCAAGTCGGACGGTAGCACAGAGAGCTTGCT
CTTGGGTGACGAGTGGCGGACGGGTGAGTAATGTCTGGGGATCTGCCCGATAGAGGGGGA
TAACCACTGGAAACGGTGGCTAATACCGCATAACGTCGCAAGACACGAAAGGACGGGGTA
CCGTTCGG
>158 Tcar.H74_11475
ATTGAACGCTGGCGGCAGGCCTAACACATGCAAGTCGGGCGGTTGCACAGAGAGCTTGCT
CTTGGGTGACGAGTGGCGGACGGGTGAGTAATGTCTGGGGATCTGCCCGATAGAGGGGGA
TAACCACTGGAAACGGTGGCTAATACCGCATAACGTCGCAAGACCAAAGAGTCGGGTACC
GGTTCCGGTCC
>16 Tcar.T_30881
AGCGAACGCTGGCGGCATGCTTAACACATGCAAGTCGAACGGACTGTTTAGGCAGTTAGT
GGCGGACGGGTGAGCAACGCGTAGGAATTTATCGAGTGGTGGGGGACAACATTGGGAAAC
TGGTGCTAATACCGCATGAAGCCTGAGGGTGAAAGTGGGGGACCGCAAGGCCTCATGCTA
TAGGAGCGGCCGATGTCTGATTAGCTAGTTGGTGAGGTAAAGGCTCACCAAGGCGACGAT
CAGTAGCTGGTCTGAGAGGACGATCAGCCACACTGGGACTGAGACACGGCCCAGACTCCT
ACGGGAGGCAGCAGTGGGGAATTTTGGACAATGGGGGCAACCCTGATCCAGCAATGCCGC
GTGTGTGAAGAAGGCCTTCGGGTTGTA
>160 Tcar.H74_21779
ATTGAACGCTGGCGGCAGGCCTAACACATGCAAGTCGGACGGTAGCACAGAGAGCTTGCT
CTTGGGTGACGAGTGGCGGACGGGTGAGTAATGTCTGGGGATCTGCCCGATAGAGGGGGA
TAACCACTGGAAACGGTGGCTAATACCGCATAACGTCGCAAGACCAAAGTGGGGGACCNT
ACGGTCCGTCC
>163 Tcar.H74_16231
GACGAACGCTGGCGGCGTGCCTAATACATGCAAGTCGAGCGAGCAGAAGTGACAGAATAC
CTTCGGGTAGGAAGACATGGAAGCGAGCGGCGGATGGGTGAGTAACACGTGGGCAACCTG
CCCTTAAGCCTGGGATACCACTTGGAAACAGGTGCTAATACCGGATAAGAGATCAGATCG
CATGACTCAGTAA
>166 Tcar292_13460
GACGAACGCTGGCGGCGTGCTTAACACATGCAAGTCGAACGATGAAGCCGCTTCGGTGGT
GGATTAGTGGCGAACGGGTGAGTAACACGTGGGCAATCTGGCCTGCACTCTGGGACAAGC
CCTGGAAACGGGGTCTAATACCGGATATGACTACCGATCGCATGGTTGGTGGTGGAAAGC
TCCGGCGGTGTAGGATGAGCCCGCGGCCTATCAGCTTGTTGGTGGGGTGATGGCCTACCA
AGGCGACGACGGGTAGCCGGCCTGAGAGGGCGACCGGCCACACTGGGACTGAGACACGGC
CCAGACTCCTACGGGAGGCAGCAGTGGGGAATATTGCACAATGGGCGAAAGCCTGATGCA
GCGACGCCGCGTGAGGGATGACGGCCTTCGGGTCGTAAACCTCTTTCAGCAGGGAAGAAG
CGAGAGTGACGGTACCTGCAGAAGAAGCGCCGGCTAACTACGTGCCAGCAGCCGCAGT
>167 Aaus217_1056
GATGAACGCTGGCGGCGTGCCTAATACATGCAAGTCGAACGCACTCTCGTTGATGATTCT
GGTGCTTGCATCGGATGATTCTTCATAAGAGTGAGTGGCGAATGGGTGAGTAACACGTGA
GCAACCTGCCTTTGAGTATGGGATAGCATTTGGAAACGAATGATAATACCGTATAACAAC
TGAAACCACATGGTTTCAGTTCGAAAGATGCGTTCACCAAGACGATGATACGTAGCCGAC
CTGAGAGGGTAATCGGCCACATTGGAACTGAGACACGGTCCAGACTCCTACGGGAGGCAG
CAGTAGGGAATCTTTCACAATGAACGAAAGTTTGATGAAGCAACGCCGCGTGAATGAAGA
AGGGTTTCGGCTCGTAAAATTCTGTTGTCAGGGAAGAACGTATCTAGTAGGAAATGGCTA
GGTAGTGACGGTATCTGATTAGAAAGTCACGGCTAACTACGTGCCAGCAGCCGCCGCC
>17 Tcar.T_81726
AGCGAACGCTGGCGGCATGCTTAACACATGCAAGTCGAACGGACTGTTTAGGCAGTTAGT
GGCGGACGGGTGAGTAACGCGTAGGAATTTATCGAGTGGTGGGGGACAACATTGGGAAAC
TGGTGCTAATACCGCATGAAGCCTGAGGGCCAAAGACTTTGGTTGCCGCTTGAGGAGCCT
GCGTTTGATTAGCTAGTTGGTTAGGTAAAGGCTGACCAAGGCGACGACCCATAGCGGGTC
TGAGAGGATGATCCGCCACATTGGGACTGAGACACGGCCCAAACTCCTACGGGAGGCAGC
AGTGGGGAATTTTTGGACAATGGGGGAGACCCTGATCCAGCCATGCCGCGTGTCTGAAGA
AGGTCTTCGGATTGTAAAGCACTCTCGTTAGGGAAGATGATGACGGTACCTAAAGAAGAA
GCCCCGGCTAACTTCGTGCCAGCAGCCGCGGTAATT
>170 Aaus232_35720
AACGAACGCTGGCGGCAGGCCTAAACATGCAAGTCGAACGAACCGCAAGGTTAGTGGCGC
ACGGGTGAGTAACACGTGGGAATGTGCCTCTGGGTACGGAACAACGTCGGGAAACTGACG
CTAATACCGTATAATGTCTACGGACCAAAGATTTATCGCCCAGAGATCAGCCCGCGTCTG
ATTAGCTAGTTGGTGAGGTAACGGCTCACCAAGGCGACGATCAGTAGCTGGTCTGAGAGG
ATGATCAGCCACACTGGAACTGAGACACGGTCCAGACTCCTACGGGAGGCAGCAGTTAGG
AATATTGGACAATGGGGGAAACCCTGATCCAGCCATGCCGCGTGTGTGAAGAAGGCCTTA
GGGTTGTAAAGCACTTTTCGGCTGTGAAGATAATGACAGTAGCAGAAGAAGAAGCTCCGG
CTAAATTCGTGCCAGCAGCCGCAGT
>172 Aaus232_42147
AACGAACGCTGGCGGCAGGCTTAACACATGCAAGTCGAACGCCCCGCAAGGGGAGTGGCA
GACGGGTGAGTAACACGTGGGAACCTTCCCTATGGTTCGGAATAGCTCAGGGAAACTTGA
GGTAATACCGGATAAGCCCTTACGGGGAAAGATTTATCGCCATTGGATGGGCCCGCGTCG
GATTAGCTAGTTGGTGAGGTAACGGCTCACCAAGGCGACGATCCGTAGCTGGTCTGAGAG
GATGATCAGCCACACTGGAACTGAGACACGGTCCAGACACCTACGGGTGGCAGCAGTGGG
GAATTTTCGGCAATGGGCGAAAGCCTGACCGAGCCATACCGCGTGAAGGATGAAGGCCCT
TTGGGTCGTAAACTTCTGTGGAGAGCTACTATAATGAAGAGCTTTCTAGAAGAGGTTGCT
AACTCTGTGCCAGCAGCCGCCGTAAC
>173 Tcar.H89_25190
AACGAACGCTGGCGGCAGGCTTAACACATGCAAGTCGAGCGCGTAGCAATACGAGCGGCA
GACGGGTGAGTAACGCGTGGGAATCTACCCATCACTACGGAATAACTCAGGGAAACTTGT
GCTAATACCGTATACGCCCCTCTTTAAAAGATCAGGATTATGGATTTCCTGGTTTTTTAT
GGGGGGAAAGATTTATCGGTGATGGATGAGCCCGCGTTGGATTAGCTAGTTGGTGGGGTA
AAGGCCTACCAAGGCGACGATCCATAGCTGGTCTGAGAGGATGATCAGCCACATTGGGAC
TGAGACACGGCCCAAACTCCTACGGGAGGCAGCAGTGGGGAATATTGGACAATGGGCGCA
AGCCTGATCCAGCCATGCCGCGTGTGTGATGAAGGCCTTAGGGTTGTAAAGCACTTTCAC
CGGAGAAGATAATGACGGTATCCGGAGAAGAAG
>177 Tcar287_5558
AGCGAACGCTGGCGGCAGGCTTAACACATGCAAGTCGAACGGGCACTTCGGTGCTAGTGG
CAGACGGGTGAGTAACGCGTGGGAACGTGCCTTTCGGTTCGGAATAATCCAGGGAAACTT
GGACTAATACCGGATACGCCCTTCGGGGGAAAGATTTATCGCCGAAAGATCGGCCCGCGT
CTGATTAGCTAGTTGGTGAGGTAAAGGCTCACCAAGGCGACGATCAGTAGCTGGTCTGAG
AGGATGATCAGCCACATTGGGACTGAGACACGGCCCAAACTCCTACGGGAGGCAGCAGTG
GGGAATATTGGACAATGGGCGCAAGCCTGATCCAGCCATGCCGCGTGAGTGATGAAGGCC
TTAGGGTTGTAAAGCTCTTTTGTCCGGGAAGATAATGACTGTACCGGAAGAATAAGCCCG
GCTAACTTCGTGCCAGCAGCCGCAGT
>178 Tcar.H89_72637
GATGAACGCTAGCGGCGGGCCTAATACATGCAAGTCGGACGGGATCCATCGGAGAGCTTG
CTCGAAGATGGTGAGAGTGGCGCACGGGTGCGTAACGCGTGAGCAACCTACCTCTATCAG
GGGGATAGCCTCTCGAAAGAGAGATTAACACCGCATAATATAATTTCCCGGCATCGAGGA
ATTATTAAATATTTATAGGATAGAGATGGGCTCGCGTGACATTAGCTAGTTGGTAGGGTA
ACGGCTTACCAAGGCGACGATGTCTAGGGGCTCTGAGAGGAGAATCCCCCACACTGGTAC
TGAGACACGGACCAGACTCCTACGGGAGGCAGCAGTAAGGAATATTGGTCAATGGGCGAA
GCCTGAACCAGCCATGCCGCGTGCAGGATGACTGCCCCTAT
>179 Tcar287_6302
AACGAACGCTGGCGGCAGGCTTAACACATGCAAGTCGAGCGCCCCGCAAGGGGAGCGGCA
GACGGGTGAGTAACACGTGGGAATCTACCCATCACTAGGGAATAACTCAGGGAAACTTGT
GCTAATACCCTATACGACCGAGAGGTGAAAGATTTATCGGTGATGGATGAGCCCGCGTTG
GATTAGCTAGTTGGTGGGGTAAAGGCCTACCAAGGCGACGATCCATAGCTGGTCTGAGAG
GATGATCAGCCACACTGGGACTGAGACACGGCCCAGACTCCTACGGGAGGCAGCAGTGGG
GAATATTGGACAATGGGCGCAAGCCTGATCCAGCCATGCCGCGTGAGTGATGAAGGTCTT
AGGATTGTAAAGCTCTTTCACCGGTGAAGATAATGACGGTAACCGGAGAAGAAGCCCCGG
CTAACTTCGTGCCAGCAGCCGCGGTAAT
>18 Tcar.H89_55212
AACGAACGCTGGCGGCAGGCTTAACACATGCAAGTCGAGCGCCCCGCAAGGGGAGCGGCA
GACGGGTGAGTAACACGTGGGGATCTGCCCAATGGTACGGAATAACTCAGGGAAACTTGT
GCTAATACCGTATGTGCCCGCAAGGGGAAAGATTTATCGCCATTGGATGAACCCGCGTCA
GATTAGCTAGTTGGTGTGGTAAAGGCGCACCAAGGCGACGATCTGTAGCTGGTCTGAGAG
GATGATCAGCCACACTGGGACTGAGACACGGCCCAGACTCCCACGGGAGGCAGCAGTGGG
GAATATTGGACAATGGGCGCAAGCCTGATCCAGCCATGCCGCGTGAGTGATGAAGGCCTT
AGGGTTGTAAAGCTCTTTCGCCGACGAAGATAATGACGGTAGTCGGAGAAGAAGCCCCCG
GCTAACTTCGTGCCAGCCGCCGCGGTAATT
>180 Tcar287_33202
GATGAACGCTGGCGGCGTGCTTAACACATGCAAGTCGAACGATGAAGCCCAGCTTGCTGG
GTGGATTAGTGGCGAACGGGTGAGTAACACGTGAGCAACCTGCCCCTGACTCTGGGATAA
GCGCTGGAAACGGCGTCTAATACTGGATATGTCCCATCACCGCATGGTGTGTGGGTGGAA
AGATTTTTTCGGTTGGGGATGGGCCCGCGGCCTATCAGCTTGTTGGTGAGGTAATGGCTC
ACCAAGGCGTCGACGGGTAGCCGGCCTGAGAGGGTGACCGGCCACACTGGGACTGAGACA
CGGCCCAGACTCCTACGGGAGGCAGCAGTGGGGAATATTGCACAATGGGCGCAAGCCTGA
TGCAGCAACGCCGCGTGAGGGATGACGGCCTTCGGTTGTAA
>181 Tcar292_12321
GATGAACGCTGGCGGCGTGCTTAACACATGCAAGTCGAACGATGAAGCTGGAGCTTGCTC
TGGTGGATTAGTGGCGAACGGGTGAGTAACACGTGAGCAACCTGCCCCTGACTCTGGGAT
AACAGCCGGAAACGGCTGCTAATACCGGATATGCACCATGAACGCATGTTCTGTGGTGGG
AAAGATTTTTCGGTTGGGGATGGGCTCGCGGCCTATCAGCTTGTTGGTGAGGTAATGGCT
CACCAAGGCGTCGACGGGTAGCCGGCCTGAGAGGGTGACCGGCCACACTGGGACTGAGAC
ACGGCCCAGACTCCTACGGGAGGCAGCAGTGGGGGAATATTGCACAATGGGCGAAAGCCT
GATGCAGCAACGCCGCGTGAGGGATGACGGCCTTGGGTTGT
>185 Aaus217_29211
AGTGAACGCTGGCGGTAGGCCTAACACATGCAAGTCGAACGGCAGCACGAGAGAGCTTGC
TCTCTTGGTGGCGAGTGGCGGACGGGTGAGGAATACATCGGAATCTACCTTTTCGTGGGG
GATAACGTAGGGAAACTTACGCTAATACCGCATACGCCCTTCGGGGGAAAGCAGGGGATC
TTCGGACCTTGCGCGGATAGATGAGCCGATGTCGGATTAGCTAGTTGGCGAGGTAAAGGC
TCACCAAGGCGACGATCCGTAGCTGGTCTGAGAGGATGATCAGCCACACTGGAACTGAGA
CACGGTCCAGACTCCTACGGGAGCAGCAGTGGGGAATATTGGACAATGGGCGCAAGCCTG
ATCCAGCCATACCGCGTGGGTGAAGAAGGCCTTCGGGTTGT
>186 Aaus232_17616
GACGAACGCTGGCGGCGTGCTTAACACATGCAAGTCGAACGGTGACGATCAAGCTTGCTT
GGTCTGATCAGTGGCGAACGGGTGAGTAACACGTGAGTAACCTGCCCCAGACTCTGGGAT
AACCCCGGGAAACCGGAGCTAATACCGGATATGACATCAGCCTGCATGGGCATGGTGTGG
AAAGTTTTTCGGTCTGGGATGGACTCGCGGCCTATCAGCTTGTTGGTGAGGTAGTGGCTC
ACCAAGGCGACGACGGGTAGCCGGCCTGAGAGGGCGACCGGCCACACTGGGACTGAGACA
CGGCCCAGACTCCTACGGGAGGCAGCAGTGGGGAATATTGCACAATGGACGAAAGCCTGA
TGCAGCGACGCCGCGTGAGGGATGACGGCCTCGGTTGTAAC
>187 Tcar.T_26410
GATGAACGCTAGCGGCAGGCCTAATACATGCAAGTCGAACGGGGTGTTGTAGCAATACAA
CATTCAGTGGCGCACGGGTGCGTAACGCGTATGCAACCTACCTTAAACTGGGGGATAGCC
TTCCGAAAGGGAGATTAATACCGCATAAGATCACACGAGGGCATCTGAGAGTGATTAAAG
ATTTATTGGTTTAAGATGGGCATGCGTGCCATTAGCTAGTTGGTAGGGTAACGGCCTACC
AAGGCTACGATGGCTAGGGGTTCTGAGAGGATGATCCCCCANACTGGTACTGAGATACGG
ACCAGACTCCTACGGGAGGCAGCAGTAGGGAATATTGGGCAATGGACGGAAGTCTGACCC
AGCCATGCCGCGTGCAGGATGAAGG
>188 Tcar.H74_11851
ATTGAACGCTGGCGGCAGGCCTAACACATGCAAGTCGAGCGGTAGAGATTCTTCGGGATC
TTGAGAGCGGCGTACGGGTGCGTAACACGTGTGCAACCTGCCTTTATCTGGGAGATAGCC
TTTCGAAAGGAAGATTAATATCCCATAATATATTGATTGGCATCGATTGATATTGAAAGC
TCCGGCGGATAAAGATGGGCACGCGCAAGATTAGATAGTTGGTGAGGTAACGGCTCACCA
AGTCGATGATCTTTAGGGGCCTGAGAGGGTGATCCCCTACACTGGTACTGAGACACGGAC
CAGACTCCTACGGGAGGCAGCAGTGAGGAATATTGGACAATGGGTGAAGCCTGATCCAGC
CATCCCGCGTGAAGGAATAAGGGCC
>19 Tcar.H89_78014
AACGAACGCTGGCGGCAGGCTTAACACATGCAAGTCGAGCGCCCCGCAAGGGGAGCGGCA
GACGGGTGAGTAACACGTGGGAACGTACCCTTTTCTACGGAATAACCCAGGGAAACTTGG
ACTAATACCGTATGTGCCCTTCGGGGGAAAGATTTATCGGAAAAGGATCGGCCCGCGTTG
GATTAGCTAGTTGGTGGGGTAAAGGCCTACCAAGGCGACGATCCATAGCTGGTCTGAGAG
GATGATCAGCCACATTGGGACTGAGACACGGCCCAAACTCCTACGGGAGGCAGCAGTGGG
GAATATTGGACAATGGGCGCAAGCCTGATCCAGCCATGCCGCGTGAGTGATGAAGGCCTT
AGGGTTGTAAAGCTCTTTTCACCGGAGAAGATAATGACGGTATCCGGAGAAGAAGCCCCG
GCTAACTTCGTGCCAGCAACCGCGGTAATT
>191 Tcar.H89_71997
ATTGAACGCTGGCGGCAGGCTTAACACATGCAAGTCGAGCGGAGATGAGGTGCTTGCACC
TTATCTTAGCGGCGGACGGGTGAGTAATACTTAGGAATCTGGCTATTAGTGGGGGACAAC
ATTTCGAAAGGGATGCTAATACCGCATACGTCCTACGGGAGAAAGCAGGGGATCAGTAAT
GACCTTGCGCTAATAGATGAGCCTAAGTCGGATTAGCTAGTTGGTGGGGTAAAGGCCTAC
CAAGGCGACGATCTGTAGCGGGTCTGAGAGGATGATCCGCCACACTGGGACTGAGACACG
GCCCAGACTCCTACGGGAGGCAGCAGTGGGGAATATTGGACAATGGGCGCAAGCCTGATC
CAGCCATGCCGCGTGTGTGAAG
>192 Tcar.T_22726
GATGAACGCTGGCGGCGTGCTTAACACATGCAAGTCGAACGGAAAGGCCACAGCTTGCTG
TGGTACTCGAGTGGCGAACGGGTGAGTAACACGTGGGTGATCTGCCCTGTACTTCGGGAT
AAGCTTGGGAAACTGGGTCTAATACCGGATAGGAATCACATGTGGGTGTGTGGTTGGAAA
GCTTTTGCGGTATGGGATGAGCTCGCGGCCTATCAGCTTGTTGGTGGGGTAATGGCCTAC
CAAGGCGTCGACGGGTAGCCGGCCTGAGAGGGTGTACGGCCACATTGGGACTGAGATACG
GCCCAGACTCCTACGGGAGGCAGCAGTGGGGAATATTGCACAATGGGCGCAAGCCTGATG
CAGCGACGCCGCGTGGGGGAT
>196 Aaus232_35751
AACGAACGCTGGCGGCAGGCTTAACACATGCAAGTCGAACGGTTATAGCAATATAGCAGT
GGCAGACGGGTGAGGAACACGTGGGAATATTCCTTTCAGTACGGAACAACTCAGGGAAAC
TTGAGCTAATACCGCATACGCCTACGGGGAAGATTATCGCTGAAGATTAGCCCGCGTCTG
ATTAGCTAGTTGGTGAGGTAATGGCTCACCAAGGCGACGATCAGTAGCTGGTCTGAGAGG
ATGATCAGCCACATTGGGACTGAGACACGGCCCAAACTCCTACGGGAGGCAGCAGTGGGG
AATATTGGACAATGGGCGCAAGCCTGATCCAGCCATGCCGCGTGAGTGATGAAGGCCTTA
GGGTTGTAAAGCTCTTTTGTCCGGGAAGATAATGACGGTACCGGAAGAATAA
>197 Aaus232_38052
AACGAACGCTGGCGGCAGGCTTAACACATGCAAGTCGAACGGGTGTAGTAATACATCAGT
GGCAGACGGGTGAGTAACACGTGGGAACGTACCTTTCGGTTCGGAATAACTCAGGGAAAC
TTGAGCTAATACCGGATACGTCCGCAAGGAGAAAGATTTATTGCCGAAAGATCGGCCCGC
GTAGGATTAGCTAGTTGGTGAGGTAATGGCTCACCAAGGCGACGATCCTTAGCTGGTCTG
AGAGGATGATCAGCCACACTGGGACTGGGGACACGGCCCAGACTCCTACGGGAGGCAGCA
GTGGGGAATATTGGACAATGGGCGAAAGCCTGATCCAGCCATGCCGCGTGAATGATGAAG
GCCTTAGGGTTGTAAAGTTCTTTCAACGGTGAAGATAATGACGGTAACCGTAGAAGAAGC
CCCGGCTAACTTCGTGCCAGCAGCAGCCGCTGTAAC
>2 Tcar.H89_48717
AACGAACGCTGGCGGCATGCCTAACACATGCAAGTCGAACGAGATCCTTCGGGGTTTAGT
GGCGCACGGGTGCGTAACGCGTGGGAATCTGCCCTTTGGTTCGGAATAACAGCTGGAAAC
GGCTGCTAATACCGGATGATGACGTAAGTCCAAAGATTTATCGCCAGAGGATGAGCCCGC
GTTGGATTAGGTAGTTGGTGGGGTAAAGGCCTACCAAGCCGACGATCCATAGCTGGTCTG
AGAGGATGATCAGCCACACTGGGACTGAGACACGGCCCAGACTCCTACGGGAGGCAGCAG
TGGGGAATATTGGACAATGGGCGAAAGCCTGATCCAGCAATGCCGCGTGAGTGATGAAGG
CCCTAGGGTTGTAAAGCTCTTTTACCCGGGAAGATAATGACTGTACCGGGAGAATAAGCC
CCGGCTAACTCCGTGCCAGCCGCCGCGGTAAT
>20 Aans.Z3_6925
GATGAACGCTAGCGGGAGGCCTAACACATGCAAGCCGAGCGGTAGAGAGTAGCTTGCTAC
TCTTGAGAGCGGCGTCCGGGTGCGTAACACGTGTGCAACTTGCCTATATCAGTGGGATAG
CCCTTCGAAAGGGAGATTAATACCGCATATTATATTAGATGGCATCATTTGATATAGAAA
ACTACGGTGGATATAGATGGGCACGCGCAAGATTAGTTAGTTGGTGAGGTAACGGCTCAC
CAAGGCGATGATCTTTAGGGGGCCTGAGAGGGTGATCCCCCACACTGGTACTGAGACACG
GACCAGACTCCTACGGGAGGCAGCAGTGAGGAATATTGGACAATGGGTTAGCGCCTGATC
CAGCCATCCCGCGTGAAGGACGACTGCCCCTATGGGTTGTAAACTTCTTTTGTACTAGAA
TAAACCTATCTACGTNTAGATAGCTGAAGGTATAGTACGAATAAGCACCGGCTAACTCCG
TGCC
>200 Aaus232_38745
GACGAACGCTGGCGGCGTGCTTAGCACATGCAAGTCGAACGAAGAGCGATGGAAGCTTGC
TTCTATCAATCTTAGTGGCGAACGGGTGAGTAACGCGTAATCAACCTGCCCTTCAGAGGG
GGACAACAGTTGGAAACGACTGCTAATACCGCATACGATCTAATCTCGGCATCGAGGATA
GATGAAAGGTGGCCTCTACATGTAAGCTATCACTGAAGGAGGGGATTGCGTCTGATTAGC
TAGTTGGAGGGGGTAACGGCCCACCAAGGCGATGATCAGTAGCCGGTCTGAGAGGATGAA
CGGCCACATTGGGACTGAGACACGGCCCAGACTCCTACGGGAGGCAGCAGTGGGGAATCT
TCCGCAATGGACGAAAGTCTGACGGAGCAACGCCGCGTGAGTGATGACGGCCTTCGGGTT
GTAAAG
>201 Aans.Z3_72698
ATTGAACGCTGGCGGCATGCCTTACACATGCAAGTCGAACGGTGAACTCCGCTTGCGGGG
GGATCAGTGGCGAACGGGTGAGTAGCACGTGGGCAACCTGCCCTCAGCTCTGGGATAACT
CCAAGAAATTGGGGCTAATACTGGATATGACTGCTGACCGCATGGTCTGGTGGTGGAAAG
ATTTATCGGCTGGGGATGGGCCCGCGGCCTATCAGCTTGTTGGTGGGGTAGTGGCCTACC
AAGGCGACGACGGGTAGCCGGCCTGAGAGGGTGACCGGCCACACTGGGACTGAGACACGG
CCCAGACTCCTACGGGAGGCAGCAGTGGGGAATATTGCGCAATGGGCGAAAGCCTGACGC
AGCGACGCCGCTGGGGGATGACGGCCTTCGGGTTGGTAAACCTCTTTCAGCA
>202 Tcar.T_68575
AGCGAACGCTGGCGGCATGCTTAACACATGCAAGTCGAGCGGAAACGATAAAGATTTTTC
TTTAGGCGTCGAGCGGCGGACGGGTGAGTAATGCATGGGAATCTGCCCAGTAGTGGGGAA
TAACGTAGGGAAACTTACGCTAATACCGCATACGTCCTACGGGAGAAAGAAGGGGATCTT
ACGACCTTTCGCTATTGGATGAGCCCATGTCGGATTAGCTTGTTGGTGGGGTAAAGGCCT
ACCAAGGCAACGATCCGTAGCTGGTCTGAGAGGATGATCAGCCACACTGGGACTGAGACA
CGGCCCAGACTCCTACGGGAGGCAGCAGTGGGGAATATTGGACAATGGGGGAAACCCTGG
ATCCAGCCATGCCGCGTGTGTGAACGAAGGCCTTCGGGTTGTAAAACACTTT
>203 Tcar.H89_10101
ATTGAACGCTGGCGGCAGGCCTAACACATGCAAGTCGAACGGTAGCACAGAGGAGCTTGC
TCCTTGGGTGACGAGTGGCGGACGGGTGAGTAATGTCTGGGAAACTGCCCGACAGAGGGG
GATAACTACTGGAAACGGTAGCTAATACCGCATAACCTCGAAAGAGCAAAGTGGGGGACC
TTCGGGCCTCACGCTGTCGGATGTGCCCAGATGGGATTAGCTAGTAGGTGGGGTAATGGC
TCACCTAGGCGACGATCCCTAGCTGGTCTGAGAGGATGACCAGCCACACTGGAACTGAGG
CACGGTCCAGACTCCTACGGGAGGCAGCAGTGGGGAATATTGCACAATGGGCGCAAGCCT
GATGCAGCCATGCCGCGTGTATGAAGAAGGCCTTCGGGTTGTAAAGTACTTTC
>204 Aaus232_36908
ATTGAACGCTGGCGGCATGCCTTACACATGCAAGTCGAACGGCAGCACGGGCTTCGGCCT
GGTGGCGAGTGGCGAACGGGTGAGTAATACATCGGAACGTGCCCTGTCGTGGGGGATAAC
TAGTCGAAAGATTAGCTAATACCGCATACGACCTGAGGGTGAAAGCGGGGGACCGTAAGG
CCTCGCGCGATAGGAGCGGCCGATGTCTGATTAGCTAGTTGGTGGGGTAAGAGCCTACCA
AGGCGACGATCAGTAGCTGGTCTGAGAGGACGATCAGCCACACTGGGACTGAGACACGGC
CCAGACTCCTACGGGAGGCAGCAGTGGGGAATTTTGGACAATGGGGGCAACCCTGATCCA
GCAATGCCGCGTGTGTGAAGAAGGCCTTCGGGTTGTAAAGCACTTTTGTCCGG
>205 Tcar.T_62059
ATTGAACGCTGGCGGCATGCTTTACACATGCAAGTCGAACGGTAACAGGCCTTCGGGCGC
TGACGAGTGGCGAACGGGTGAGTAATGCATCGGAACGTGCCCAGTCGTGGGGGATAACTG
CTCGAAAGAGCAGCTAATACCGCATACGATCTGCGGATGAAAGCGGGGGACCTTCGGGCC
TCGCGCGATTGGAGCGGCCGATGTCAGATTAGGTAGTTGGTGGGGTAAAGGCTCACCAAG
CCAACGATCTGTAGCTGGTCTGAGAGGACGACCAGCCACACTGGGACTGAGACACGGCCC
AGACTCCTACGGGAGGCAGCAGTGGGGAATTTTGGACAATGGGCGCAAGCCTGATCCAGC
AATGCCGCGTGCAGGAAGAAGGCCTTCGGGTTGTAAACTGCTTTTGTACGGA
>209 Tcar.H89_70071
ATTGAACGCTGGCGGCAGGCTTAACACATGCAAGTCGAACGATGACTCTCTAGCTTGCTA
GAGATGATTAGTGGCGGACGGGTGAGTAACATTTAGGAATCTACCTAGTAGTGGGGGATA
GCTCGGGGAAACTCGAATTAATACCGCATACGACCTACGGGTGAAAGGGGGCGCAAGCTC
TTGCTATTAGATGAGCCTAAATCAGATTAGCTAGTTGGTGGGGTAAAAGGCCCACCAAGG
CGACGATCTGTAACTGGTCTGAGAGGATGATCAGTCACACCGGAACTGAGACACGGTCCG
GACTCCTACGGGAGGCAGCAGTGGGGAATATTGGACAATGGGGGCAACCCTGATCCAGCC
ATGCCGCGTGTGTGAAGAAGGCCTTCGGGTTGTAAAGTACTTT
>21 Aaus232_48141
GACGAACGCTGGCGGCGTGCTTTATACATGCAAGTCGAACGATGAAGTTCCTTCGGGAAT
GGATTAGTGGCGAACGGGTGAGGAACACGTGAGAAACCTGCCTTTCATTCTGGGATAACA
CCGGGAAACCGGTGCTAATACCGGATACTCCGTCTTGGCGGCATCGCCGAGCCGGGAAAA
AATTTTGATGAAAGATGGTCTCGCGGCCTATCAGCTAGTTGGTGAGGTAATGGCTCACCA
AGGCGACGACGGGTAGCCGGCCTGAGAGGGCGACCGGCCACACTGGGGACTGAGACACGG
CCCAGACTCCTACGGGAGGCAGCAGTAGGGAATATTGGGCAATGGGCGCAAGCCTGACCC
AGCGACGCCGCGTGAGGGATGAAGGTCTTCGGATTGTAAACCTCTTTCAGTAGGGAAGAA
GCGAAAGTGACGGTACCTAAAGAAGAAGCACCGGCTAACTATGTGCCAGCAGCAGCCGCC
GTAAT
>210 Tcar.T_40013
AGCGAACGCTGGCGGCATGCTTAACACATGCAAGTCGAACGGCAGCACGGAGAGCTTGCT
CTCTGGTGGCGAGTGGCGAACGGGTGAGTAATGCATCGGAACGTACCTATTAGAGGGGGA
TAACTGTCCGAAAGGATGGCTAATACCGCATAATACCTGAGGGTTAAAGCTGGGGACCGC
AAGGCCTGGCGCTAATAGAGCGGCTGATGTTGGATTAGCTAGTTGGTTAGGTAAAGGCTG
ACCAAGGCGACGATCCATAGCGGGTCTGAGAGGATGATCCGCCACATTGGGACTGAGACA
CGGCCCAAACTCCTACGGGAGGCAGCAGTGGGGAATTTTGGACAATGGGGGAGACCCTGA
TCCAGCCACGCCGCGTGTCTGAAGAAGGCCTTCGGGTTGTAAAGGACTTTTGTTAGGGAA
GAAATGCCACGGGTTAAGAGCTAGTGGAGCTGACGGTACCTAAAGAATAAGCACCGGCTA
ACTACGTGCCAGCCGCCGCGGTAA
>211 Aaus232_1401
GACGAACGCTGGCGGCGTGCCTAATACATGCAAGTCGAGCGCATGAAGCCGTCCGAACCC
TTCGGGGGGACGACGGTGGAATGAGCGGCGGACGGGCGAGTAACACGTAAAGAACCTGCC
CATAGGTCTGGGATAACCACGAGAAATCGGGGCTAATACCGGATGTGTCATCGGACCGCA
TGGTCCGCTGATGAAAGGCGCTCCGGCGTCGCCCATGGATGGCTTTGCGGTGCATTAGCT
AGTTGGTGGGGTAACGGCCCACCAAGGCGACGATGCATAGCCGACCTGAGAGGGTGATCG
GCCACACTGGGACTGAGACACGGCCCAGACTCCTACGGGAGGCAGCAGTAGGGAATCTTC
CACAATGGACGAAAGTCTGATGGAGCAACGCCGCGTGAACGATGAAGGCTTTCGGGTCGT
AAAGTTCTGTTGTAAGGGAAGAACAAGTGCCGCAGGCAATGGCGGCACCTTGACGGTACC
TTGCGAGAAAGCCACGGCTAACTAC
>212 Tcar287_5546
ATTGAACGCTGGCGGCAGGCCTAACACATGCAAGTCGAGCGGTAACAGGGGAGCTTGCTC
CCGCTGACGAGCGGCGGACGGGTGAGTAATGCCTAGGAATCTGCCTGGTAGTGGGGGATA
ACTCGGGGAAACTCGAGCTAATACCGCATACGTCCTACGGGAGAAAGTGGGGGATCTTCG
GACCTCACGCTACCAGATGAGCCTAGGTCGGATTAGCTTGTTGGTGAGGTAAAGGCTCAC
CAAGGCTGCGATCCGTAACTGGTCTGAGAGGATGATCAGTCACACTGGAACTGAGACACG
GTCCAGACTCCTACGGGAGGCAGCAGTGGGGAATATTGGACAATGGGCGAAAGCCTGATC
CAGCCATGCCGCGTGTGTGAAGAAGGTCTTCGGATTGTAAAGCACTTTAAGTTGGGAGGA
AGGGTTGTAACCTAATACGTTGCAGCTTTGACGTTACCGACAGAATAAGCACCGGCTAAC
TTCGTGCCAGCCGCCGCCGTAAC
>213 Tcar287_1079
GATGAACGCTAGCGGCAGGCTTAATACATGCAAGTCGTGGGGCAGCAGGACTGTAGCAAT
ACAGTTGCTGGCGACCGGCAAACGGGTGCGGAACACGTACGCAATCTACCCAAAACTGGT
GAATAGCCCTCCGAAAGGAGGATTAATACACCGTAACCTATTGAAGTGGCATCACTTTAT
TAGTATAGCTCCGGCGGTTTTGGATGAGCGTGCGGCTGATTAGGTAGTTGGCGGGGTAAC
GGCCCACCAAGCCTGCGATCAGTAACTGGTGTGAGAGCACGACCAGTCACACGGGCACTG
AGACACGGGCCCGACTCCTACGGGAGGCAGCAGTAAGGAATATTGGTCAATGGACGCAAG
TCTGAACCAGCCATGCCGCGTGGAGGATGAAGGCCCTCTGGGTTGTAAACTTCTTTTATC
TGGGACGAAACCCTCATATTCTTATGAGACTGACGGTACCAGAGGAATAAGTACCGGCTA
ACTCCGTGCCAGCCGCCGCCGT
>214 Aaus232_20723
AACGAACGCTGGCGGCAGGCTTAACACATGCAAGTCGAGCGCCCCTCCTTCAAGCAAGCT
TGAAGGATTTTTTCCTTGTGGAAGAGAAGATCAAAAAGCTTCTTAAGAAGCTTTCTTGAT
GGAGGGGAGCGGCAGACGGGTGAGTAACGCGTGGGAATCTACCGTGCCCTACGGAATAGC
TCCGGGAAACTGGAATTAATACCGTATACGCCCTTTGGGGGAAAGATTTATCGGGGTATG
ATGAGCCCGCGTTGGATTAGCTAGTTGGTGGGGTAAAGGCCTACCAAGGCGACGATCCAT
AGCTGGTCTGAGAGGACGATCAGCCACATTGGGACTGAGACACGGCCCAAACTCCTACGG
GAGGCAGCAGTGGGGAATATTGGACAATGGGCGCAAGCCTGATCCAGCCATGCCGCGTGA
GTGATGAAGGCCTTAGGGTTGTAAAGCTCTTTCACCGGTGAAGATAATGACGGTAACCGG
AGAAGAAGCCCCGGCTAACTTCGTGCCAGCCGCCGCCGT
>216 Tcar287_18
GCACAGACTCTAAGGCAGGCAGAATCAACCACATTCTTTTATTTGCCTTTATTCGCTCCT
GTTTGTGGTCTGTCTCTGTCTCTCTTTCTCTCTCTCACACACTCTCACACACGACTTGTG
TAACTTGAATGAATAAATAATGTGATTCTACTGGAAATGCAATGCTGCCCGCCCCTTGGC
CTTCTACCCAGCATGCCTGCTTGTTGAGCGACTGACGGGTTCTGCCTCCATCCTCAGGAG
CCTCAGCTCCCACAAATCACTAGTGATTTCCTCCAGCAGCCGCCGCCGTAAC
>218 Tcar287_33381
ATTGAACGCTGGCGGCATGCCTTACACATGCAAGTCGAACGGTAACAGGTTAAAGCTGAC
GAGTGGCGAACGGGTGAGTAATGTATCGGAACGTGCCCAGTCGTGGGGGATAACTGCTCG
AAAGAGCAGCTAATACCGCATACGACCTGAGGTGAAAGCGGGGGATCGCAAGACCTCGCG
CGATTGGAGCGGCCGATATCAGATTAGGTAGTTGGTGAGGTAAAGGCTCACCAAGCCGAC
GATCTGTAGCTGGTCTGAGAGGACGACCAGCCACACTGGGACTGAGACAC
>219 Tcar.H89_40439
GATGAACGCTGGCGGCGTGCTTAACACATGCAAGTCGAGCGAAGCGATTTTGAGGAAGCC
TTCGGGTGGAATTAAAATTGACTGAGCGGCGGACGGGTGAGTAACGCGTGGGTAACCTGC
CTCATACAGGGGGGATAACAGTTAGAAATGACTGCTAATACCGCATAAGCGCACAGTGCT
GCATAGCACAGTGTGAAAAACTCCGGCGGTATGAGATGGACCC
>220 Tcar.H89_67160
ATTGAACGCTGGCGGCATGCCTTACACATGCAAGTCGAACGGCAGCACGGGAGCTTGCTC
CTGGTGGCGAGTGGCGAACGGGTGAGTAATATATCGGAACGTACCCTAGAGTGGGGGATA
ACGCAGCGAAAGTTGCGCTAATACCGCATACGATCTACGGATGAAAGTGGGGGATCGCAA
GACCTCATGCTCATGGAGCGGCCGATATCTGATTAGCTAG
>221 Aaus232_26477
GACGAACGCTGGCGGCGTGCCTAATACATGCAAGTTGAGCGCTGAAGGTTGGTACTTGTA
CCGACTGGATGAGCAGCGAACGGGTGAGTAACGCGTGGGGAATCTGCCTTTGAGCGGGGG
ACAACATTTGGAAACGAATGCTAATACCGCATAAAAACTTTAAACACAAGTTTTAAGTTT
GAAAGATGCAATTGCATCACTCAAAGATGATCCCGCGTTGTATTAGCTAGTTGGTGAGGT
AAAGGCTCACCAAGGCGATGATACATAGCCGACCTGAGAGGGTGATCGGCCACATTGGGA
CTGAGACACGGCCCAAACTCCTACGGGAGGCAGCAGTAGGGAATCTTCGGCAATGGACGA
AAGTCTGACCGAGCAACGCCGCGTGAGTGAAGAAGGTTTTCGGATCGTAAAACTCTGTTG
GTAGAGAAGAACGTTGGTGAGAGTGGAAAGCTCATCAAGTGACGGTAACTACCCAGAAAG
GGACGGCTAACTACGTGCCAGCCGCCGCGGTAA
>227 Aans.Z3_27635
GACGAACGCTGGCGGCGTGCTTAACACATGCAAGTCGAACGGAAAGGCCCTTCGGGGTAC
TCGAGTGGCGAACGGGTGAGTAACACGTGGGTGATCTGCCTCGTACTTTGGGATAAGCCT
GGGAAACTGGATCTAATACCGAATATGACCTTCCCTCGCATGGGGGTTGGTGGAAACTTT
TTGGGTACGAGATGGGCCCGCGGCCTATCAGCTTGTTGGTGGGGTAATGGCCTACCAAGG
CGACGACGGGTAGCCGGCCTGAGAGGGCGACCGGCCACACTGGGACTGAGACACGGCCCA
GACTCCTACGGGAGGCAGCAGTGGGGAATATTGCACAATGGGCGCAAGCCTGATGCAGCC
ATGCCGCGTGTATGAAGAAGGCCTTCGGGTTGTAAAGTACTTTCAGCG
>228 Tcar.T_2139
GATGAACGCTGGCGGCGTGCCTAATACATGCAAGTCGAACGCACTCTCGTAAATGATTCT
GGTGCTTGCATTAGATGATTTTACATTGGAGTGAGTGGCGAATGGGTGAGTAACACGTGA
GGAACCCGCCCTTAAGTCTGGGATAGCATTGGGAAACTAATGATAATACCGGATAACAAC
TGAAACCACATGGTTTCAGTTTGAAAGGTGCCTTGGCATCGCTTTTGGATGGACTCGCGG
CGCATTAGCTAGTTGGTAAGATAAAGGCTTACCAAGGCGACGATCCATAGCGGGTCTGAG
AGGATGATCCGCCACATTGGGACTGAGACACGGCCCAAAC
>23 Tcar.H89_16808
GATGAACGCTAGCGGCAGGCTTAACACATGCAAGTCGAGGGGTATAGCACTTCGGTGCTA
GAGACCGGCGCACGGGTGCGTAACGCGTATGCAATCTGCCTTTCACAGAGGGATAGCCCA
GAGGAATTTGGATTAATACCTCATAGTATTATGTTTCGGCATCGGAATATAATTAAAGTC
ACAACGGTGAAAGATGAGCGTGCGTCCCATTAGCTAGTTGGTAAGGTAACGGCTTACCAA
GGCTACGATGGGTAGGGGTCCTGAGAGGGAGATCCCCCACACTGGTACTGAGACACGGAC
CAGACTCCTACGGGAGGCAGCAGTGAGGAATATTGGACAATGGGCGCAAGCCTGATCCAG
CCATGCCGCGTGCAGGATGACGGTCCTATGGATTGTAAACTGCTTTTGTACGAGAAGAAC
ACTGATTCGTAAAATCAGCTTGACGGTATCGTAAGAATAAGGATCGGCTAACTCCGTGCC
AGCCGCC
>231 Aans.Z3_71725
AGCGAACGCTGGCGGCATGCTTAACACATGCAAGTCGCACGGACCTTTCGGGGTGAGTGG
CGGACGGGTGAGTAACGCGTAGGTATCTATCCATGGGTGGGGGATAACATTGGGAAACTG
GTGCTAATACCGCATGACACCTGAGGGTCAAAGGCGCAAGTCGCCTGTGGAGGAGCCTGC
GTTCGATTAGCTAGTTGGTGGGGTAAAGGCCTACCAAGGCGATGATCGATAGCTGGTTTG
AGAGGATGATCAGCCACACTGGGACTGAGACACGGCCCAGACTCCTACGGGAGGCAGCAG
TGGGGAATATTGGACAATGGGGGCAACCCTGATCCAGCAATGCCGCGTGTGTGAAGAAGG
TCTTCGGATTGTAAAGCACTTTCGTTGGGGACGATGATGACGGTACCCAAAGAAGAAGCC
CCCGGCTAACTTCGTGCCAGCCGCCGCGGTAATT
>235 Aaus232_15710
AACGAACGCTGGCGGCAGGCTTAACACATGCAAGTCGAACGCGTGTAGCAATACACGAGT
GGCGCACGGGTGAGTAACGCGTGGATATCTGCCTTTTGGTTCGGAATAACTCCGGGAAAC
TGGAGCTAATACCGGATGGTTCCTTCGGGATAAAGATTTATCGCCAAAAGATGAGTCCGC
GTACGATTAGCTAGTTGGTGAGGTAATGGCTCACCAAGGCGACGATCGTTAGCTGGTCTG
AGAGGACGATCAGCCACACTGGGACTGAGACACGGCCCAGACTCCTACGGGAGGCAGCAG
TGGGGAATATTGGACAATGGGGGCAACCCTGATCCAGCCATGCCGCGTGAGTGATGAAGG
CCTTCGGGTTGTAAAGCTCTTTTGGCGGGGACGATGATGACGGTACCCGCAGAATAAGCC
CCGGCTAACTTCGTGCCAGCAGCCGCCGCGGTAAT
>237 Aaus232_37798
ATTGAACGCTGGCGGCAGGCCTAACACATGCAAGTCGAACGGTAACAGGAAGAAGCTTGC
TTCTTTGCTGACGAGTGGCGGACGGGTGAGTAATGTCTGGGAAACTGCCTGATGGAGGGG
GATAACTACTGGAAACGGTAGCTAATACCGCATAACGTCGCAAGACCAAAGAGGGGGACC
TTCGGGCCTCTTGCCATCGGATGTGCCCAGATGGGATTAGCTAGTAGGTGGGGTAACGGC
TCACCTAGGCGACGATCCCTAGCTGGTCTGAGAGGATGACCAGCCACACTGGAACTGAGA
CACGGTCCAGACTCCTACGGGAGGCAGCAGTGGGGAATATTGCACAATGGGCGCAAGCCT
GATGCAGCCATGCCGCGTGTATGAAGAAGGCCTTCGGGTTGTAAAGTACTTTCAGC
>238 Aaus232_39002
ATTGAACGCTGGCGGCATGCTTTACACATGCAAGTCGAACGGCAGCGCGGGGCAACCTGG
CGGCGAGTGGCGAACGGGTGAGTAATATATCGGAACGTACCCAGAAGTGGGGGATAACGT
AGCGAAAGTTACGCTAATACCGCATACGATCTACGGATGAAAGTGGGGGATCGCAAGACC
TCATGCTTTTGGAGCGGCCGATATCTGATTAGCTAGTTGGTAAGGTAAAGGCTTACCAAG
GCGACGATCAGTAGCTGGTCTGAGAGGACGACCAGCCACACTGGGACTGAGACACGGCCC
AGACTCCTACGGGAGGCAGCAGTGGGGAATTTTGGACAATGGGCGCAAGCCTGATCCAGC
AATGCCGCGTGAGTGAAGAAGGCCTTCGGGTTGTAAAGCTCTTTTGTCTAGGGAAG
>239 Tcar.H59_17329
ATTGAACGCTGGCGGCATGCCTTACACATGCAAGTCGAACGGTAACAGGTCTTCGGATGC
TGACGAGTGGCGAACGGGTGAGTAATACATCGGAACGTGCCCGATCGTGGGGGATAACGA
GGCGAAAGCTTTGCTAATACCGCATACGATCTACGGATGAAAGCGGGGGATCTTCGGACC
TCGCGCGGACGGAGCGGCCGATGGCAGATTAGGTAGTTGGTGGGATAAAAGCTTACCAAG
CCGACGATCTGTAGCTGGTCTGAGAGGATGATCAGCCACACTGGGACTGAGACACGGCCC
AGACTCCTACGGGAGACAGCAGTGGGGAATTTTGGACAATGGGCGAAAGCCTGATCCAGC
CATGCCGCGTGCAGGATGAAGGCCTTCGGGTTGTAAACTGCTTTTGTACGGACGAA
>24 Tcar292_5115
GATGAACGCTGGCGGCGTGCCTAATACATGCAAGTTGAGCGCACTCTCGTTAATGATGAT
TGATGCTTGCATTGATCTGATTTAGCATCGGAGTGAGCGGCGAATGGGTGAGTAACACGT
GGGTAACTTGCCCCGAAGTATGGGATAACATTTGGAAACAAGTGCTAATACCGTATAACA
ATGAAAACCGCATGGTTTTCACTTGAAAGGTGGTTTCGGCCATCGCTTTGGGATGAGCCC
GCGGCGCATTAGCTAGTTGGTGAGATAAAAGCTTACCAAGGCGATGATGCGTAGCCGACC
TGAGAGGGTAATCGGTCACATTGGAACTGAGACACGGTCCAGACTCCTACGGGAGGCAGC
AGTAGGGAATCTTTCACAATGGACGAAAGTCTGATGAAGCAACGCCGCGTGAATGAAGAA
GGGTTTCGGCTCGTAAAATTCTGTTATTAAAGAAGAACGAACGTGAGAGGAAATGTTCAC
GTTGT
>240 Tcar.H59_71720
GACGAACGCTGGCGGCGTGCTTAACACATGCAAGTCGAACGGGATCCGGGCTTTCGGGTT
TGGTGAGAGCGGCGAACGGGTGAGTAACACGTGAGTAACCTGCCCCCTTCTTTGAGATAA
CGTCGGGAAATCGGCGCTAATACTGGATATTCTTGCTGCATCGCATGGTGTGGTTTGGAA
AGGGTTTCTGGTGGGGGATGGGCTCGCGGCCTATCAGCTTGTTGGTGGGGTGATGGCCTA
CCAAGGCTTTGACGGGTAGCCGGCCTGAGAGGGTGTCCGGCCACACTGGGACTGAGACAC
GGCCCAGACTCCTACGGGAGGCAGCAGTGGGGAATATTGCACAATGGGCGCAAGCCTGAT
GCAGCGACGCCGCGTGAGGGATGACGGCCTTCGGGTTGTAAACCTCTTTCAGTATGG
>245 Aaus232_12768
GACGAACGCTGGCGGCGTGCTTAACACATGCAAGTCGAACGATGAACCTGGAGCTTGCTC
TGGGGGATTAGTGGCGAACGGGTGAGTAACACGTGAGTAACCTGCCCTGGACTCTGGGAT
AACTTCGAGAAATCGGAGCTAATACCGGATAGGACCTTGCACCGCATGGTGTGGGGTGGA
AAGTTTTTCGGTTTGGGATGGACTCGCGGCCTATCAGCTTGTTGGTGAGGTAATGGCTCA
CCAAGGCGTCGACGGGTAGCCGGCCTGAGAGGGTGACCGGCCACACTGGGACTGAGACAC
GGCCCAGACTCCTACGGGAGGCAGCAGTGGGGAATATTGCACAATGGGCGCAAGCCTGAT
GCAGCAACGCCGCGTGCGGGATGACGGCCTTCGGTTGTAACCG
>246 Tcar.H89_6126
AGCGAACATTGGCGGTAGGCTTAACACATGCAAGTCGAGCGAGGCGTAATAGTCGAGCGG
CGAACGGGTGAGTAATACATGGAAATCTACCCTGAAGTGGGGGATAACGTCCAGAAATGG
ACGCTAATACCGCATAATCCATATTGGGAAAGCGTTGCAGCGCTTTAGGATGAGTCCATG
GCTGATTAGCTTGTTGGTGAGGTAATGGCTCACCAAGGCGACGATCAGTAGCTGGTCTGA
GAGGATGACCAGCCACACTGGAACTGAGACACGGTCCAGACTCCTACGGGAGGCAGCAGT
GGGGAATCTTGCGCAATGGGGGCAACCCTGACGCAGCCATACCGCGTGAGTGATGAAGGT
CTTCGGATTGTAAAGCTCTTTCGGCGGGGACGACGATGACGGTA
>247 Tcar292_34368
ATTGAACGCTGGCGGCAGGCCTAACACATGCAAGTCGGGCGGAAACGGCAAGAGCTTTGC
TTTTGGATGTCGAGCGGCGGACGGGTGAGTAATGCATGGGAATCTGCCCAATAGAGGGGG
ATAACGTAGGGAAACTTACGCTAATACCGCATACGTCCTACGGGAGAAAGGAGGGGATCT
TACGACCTTTCGCTATTGGATGAGCCCATGTCGGATTAGTTGTTGGTAAGGTAAAGGCTT
ACCAAGACATCGATCCGTAGCTGGTCTGAGAGGATGATCAGCCACACTGGGACTGAGACA
CGGCCCAGACTCCTACGGGAGGCAGCAGTGGGGAATATTGGACAATGGGGGAAACCCTGA
TCCAGCTATGCCGCGTGTGTGAAGAATGCCTTCGGGTTGTAA
>248 Tcar287_13398
ATTGAACGCTGGCGGCAGGCCTAACACATGCAAGTCGGACGGTAGCACAGAAGAGCTTGC
TCTTCGGGTGACGAGTGGCGGACGGGTGAGTAATGTCTGGGGATCTGCCCGGCAGAGGGG
GATAACTACTGGAAACGGTAGCTAATACCGCATAACCTCGCAGGAGCAAAGAGGGGGACC
TTCGGGCCTCTCGCTGCCGGATGAACCCAGATGGGATTAGCTTGTTGGTGGGGTAACGGC
TCACCAAGGCGACGATCCCTAGCTGGTCTGAGAGGATGACCAGCCACACTGGAACTGAGA
CACGGTCCAGACTCCTACGGGAGGCAGCAGTGGGGAATATTGCACAATGGGCGCAAGCCT
GATGCAGCCATGCCGCGTGTATGAAGAAGGCCTTCGGGTTGT
>249 Tcar.H74_41575
ATTGAACGCTGGCGGCAGGCTTAACACATGCAAGTCGAACGGTAACAGGGAAGAGCTTGC
TCTTTTGCTGACGAGTGGCGGACGGGTGAGTAAGGTATAGGAATTTGCCGAATGGAGGGG
GACAACAGTTGGAAACGACTGCTAATACCGCATAAAGTTGAGAGACCAAAGCATGGGACC
TAAGGGCCATGCGCCATTTGATGAGCCTATATGGGATTAGCTAGTTGGTAGGGTAAGGGC
CTACCAAGGCGACGATCTCTAGCTGGTCTGAGAGGATGACCAGCCACACTGGAACTGAGA
CACGGTCCAGACTCCTACGGGAGGCAACAGTGGGGAATATTGCACAATGGGGGGAACCCT
GATGCAGCCATGCCGCGTGTGTGAAGAAGGCCTTCGGGTTGTAAAGCACTTTCGGTGAGG
AGGAAGGGCGATATACTGAATAGGTAATGTGCATTGACGTTACTTACAGAAGAAGCACCG
GCTAACTCCGTGCC
>25 Tcar.H89_64170
AGCGAACGCTGGCGGCAGGCCTAACACATGCAAGTCGAACGAACTCTTCGGAGTTAGTGG
CGGACGGGTGAGTAACACGTGGGAACGTGCCTTTAGGTTCGGAATAACTCAGGGAAACTT
GTGCTAATACCGAATGTGCCCTTCGGGGGAAAGATTTATCGCCTTTAGAGCGGCCCGCGT
CTGATTAGCTAGTTGGTGAGGTAAAGGCTCACCAAGGCGACGATCAGTAGCTGGTCTGAG
AGGATGATCAGCCACATTGGGACTGAGACACGGCCCAAACTCCTACGGGAGGCAGCAGTG
GGGAATCTTGCGCAATGGGCGAAAGCCTGACGCAGCCATGCCGCGTGAATGATGAAGGTC
TTAGGATTGTAAAATTCTTTCACCGGGGACGATAATGACGGTACCCGGAGAAGAAGCCCC
CGGCTAACTTCGTGCCAGCCGCCGCGGTAATT
>250 Tcar.H89_11748
GATGAACGCTAGCGGCAGGCTTAACACATGCAAGTCGAGGGGTAGAGTTAGCTTGCTAAC
TTGAGACCGGCGCACGGGTGCGTAACGCGTATGCAACCTACCTTGAACAGGGGGATAGCC
CAGAGAAATTTGGATTAATACCCCATGGTATATTAGAATGGCATCATTTTATTATTAAAG
TCACAACGGTTCAAGATGGGCATGCGTCCCATTAGCTAGATGGTAAGGTAACGGCTTACC
ATGGCAACGATGGGTAGGGGTCCTGAGAGGGAGATCCCCCACACTGGTACTGAGACACGG
ACCAGACTCCTACGGGAGGCAGCAGTGGGGAATATTGCACAATGGGCGCAAGCCTGATGC
AGCCATGCCGCGTGTATGAAGAAGGCCTTCGGGTTGTAAAGTAC
>251 Tcar.H74_43873
ATTGAACGCTAGCTACAGGCTTAACACATGCAAGTCGAGGGGCAGCGGGGGCATGGCTTG
CCATGCCTGCCGGCGACCGGCGCACGGGTGAGTAACGCGTGAGCAACATGCCCGTTGCAG
GGGGATAGTCATTGGAAACGATGCGTAATACCCCGTAACACATTGTACGGCATCGTCTGA
TGTTGAAAGATTAATCGGCGACGGATTGGCTCGCGTACCATTAGCTAGTTGGTAGGGTAA
CGGCCTACCAAGGCGACGATGGTTAGGGGTTCTGAGAGGAAGGTCCCCCACATTGGAACT
GAGACACGGTCCAGACTCCTACGGGAGGCAGCAGTGAGGAATATTGGTCAATGGCCGAGA
GGCTGAACCAGCCATGCCGCGTGCGGGAGGACGGCCCTATGG
>252 Aans.Z3_75974
GACGAACGCTGGCGGCGTGCTTAACACATGCAAGTCGAACGATGATGCTCTTTTGGGTGG
ATTAGTGGCGAACGGGTGAGTAACACGTGGGTGATCTGCCCTGCACTTTGGGATAAGCTT
GGGAAACTGGGTCTAATACTGGATAGGACCTCAGCATGCATGTGTTGGGGTGGAAAGTTT
TTCGGTGCAGGATGGGCCCGCGGCCTATCAGTTTGTTGGTGGGGTAATGGCCTACCAAGG
CGATGACGGGTAGCCGGCCTGAGAGGGTGATCGGCCACACTGGGACTGAGACACGGCCCA
GACTCCTACGGGAGGCAGCAGTGGGGAATATTGCACAATGGGCGCAAGCCTGATGCAGCG
ACGCCGCGTGAGGGATGAAGGCCTTCGGGTTGTAAACCTCTTTCAGCAGGGAGAAGCGCA
AGTGACGGTACCTGCAGAAGAAGCGCCGGCTAACTACGTGCCAGCCGCCGCGGTAAT
>253 Tcar.T_4588
ATTGAACGCTGGCGGCAGGCCTAACACATGCAAGTCGAGCGGATGAGTGGAGCTTGCTCC
ATGATTCAGCGGCGGACGGGTGAGTAATGCCTAGGAATCTGCCTGGTAGTGGGGGACAAC
GTTTCGAAAGGAACGCTAATACCGCATACGTCCTACGGGAGAAAGTGGGGGATCTTCGGA
CCTCACGCTATCAGATGAGCCTAGGTCGGATTAGCTAGTTGGTGAGGTAAAGGCTCACCA
AGGCGACGATCCGTAACTGGTCTGAGAGGATGATCAGTCACACTGGAACTGAGACACGGT
CCAGACTCCTACGGGAGGCAGCAGTGGGGAATNTTGGACAATGGGCGAAAGCCTGATCCA
GCCATGCCGCGTGTGTGAAGAAGGTCTTCGGA
>255 Tcar.H74_41148
ATTGAACGCTGGCGGCATGCCTTACACATGCAAGTCGAACGGCAGCGGACCTTCGGGTGC
CGGCGAGTGGCGAACGGGTGAGTAAAGTATCGGAACGTACCTTTCAGTGGGGGATAACGT
AGCGAAAGTTACGCTAATACCGCATATTCTGTGAGCAGGAAAGCAGGGGATCGCAAGACC
TTGCGCTGATTGAGCGGCCGATATCAGATTAGCTAGTTGGTGAGGTAAAGGCTCACCAAG
GCGACGATCTGTAGCGGGTCTGAGAGGATGATCCGCCACACTGGAACTGAGACACAGTCC
AGACTCCTACGGGAGGCAGCAGTGGGGAATTTTGGACAATGGGGGCAACCCTGATCCAGC
CATGCCGCGTGAGTGAAGAAGGCCTTCGGTTGT
>256 Aaus232_36721
ATTGAACGCTGGCGGCATGCCTAACACATGCAAGTCGAACGGGGGGCTTCGGCCCCTAGT
GGCGGACGGGTGAGTAACGCGTAGGAATCTACCCTAAGGTGGGGGACAACCTGGGGAAAC
CCAGGCTAATACCGCATACGCTCGTAAGGGGAAAGCGGGGGACCCTCGGGCCTCGCGCCG
AAAGAAGAGCCTACGTCCGATTACCTGGTTGGCAGGGTAAAAGCCTACTAAGGCGACGAT
CGGTAGCTGGTCTGAGAGGATGATCAGCCACACTGGGACTGAGACACGGCCCAGACTCCT
ACGGGAGGCAGCAGTGGGGAATATTGGACAATGGGCGCAAGCCTGATCCAGCAATGCTGC
GTGGGTGAAGACGGCCTGCGGGTTGTAAAGCCCTTTAGGTGGGGAAGAACGGTGGTGTGC
GAACAGTGCGCCGCCTTGACGTTACCCACGGAATAAGCACCGGCTAACTCCGTGCCAGCA
GCCGCCGCGGTAAG
>257 Tcar.H74_36126
GACGAACGCTGGCGGCGTGCCTAATACATGCAAGTCGAGCGAGCAGAAGTGACAGAATAC
CTTCGGGTAGGAAGACATGGAAGCGAGCGGCGGATGGGTGAGTAACACGTGGGCAACCTG
CCCTTAAGCCTGGGATACCACTTGGAAACAGGTGCTAATACCGGATAAGAGATCAGATCG
CATGATCAGATTTTAAAAGGCGGCTTTTCGGAGCTGTCGCTAAAGGATGGGCCCGCGGTG
CATTAGCTAGTTGGTAAGGTAAAGGCTTACCAAGGCGATGATGCATAGCCGAGTTGAGAG
ACTGAACGGCCACATTGGGACTGAGACACGGCCCAAACTCCTACGGGAGGCAGCAGTAGG
GAATCTTCCACAATGGACGAAAGTCTGATGGAGCAACGCCGCGTGAGTGAAGAAGGTTTT
CGGATCGTAAAAGCTCTGTTGTTGGTGAAGAAGGATAGTAAGAGTAACTGCTTATTATTT
GACGGTAATCAACCA
>259 Aans.Z3_43396
ATTGAACGCTGGCGGCAGGCCTAACACATGCAAGTCGAACGCACTCTCGTTGATGATTCT
GGTGCTTGCATCGGATGATTCTTCATAAGAGTGAGTGGCGAATGGGTGAGTAACACGTGA
GCAACCTGCCTTTGAGTATGGGATAGCATTTGGAAACGAATGATAATACCGTATAACAAC
TGAAACCACATGGTTTCAGTCCGAAAGATGCGTTTGCATCGCTCTTAGATAGACTCGCGG
CGCATTAGTTAGTTGGTAAGATAAAAGGCCTACCAAGACGATGATGCGTAGCCGACCTGA
GAGGGGTAATCGGCCACATTGGAACTGA
>26 Tcar.H89_40435
AACGAACGCTGGCGGCAGGCTTAACACATGCAAGTCGAACGCCCCGCAAGGGGAGTGGCA
GACGGGTTAGTAACGCGTGGGAACATACCCAACTCTACGGAATAACTCAGGGAAACTTGT
GCTAATACCGTATACGCCCTTTGGGGGAAAGATTTATCGGAGTTGGATTGGCCCGCGTTG
GATTAGCTAGTTGGTGGGGTAAAGGCCTACCAAGGCGACGATCCATAGCTGGTCTGAGAG
GATGATCAGCCACATTGGGACTGAGACACGGCCCAAACTCCTACGGGAGGCAGCAGTGGG
GAATATTGGACAATGGGCGCAAGCCTGATCCAGCCATGCCGCGTGTGTGATGAAGGCCTT
AGGGTTGTAAAGCACTTTCACCGGAGAAGATAATGACGGTATCCGGAGAAGAAGCCCCGG

>260 Tcar.H74_61402
AGCGAACGCTGGCGGCAGGCCTAACACATGCAAGTCGGACGGTAGCACAGAGAGCTTGCT
CTCGGGTGACGAGTGGCGGACGGGTGAGTAATGTCTGGGGATCTGCCCGATAGAGGGGGA
TAACCACTGGAAACGGTGGCTAATACCGCATAACGTCGCAAGACCAGAGTGGGGGACCTT
CGGGCCTCACGCCATAGGATGAACCCAGATGGGATTAGCTAGTAGGTGGGTAAAGGCTCA
CCAAGGCGATGATGCATAGCCGAGTTGAGAGACTGAACGGCACATTGGGACTGAGACACG
GCCCAAACTCCTACGGGAGGCAGCAGTAGG
>262 Aaus232_35754
GTGTGCGGAGGACGATCCAATCCACCGAGATTCACTCCGGTACACCTGTTACCAGCGACG
AGCGATCTCGATCTTGAACGCGTTTTCTCTCTCTTTCCCCTCTCTCTCTCTCTCTCTTTC
TCTCTTTCTCTTCGCCCCTCATTTGTAGGTATCGCGGCCCTCCCACTTCTCCGTTATTTG
TTCGTGCTTGGTACCCTAACTGCTTATGCTCGGCCTTCTCTTCTCGTTCGGGGACCCGCG
GTCTCTCGCGCGGCAATAAATTCTCTCCGCTGGCTACTTCTTCGCCTTGTTTCACCTTCT
CCTTCTCCTCGTCCGCAGCCGCCGCAGTAAG
>263 Tcar.H74_44147
ATTGAACGCTGGCGGCAGGCCTAACACATGCAAGTCGAGCGGCAGCGGAAAGAAGCTTGC
TTCTTTGCCGGCGAGCGGCGGACGGGTGAGTAATGTCTGGGGATCTGCCCGATGGAGGGG
GATAACCACTGGAAACGGTGGCTAATACCGCATAACGTCGACAACGAACCAAA
>264 Tcar.H74_27092
ATTGAACGCTGGCGGCAGGCTTAACACATGCAAGTCGAGCGGAAACGATAAAGGCTCTGT
CTTTAGGCGTCGAGCGGCGGACGGGTGAGTAATACATGGGAATCTGCCCAGTAGTGGGGA
ATAACGTAGGGAAACTTACGCTAATACCGCATACGTCCTACGGGAGAAAGGAGGGGATCT
AACGACCTTTCGCTATTGGATGAGCCCATGTCGGATTAGCTTGTTGGTGGGGTAAAGGCC
TACCAAGGCAACGATCCGTAGCTGGTCTGAGAGGATGATCAGCCACACTGGGACTGAGAC
ACGGCCCAGACTCCTACGGGAGGCAGCAGTGGGGAATATTGGACAATGGGGGCAACCCTG
ATCCAGCCATGCCGCGTGTGTGAACGAAGGCCCTTTGGGTTGTAAAACACTTTCAGCGAG
GAGGAAAGTGTCTGAACTAATACTTCATGACAGAAGACGTTACTCGCAAAAGAAGCACCG
GCTAACTCTGTGCCAGCCGCCGCGGTAA
>265 Tcar.T_46921
ATTGAACGCTGGCGGCATGCTTTACACATGCAAGTCGAACGGCAGCACGGAGAGCTTGCC
CTCTGGTGGCGAGTGGCGAACGGGTGAGTAATGCATCGGAACGTACCTATTAGAGGGGGA
TAACTGCCCGAAAGGATGGCTAATACCGCATAATACCTGAGGGTTAAAGCGTTC
>266 Tcar.T_25532
ATTGAACGCTGGCGGCATGCTTTACACATGCAAGTCGAACGGCAGCACGGAGAGCTTGCT
CTCTGGTGGCGAGTGGCGAACGGGTGAGTAATGCATCGGAACGTACCTATTAGAGGGGGA
TAACTGTCCGAAAGGATGGCTAATACCGCATAATACCTGAGGGTTNCCGTACGTC
>267 Aans.Z3_39648
GACGAGCGCTGGCGGCGTGCTTAACACATGCAAGTCGAACGGTGACGACGGGGCTTGCCT
CGTCTGATCAGTGGCGAACGGGTGAGTAACACGTGAGTAACCTGCCCTTGACTCTGGGAT
AACCGCGGGAAACGGCGGCTAATACCGGATATGAGACGTACAGGCNTACTTCGTT
>268 Aaus232_31547
AATGAACGCTGGCGGCGTGCTTAACACATGCAAGTCGAACGAGAAAGGGATTGCTTGCAA
TCCTGAGTAGAGTGGCGCACGGGTGAGTAACACGTAGATAATCTACCTTTGAATCCGGGA
TAACTAGTCGAAAGGTTAGCTAATACCGGATGAGGTTAATAGACGTAGGTTTATTGATGA
AAGACTGCCTATCCTTGGAAGCAGTTGTTTGAAGATGAGTTTGCGGACCATTAGTTAGTT
GGTGGGGTA
>270 Aans.Z3_36783
ATTGAACGCTGGCGGCATGCCTTACACATGCAAGTCGAACGGCAGCATGATCTAGCTTGC
TGGATTGATGGCGAGTGGCGAACGGGTGAGTAATACATCGGAACGTGCCCTGTAGTGGGG
GATAACTAGTCGAAAGATTAGCTAATACCGCATACGACCTGAGGGTGAAAGTGGGTACTC
GACGG
>272 Tcar.T_63695
GATGAACGCTGGCGGCGTGCCTAATACATGCAAGTTGAGCGCTGAAGTCCGGTACTTGTA
CTGGACGGATGAGCAGCGAACGGGTGAGTAACGCGTGGGTAACCTGCCTTATAGAGGGGG
ATAACGTACTGGAAACGGTAGCTAATACCGCATAAGACTTAGCATCGCATGATGCAGGTG

>273 Aans.Z4_74736
AGCGAACGCTGGCGGCAGGCTTAACACATGCAAGTCGAGCGGGCCCTTCGGGGTCAGCGG
CAGACGGGTGAGTAACACGTGGGAACGTACCCTTTGGTTCGGAATAACGCTGGGAAACTA
GCGCTAATACCGGATACGCCCTTTTGGGGAAAGGCTTGCTGCCCGAAAGGACGTCCGGCC
CG
>274 Aaus232_36327
AACGAACGCTGGCGGCAGGCTTAACACATGCAAGTCGAACGCCCTCGCAAGGGGGAGTGG
CAGACGGGTGAGTAACACGTGGGAACATACCCTTTGGTTCGGAACAACGCCGGGAAACTG
GCGCTAATACCGGATACGCCGTCCTCGTGAGGGGATGGGAAAGGCAGGCCGCAAGGTTTG
GTGCCGGAGGATTGGCCCGCGTTCGATTAGCTTGATGGTGCGGGTAACGGCCCACCATGG
CGACGATCGATAGCTGGTCTGAGAGGATGGCCAGCCACATTGGGACTGAGACACGGCCCA
AACTCCTACGGGAGGCAGCAGTGGGGAATATTGGACAATGGGCGCAAGCCTGATCCAGCC
ATGCCGCGTGAGTGATGACGGCCTTAGGGTTGTAAAGCTCTTTCGCACGCGACGATAATG
ACGGTAGCGTGAGAAGAAGCCCCGGCTAACTTCGTGCCAGCAGCCGCCGCCGTAAG
>275 Aaus232_43
ATTGAACGCTGGCGGCAGGCTTAACACATGCAAGTCGAGCGGTAGCACAGGGGAGCTTGC
TCCCCGGGTGACGAGCGGCGGACGGGTGAGTAATGTCTGGGAAACTGCCTGATGGAGGGG
GATAACTACTGGAAACGGTAGCTAATACCGCATAACGTCGCAAGACCAAAGAGGGGGACC
TTCGGGCCTCTTGCCATCAGATGTGCCCAGATGGGATTAGCTAGTAGGTGGGGTAATGGC
TCACCTAGGCGACGATCCCTAGCTGGTCTGAGAGGATGACTAGCCACACTGGAACTGAGA
CACGGTCCAGACTCCTACGGGAGGCAGCAGTGGGGAATATTGCACAATGGGCGCAAGCCT
GATGCAGCCATGCCGCGTGTGTGAAGAAGGCCTTCGGGTTGTAAAGCACTTTCAGCGAGG
AGGAAGGTGGTGAGCTTAATACGCTCATCAATTGACGTTACTCGCAGAAGAAGCACC
>276 Aaus232_115
GATGAACGCTGGCGGCGTGCTTAACACATGCAAGTCGAACGATGATCTCCAGCTTGCTGG
GGGGATTAGTGGCGAACGGGTGAGTAACACGTGAGTAACCTGCCCTTGACTCTGGGATAA
GCCTGGGAAACTGGGTCTAATACTGGATACGACCTTCCATCGCATGGTGGTTGGTGGAAA
GCTTTTGTGGTTTTGGATGGACTCGCGGCCTATCAGCTTGTTGGTGGGGTAATGGCCTAC
CAAGGCGACGACGGGTAGCCGGCCTGAGAGGGTGGACGGCCACACTGGGACTGAGACACG
GCCCAGACTCCTACGGGAGGCAGCAGTGGGGAATATTGCACAATGGGCGCAAGCCTGATG
CAGCGACGCCGCGTGAGGGATGAAGGCCTTCGGGTTGTAAACCTCTTTCAGTAGGGAAGA
AGCGAAAGTGACGGTACCTGCAGAAGAAGCGCCGGCTAACTACGTGCCAGCCGCCG
>277 Tcar.T_55737
GACGAACGCTGGCGGCGTGCCTAATACATGCAAGTCGAGCGAGCGGAGCTAACAGAATAC
CTTCGGGTAGGAAGATAGTAAAGCGAGCGGCGGATGGGTGAGTAACACGTAGGTAACCTG
CCCTTCAGCGGGGGATAACAATTGGAAACAGTTGCTAATACCGCATAAGCCTTCTAATCA
CATGATTGGGAGTTAAAAGACGGTTTCGGCTGTCACTGAAGGATGGACCTGCGGCGTATT
AGCTAGTTGGTAAGGTAACGGCTTACCAAGGCAATGATACGTAGCCGACCTGAGAGGGTA
AACGGCCACATTGGGACTGAGACACGGCCCAAACTCCTACGGGAGGCAGCAGTAGGGAAT
CTTCCACAATGGACGAAAGTCTGATGGAGCAACGCCGCGTGGATGAAGAAGGTCTTCGGA
TTGTAAAGCACTTTCGTTAGGGAAGATGATGACGGTACCTAAAGAAGAAGCCCCCGGCTA
ACTTCGTG
>278 Tcar292_10651
GATGAACGCTAGCGGGAGGCCTAACACATGCAAGCCGAGCGGTATTGTTTCTTCGGAAAT
GAGAGAGCGGCGTACGGGTGCGTAACACGTGTGCAACCTGCCTTTATCTGGGGGATAGCC
TTTCGAAAGGAAGATTAATACTCCATAATATATTGAACGGCATCGTTTAATATTGAAAGC
TCCGGCGGATAGAGATGGGCACGCGCAAGATTAGCTAGTTGGTGAGGTAACGGCTCACCA
AGGCGATGATCTTTAGGGGGCCTGAGAGGGTGATCCCCCACACTGGTACTGAGACACGGA
CCAGACTCCTACGGGAGGCAGCAGTGAGGAATATTGGTCAATGGGTGCAAGCCTGAACCA
GCCATCCCGCGTGAAGGACGACTGCCCTATGGGTTGTAAACTTCTTTT
>279 Tcar.H89_45299
AGTGAACGCTGGCGGCAGGCCTAACACATGCAAGTCGAACGGCAGCATGGAAAGTACTTG
TACTTTCTGATGGCGAGTGGCGGACGGGTGAGGAATGCATCGGAATCTGCCCATTTGTGG
GGGATAACGTAGGGAAACTTACGCTAATACCGCATACGACCTTCGGGTGAAAGCAGGGGA
TCTTCGGACCTTGCGCAGATGGATGAGCCGATGCCGGATTAGCTAGTTGGCGGGGTAAAG
GCCCACCAAGGCGACGATCCGTAGCTGGTCTGAGAGGATGATCAGCCACACTGGAACTGA
GACACGGTCCAGACTCCTACGGGAGGCAGCAGTGGGGAATATTGGACAATGGGCGCAAGC
CTGATCCAGCCATGCCGCGTGTGTGAAGAAGGCCTTCGGGTTGTAAAGC
>28 Aaus217_319
GATGAACGCTGGCGGCGTGCCTAATACGTGCAAGTCGAACGCACTCTCGTTGGTGATTCT
GGTGCTTGCATCGGATGATTTTTCATAAGAGTGAGTGGCGAATGGGTGAGTAACACGTGG
GCAACCTGCCTTTGAGTATGGGATAGCATTTGGAAACGAATGATAATACCGTATAACAAC
TGAAACCACATGGTTTCAGTTCGAAAGATGCGTTTGCATCGCTCTTAGATGGGCTCGCGG
CGCATTAGTTAGTTGGTGAGATAAAGGCCCACCAAGACGATGATGCGTAGCCGACCTGAG
AGGGTAATCGGCCACATTGGAACTGAGACACGGTCCAGACTCCTACGGGAGGCAGCAGTA
GGGAATCTTTCACAATGAACGAAAGTTTGATGAAGCAACGCCGCGTGAATGAAGAAGGGT
TTCGGCTCGTAAAATTCTAGTTGTTAGAGAAGAACGTATCTAGTAGGAAATGGCTAGGTA
GTGACGGTA
>281 Aaus232_41763
GATGAACGCTGGCGGCGTGCTTAACACATGCAAGTCGAACGATGAAGCCCAGCTTGCTGG
GTGGATTAGTGGCGAACGGGTGAGTAACACGTGAGTAACCTGCCCTTAACTCTGGGATAA
GCCTGGGAAACTGGGTCTAATACCGGATAGGAGCGTCCACCGCATGGTGGGTGTTGGAAA
GATTTATCGGTTTTGGATGGACTCGCGGCCTATCAGCTTGTTGGTGAGGTAATGGCTCAC
CAAGGCGACGACGGGTAGCCGGCCTGAGAGGGTGACCGGCCACACTGGGACTGAGACACG
GCCCAGACTCCTACGGGAGGCAGCAGTGGGGAATATTGCACAATGGGCGCAAGCCTGATG
CAGCGACGCCGCGTGAGGGATGACGGCCTTCGGGTTGTAAACCGTCTTT
>283 Aans.Z3_20590
GACGAACGCTGGCGGCGTGCTTAACACATGCAAGTCGAACGGTGAACTCCGCTTGCGGGG
GGATCAGTGGCGAACGGGTGAGTAACACGTGGGCAACCTGCCCTCAGCTCTGGGATAACT
CCAAGAAATTGGGGCTAATACCGGATATGAGACGTACAGGCATCTGTTGCGTCTGGAAAG
ATTTANCGGTCAAGGATGGGCTCGCGGCCTATCAGCTTGTTGGTGGGTGATGGCCTACCA
AGGCGACGACGGGTAGCCGGCCTGAGAGGGCGACCGGCCACACTGGGACTGAGACACGGC
CCAGACTCCTACGGGAGGCAGCAGTGGGGAATATTGCACAATGGGCGCAAGCCTGATGCA
GCCATGCCGCGTGTATGAAGAAGGCCTTCGGGTTGTAAAGGTACTTTTC
>285 Tcar287_8514
ATTGAACGCTGGCGGCAGGCCTAACACATGCAAGTCGAGCGGAAACGATGGGAGCTTGCT
CCCAGGCGTCGAGCGGCGGACGGGTGGGTAACGCGTAGGGATCTATCCATGGGTGGGGGA
TAACACCGGGAAACTGGTGCTAATACCGCATGATACCTGAGGGTCAAAGGCGCAAGTCGC
CTGTGGAGGAGCCTGCGTTCGATTAGCTTGTTGGTGGGGTAAAGGCCTACCAAGGCGATG
ATCGATAGCTGGTCTGAGAGGATGATCAGCCACACTGGGACTGAGACACGGCCCAGACTC
CTACGGGAGGCAGCAGTGGGGAATATTGGACAATGGGCGAAAGCCTGATCCAGCAATGCC
GCGTGTGTGAAGAAGG
>287 Aans.Z3_34188
AGCGAACGCTGGCGGCATGCTTAACACATGCAAGTCGCACGGATCTTTCGGGATTAGTGG
CGGACGGGTGAGTAACGCGTAGGGATCTATCCACGGGTGGGGGACAACCCCGGGAAACTG
GAGCTAATACCGCATGATACCTGAGGGTCAAAGGCGCAAGTCGCCTGTGGAGGAACCTGC
GTTCGATTAGCTAGTTGGTGGGGTAAAGGCCTACCAAGGCGATGATCGATAGCTGGTTTG
AGAGGATGACCAGCCACACTGGAACTGAGACACGGTCCAGACTCCTACGGGAGGCAGCAG
TGGGGAATATTGCACAATGGGCGCAAGCCTGATGCAGCCATGCCGCGTGTATGAAGAAGG
CCTTCGGGTTGTAAGGTACT
>288 Aaus232_40337
ATTGAACGCTGGCGGCATGCCTAACACATGCAAGTCGAACGGTAACAGGTCTTCGGATGC
TGACGAGTGGCGGACGGGTGAGTAATGCGTAGGAATCTGTCTTTTAGTGGGGGACAACCC
AGGGAAACTTGGGCTAATACCGCATGAGCCCTGAGGGGGAAAGCGGGGGATCTTCGGACC
TCGCGCTAAGAGAGGAGCCTACGTCCGATTAGCTAGTTGGCGGGGTAAAGGCCCACCAAG
GCGACGATCGGTAGCTGGTCTGAGAGGACGACCAGCCACACTGGGACTGAGACACGGCCC
AGACTCCTACGGGAGGCAGCAGTGGGGAATTTTTCGCAATGGGGGCAACCCTGACGAAGC
AATGCCGCGTGGATGAAGGAGGCCTTCGGGTTGTAAAGTCCTTTCGTGGAGGACGAAAAG
GTGGGTTCTAATACAAATCTGCTATTGACGTGAATCCAAGAAGAAGCACCGGCTAGCTCC
GTGCCAGCCGCCGCCGTAAAACCTGGACTGCCAAGGCACAC
>29 Tcar.H74_54015
ATTGAACGCTGGCGGCAGGCCTAACACATGCAAGTCGGACGGTAGCACAGAGAGCTTGCT
CTCGGGTGACGAGTGGCGGACGGGTGAGTAATGTCTGGGGATCTGCCCGATAGAGGGGGA
TAACCACTGGAAACGGTGGCTAATACCGCATAACGTCGCAAGACCAAAGAGGGGGACCTT
CGGGCCTCTCACTATCGGATGAACCCAGATGGGATTAGCTAGTAGGCGGGGTAATGGCCC
ACCTAGGCGACGATCCCTAGCTGGTCTGAGAGGATGACCAGCCACACTGGAACTGAGACA
CGGTCCAGACTCCTACGGGAGGCAGCAGTGGGGAATATTGCACAATGGGCGCAAGCCTGA
TGCAGCCACGCCGCGTGTATGAAGAAGGCCTTCGGGTTGTAAAGTACTTTCAGCGGGGAG
AAGGCGATGCGGTTAATAACCGCGTCGATTGACGTTACCCGCAGAAGAAGCACCGGCTAA
CTCCGTGCCAGCCGCC
>290 Aaus232_38832
AGTGAACGCTGGCGGTAGGCCTAACACATGCAAGTCGAACGGCAGCACAGTAAGAGCTTG
CTCTTATGGGTGGCGAGTGGCGGACGGGTGAGGAATACATCGGAATCTACTTTTTCGTGG
GGGATAACGTAGGGAAACTTACGCTAATACCGCATACGACCTACGGGTGAAAGCAGGGGG
ACCTTCGGACCTTGCGCGATTGAATGAGCCGATGTCGGATTAGCTAGTTGGCGGGGTAAA
GGCCCACCAAGGCGACGATCCGTAGCTGGTCTGAGAGGATGATCAGCCACACTGGAACTG
AGACACGGTCCAGACTCCTACGGGAGGCAGCAGTGGGGAATATTGGACAATGGGCGCAAG
CCTGATCCAGCCATACCGCGTGGGTGAAGAAGGCCTTCGGGTTGTAAAGCCCTTTTGTTG
GGT
>291 Tcar287_4636
ATTGAACGCTGGCGGCATGCTTTACACATGCAAGTCGAACGGTAACAGGCCGCAAGGTGC
TGACGAGTGGCGAACGGGTGAGTAATGCATCGGAACGTGCCCAGTCGTGGGGGATAACTA
CTCGAAAGAGTAGCTAATACCGCATACGATCTATGGATGAAAGCGGGGGACCGTAAGGCC
TCGCGCGATTGGAGCGGCCGATGTCAGATTAGGTAGTTGGTGGGGTAAAGGCTCACCAAG
CCAACGATCTGTAGCTGGTCTGAGAGGACGACCAGCCACACTGGGACTGAGACACGGCCC
AGACTCCTACGGGAGGCAGCAGTGGGGAATTTTGGACAATGGGCGCAAGCCTGATCCAGC
AATGCCGCGTGCAGGAAGAAGGCCTTCGGGTTGTAAACTGCTTTTGTTACGGAACGAAAC
GGC
>292 Aans.Z4_1732
AACGAACGCTGGCGGCAGGCCTAACACATGCAAGTCGAGCGAGACCTTTGGGTCTAGCGG
CGGACGGGTGAGTAACGCGTGGGAATATGCCCTTCTCTACGGAATAGTCCTGGGAAACTG
GGGGTAATACCGTATACGCCCTTTGGGGGAAAGATTTATCGGAGAAGGATTAGCCCGCGT
TGGATTAGGTAGTTGGTGGGGTAATGGCCTACCAAGCCGACGATCCATAGCTGGTTTGAG
AGGATGATCAGCCACACTGGGACTGAGACACGGCCCAGACTCCTACGGGAGGCAGCAGTG
GGGAATCTTAGACAATGGGGGCAACCCTGATCTAGCCATGCCGCGTGAGTGATGAAGGCC
TTAGGGTTGTAAAGCTCTTTCAGCTGGGAAGATAATGACGGTACCAGCAGAAGAAGCCCC
GGCTA
>294 Aaus232_42794
GATGAACGCTAGCGGCAGGCTTAATACATGCAAGTCGTGGGGCAGCGCAGTGTAGCAATA
CATGGGCGGCGACCGGCAAACGGGTGCGGAACACGTACACAACCTTCCTACAAGTGGGGA
ATAGCCCAGAGAAATTTGGATTAATACCCCGTAACATATAAAGATGGCATCATTTTTATA
TTATAGCTACGGCGCTTGTTGATGGGTGTGCGGCTGATTAGGTAGTTGGCGGGGTAATGG
CCCACCAAGCCTGCGATCAGTAGCTGATGTGAGAGCACGATCAGCCACACGGGCACTGAG
ACACGGGCCCGACTCCTACGGGAGGCAGCAGTAAGGAATATTGGACAATGGGCGCAAGCC
TGATCCAGCCATGCCGCGTGAAGGATTAAGGTCCTCTGGATTGTAAACTTCTTTTATAAG
GGA
>296 Tcar.H89_9244
GATGAACGCTAGCGGCAGGCTTAACACATGCAAGTCGAACGCCCCGCAAGGGGAGTGGCA
GACGGGTGAGTAACGCGTGGGAACATACCCTTTCCTGCGGAATAGCTCCGGGAAACTGGA
ATTAATACCGCATACGCCCTACGGGGGAAAGATTTATCGGGGAAGGATTGGCCCGCGTTG
GATTAGCTAGTTGGTGGGGTAAAGGCCTACCAAGGCGACGATCCATAGCTGGTCTGAGAG
GATGATCAGCCACATTGGGACTGAGACACGGCCCAAAACTCCTACGGGAGGCAGCAGTGG
GGAATATTGGACAATGGGCGCAAGCCTGATCCAGCCATGCCGCGTGAGTGATGAAGGCCT
TAGGGTTGTAAAGCTCTTTCACCGGAGAAGATAATGACGGTATCCGGAGAAGAAGCCCCG
GCTAACTTCGTGCCAGCCGCCGCGGTAATT
>297 Aaus232_35785
AACGAACGCTGGCGGCAGGCTTAACACATGCAAGTCGAACGCCCCGCAGGGGGAGTGGCA
GACGGGTGAGTAACACGTGGGAACGTACCTTTCGGTTCGGAATAACTCAGGGAAACTTGA
GCTAATACCGGATACGTCCGCAAGGAGAAAGATTTATTGCCGAAAGATCGGCCCGCGTAG
GATTAGCTAGTTGGTGAGGTAACGGCTCACCAAGGCGACGATCCTTAGCTGGTTTGAGAG
AATGACCAGCCACATTGGGACTGAGACACGGCCCAAACTCCTACGGGAGGCAGCAGTGGG
GAATCTTGGACAATGGGCGCAAGCCTGATCCAGCCATGCCGCGTGAGTGACGAAGGTCTT
CGGATTGTAAAGCTCTTTTTGCCAGGGACGATAATGACGGTACCTGGAGAATAAGCCCCG
GCTAACTTCGTGCCAGCCGCCGCCGTAAC
>299 Aaus232_43749
ATTGAGCGCTGGCGGCATGCCTTACACATGCAAGTCGAACGGTAGAGTAGCAATACTTGA
GAGTGGCGAACGGGTGAGTAATATATCGGAACGTGCCCAATCGTGGGGGAGTAACGTAGC
GAAAGTTACGCTAATACCGCATACGATCTACGGATGAAAGCGGGGGATCGCAAGACCTCG
CGCGAATGGAGCGGCCGATATCAGATTAGCTAGTTGGCGGGGTAAAAGCCCACCAAGGCA
ACGATCTGTAGCTGGTCTGAGAGGACGACCAGCCACACTGGGACTGAGACACGGCCCAGA
CTCCTACGGGAGGCAGCAGTGGGGAATTTTGGACAATGGGCGCAAGCCTGATCCAGCAAT
GCCGCGTGCAGGACGAAGGCCTTCGGGTTG
>3 Aans.Z3_12994
AACGAACGCTGGCGGCATGCCTAACACATGCAAGTCGAACGAGACCTTCGGGTCTAGTGG
CGCACGGGTGCGTAACGCGTGGGAACCTGCCTTTAGGTTCGGAATAACTCCCCGAAAGGG
GTGCTAATACCGGATAATGTCTTCGGACCAAAGATTTATCGCCTTTAGATGGGCCCGCGT
AAGATTAGGTAGTTGGTGGGGTAAAGGCCTACCAAGCCGACGATCTTTAGCTGGTCTGAG
AGGATGATCAGCCACACTGGGACTGAGACACGGCCCAGACTCCTACGGGAGGCAGCAGTG
GGGAATATTGGACAATGGGCGAAAGCCTGATCCAGCAATGCCGCGTGAGTGATGAAGGCC
TTAGGGTTGTAAAGCTCTTTTACCAGGGATGATAATGACAGTACCTGGAGAATAAGCTCC
GGCTAACTCCGTACCAGCCGCCGCGGTAATT
>300 Aaus217_2743
GACGAACGCTGGCGGCGTGCTTAACACATGCAAGTCGTACGGTAAGGCCCTTTCGGGGGT
ACACGAGTGGCGAACGGGTGAGTAACACGTGAGTAACCTGCCCACAACTTTGGGATAACG
CTAGGAAACTGGTGCTAATACTGGATATGTGCTCCTGTTGCATGGTGGGGGTTGGAAAGC
TCCGGCGGTTGTGGATGGACTCGCGGCCTATCAGCTTGTTGGTGGGGTAGTGGCCTACCA
AGGCGGCGACGGGTAGCCGGCCTGAGAGGGTGACCGGCCACATTGGGACTGAGATACGGC
CCAGACTCCTACGGGAGGCAGCAGTGGGGAATATTGCACAATGGGCGCAAGCCTGATGCA
GCAACGCCGCGTGCGGGATGACGGCCTCGG
>301 Aans.Z3_14243
GATGAACGCTGGCGGCGTGCTTAACACATGCAAGTCGAACGATGAACCCGAAGCTTGCTT
TGGGGGATTAGTGGCGAACGGGTGAGTAACACGTGAGCAACCTGCCCCTCACTCTGGGAT
AAGCGCTGGAAACGGCGTCTAATACTGGATACGAGTCGCAACCGCATGGTTAGTGACTGG
AAAGATTTTTTGGTGGGGGATGGGCTCGCGGCCTATCAGCTTGTTGGTGAGGTAATGGCT
CACCAAGGCGTCGACGGGTAGCCGGCCTGAGAGGGTGACCGGCCACACTGGGACTGAGAC
ACGGCCCAGACTCCTACGGGAGGCAGCAGTGGGGAATATTGCACAATGGGCGGAAGCCTG
ATGCAGCAACGCCGCGTGAGGGATGACGGCC
>303 Aaus232_36665
AACGAACGCTGGCGGCAGGCTTAACACATGCAAGTCGAGCGCTCCGCAAGGGGAGCGGCA
GACGGGTGAGTAACGCGTGGGAACGTACCTTTTGCTACGGAATAACTCAGGGAAACTTGT
GCTAATACCGTATGTGCCCTTCGGGGGAAAGATTTATCGGCAAAGGATCGGCCCGCGTTG
GATTAGCTAGTTGGTGAGGTAAAGGCTCACCAAGGCGACGATCCATAGCTGGTCTGAGAG
GATGATCAGCCACACTGGGACTGAGACACGGCCCAGACTCCTACGGGAGGCAGCAGTGGG
GAATATTGGACAATGGGCGCAAGCCTGATCCAGCCATGCCGCGTGAGTGATGAAGGCCCT
AGGGTTGTAAAGCTCTTTCACCGGTGAAGATAATGACGGTAACCGGAGAAGAAGCCCCGG
CTAACTTCGTGCCAGCCGCAGCCGCAGTAAT
>307 Aans.Z3_74045
AACGAACGCTGGCGGCAGGCTTAACACATGCAAGTCGAGCGCCCCGCAAGGGGAGCGGCA
GACGGGTGAGTAACGCGTGGGAATCTACCCATCACTACGGAACAACTCCGGGAAACTGGA
GCTAATACCGTATACGTCCTTCGGAGAAAGACTTATCGGTGATGGATGAGCCCGCGTTGG
ATTAGCTAGTTGGTGGGGTAAGTGGCCTACCAAGGCGACGATCCATAGCTGGTCTGAGAG
GATGATCAGCCACACTGGGACTGAGACACGGCCCAGACTCCTACGGGAGGCAGCAGTGGG
GAATATTGGACAATGGGCGCAAGCCTGATCCAGCCATGCCGCGTGAGTGATGAAGGCCCT
AGGGTTGTAAAGCTCTTTCAACGGTGAAGATAATGACGGTAACCGTAGAAGAAGCCCCGG
CTAACTTCGTGCCAGCAGCCGCGGTAATT
>309 Tcar.H74_5823
ATTGAACGCTGGCGGCAGGCTTAACACATGCAAGTCGAACGGTAACAGGGAAGAGCTTGC
TCTTTTGCTGACGAGTGGCGGACGGGTGAGTAAGGTATAGGAATTTGCCGAATGGAGGGG
GACAACAGTTGGAAACGACTGCTAATACCGCATAAAGTTGAGAGACCAAAGCATGGGACC
TAAGGGCCATGCGCCATTTGATGAGCCTATATGGGGATTAGCTAGTTGGTAGGGTAAGGG
CCTACCAAGGCGACGATCTCTAGCTGGTCTGAGAGGACGATCAGCCACACTGGGACTGAG
ACACGGCCCAGACTCCTACGGGAGGCAGCAGTGGGGAATTTTGGACAATGGGGGCAACCC
TGATCCAGCAATGCCGCGTGTGTGAAGAAGGCCTTCGGGTTGTAAAGCACTTTTGTCCGG
AAGAAATC
>31 Tcar.T_16542
ATTGAACGCTGGCGGCATGCTTTACACATGCAAGTCGAACGGCAGCACGGAGAGCTTGCT
CTCTGGTGGCGAGTGGCGAACGGGTGAGTAATACATCGGAACGTGCCCTGTAGTGGGGGA
TAACTAGTCGAAAGATTAGCTAATACCGCATACGACCTGAGGGTGAAAGTGGGGGACCGC
AAGGCCTCATGCTATAGGAGCGGCCGATGTCTGATTAGCTAGTTGGTGNGGTAAAGGCTC
ACCAAGGCGACGATCAGTAGCTGGTCTGAGAGGACGATCAGCCACACTGGGACTGAGACA
CGGCCCAGACTCCTACGGGAGG
>310 Tcar.H59_59401
AACGAACGCTGGCGGCATGCCTAACACATGCAAGTCGAACGAGACCTTCGGGTCTAGTGG
CGCACGGGTGCGTAACGCGTGGGAATCTGCCCTTGGGTTCGGAATAACAGTGAGAAATTA
CTGCTAATACCGGATGATGTCTTCGGACCAAAGATTTATCGCCCAGGGATGAGCCCGCGT
AGGATTAGCTAGTTGGTGGGGTAATGGCCTACCAAGGCGACGATCCTTAGCTGGTCTGAG
AGGATGATCAGCCACACTGGGACTGAGACACGGCCCAGACTCCTACGGGAGGCAGCAGTG
GGGAATATTGGACAATGGGCGCAAGCCTGATCCAGCAATGCCGCGTGAGTGATGAAGGCC
TTAGGGTTGTAAAGCTCTTTTACCAGGGATGATAATGACAGTACCTGGAGAATAAGCTCC
GGCTAAACTCCGTGCCAGCAGCCGCGCGGTAAT
>311 Aaus232_36374
GATGAACGCTGGCGGCGTGCCTAATACATGCAAGTCGAGCGAACAGACGAGGAGCTTGCT
CCTCTGACGTTAGCGGCGGACGGGTGAGTAACACGTGGATAACCTACCTATAAGACTGGG
ATAACTTCGGGAAACCGGAGCTAATACCGGATAATATATTGAACCGCATGGTTCAATAGT
GAAAAACGGTTTTGCTGTCACTTATAGATGGATCCGCGCCGCATTAGCTAGTTGGTAAGG
TAACGGCTTACCAAGGCAACGATGCGTAGCCGACCTGAGAGGGTGATCGGCCACACTGGA
ACTGAGACACGGTCCAGACTCCTACGGGAGGCAGCAGTAGGGAATCTTCCGCAATGGGCG
AAAGCTTGACGGAGCAACGCCGCGTGAGTGATGAAGGTCTTCGGATCGTAAAACTCTGTT
ATTAGGGAAGAACAAATGTGTAAGTAACTATGCACGTCTTGACGGTACCTAATCAGAAAG
CCACGGCTAACTACGTGCCAGCCGCC
>312 Tcar.H59_10756
GACGAACGCTGGCGGCGTGCCTAATACATGCAAGTCGAGCGGAGTGGATAGAAAGCTTGC
TTTCTTGAGACTTAGCGGCGGACGGGTGAGTAACACGTAGGCAACCTGCCCTTTAGCCTG
GGATAACTACCGGAAACGGTAGCTAATACCGGATACTTTCGATGTCCGCATGGACGACGA
ACGAAAGACGGAGCAATCTGTCACTGAAGGATGGGCCTGCGGCGCATTAGCTAGTTGGTG
GGGTAACGGCTCACCAAGGCGACGATGCGTAGCCGACCTGAGAGGGTGATCGGCCACACT
GGGACTGAGACACGGCCCAGACTCCTACGGGAGGCAGCAGTAGGGAATCTTCCGCAATGG
GCGAAAGCCTGACGGAGCAACGCCGCGTGAGTGATGAAGGTTTTCGGATCGTAAAGCTCT
GTTGCCAGGGAAGAACGTTTTCTAGAGTAACTGCTAGGAAAGTGACGGTACCTGAGAAGA
AAGCCCCGGCTAACTACGTGCCAGCA
>313 Aaus232_10719
GACGAACGCTGGCGGCGTGCCTAATACATGCAAGTCGAGCGAAGTTTTTCTGGTGCTTGC
ACCGGAAAAACTTAGCGGCGAACGGGTGAGTAACACGTAAAGAACCTGCCTCATAGACTG
GGACAACTATTGGAAACGATAGCTAATACCGGATAACAGCATTAACTGCATGGTTGATGT
TTGAAAGTTGGTTTTGCTAACACTATGAGTTGGCTTTGCGGTGCATTAGCTAGTTGGTGG
GGTAAAGGCCTACCAAGGCGACGATGCATAGCCGACCTGAGAGGGTGATCGGCCACACTG
GGACTGAGACACGGCCCAGACTCCTACGGGAGGCAGCAGTAGGGAATCTTCCGCAATGGG
CGAAAGCCTGACGGAGCAACGCCGCGTGAGTGAAGAAGGATTTCGGTTCGTAAAGCTCTG
TTGTTAGGGAAGAATGATTGTGTAGTAACTATACACAGTAGAGACGGTACCTAACCAGAA
AGCCACGGCTAACTACGTGCCAGCGCC
>314 Tcar.H89_74795
AGTGAACGCTGGCGGTAGGCCTAACACATGCAAGTCGAACGGCAGCACAGGAGAGCTTGC
TCTCTGGGTGGCGAGTGGCGGACGGGTGAGGAATGCATCGGAATCTACTCTTTCGTGGGG
GATAACGTAGGGAACTTACGCTAATACCGCATACGACCTACGGGTGAAAGCCGGGGACCT
TCGGGCCTGGCGCGAATGAATGAGCCGATGCCCGATTAGCTAGTTGGCGGGGTAAAGGCC
CACCAAGGCGACGATCGGTAGCTGGTCTGAGAGGATGATCAGCCACACTGGAACTGAGAC
ACGGTCCAGACTCCTACGGGAGGCAGCAGTGGGGAGTATTGGACAATGGGCGCAAGCCTG
ATCCAGCCATACCGCGTGGGTGAAGAAGGCCTTCGGGTTGTAAACTGCTTTTGTACGGAA
CGAAAAGACTCTGGTTAATACCTGGGGTCCATGACGGTACCGTAAGAATAAGCACCGGCT
AACTACGTGCCAGCCGCCGCGGTAAT
>316 Tcar292_10897
GATGAACGCTGGCGGCGTGCCTAATACATGCAAGTCGAGCGCACTACTCGTTAATGATAA
TTGGTGCTTGCATCAATTTGACTTAACATCGGAGTGAGCGGCGAATGGGTGAGTAACACG
TGGGTAATCCGCCCTAAGGTATGGGATAACATTTGGAAACAAGTTGACTAATACTGTATA
ATAATGAAAATCGCATGGTTTTCACTTGAAAG
>320 Aans.Z3_38007
ATTGAACGCTGGCGGCAGGCCTAACACATGCAAGTCGGACGGTAGCACAGAGAGCTTGCT
CTCGGGTGACGAGTGGCGGACGGGTGAGTAATGTCTGGGGATCTGCCCGATAGAGGGGGA
TAACCACTGGAAACGGTGGCTAATACCGCATAACGTCGCAAGACCAAAGAGGGGGACCTT
CGGGCCTCTCACTATCGGATGAACCCAGATGGGATTAGCTAGTTGGTGGGTAAAGGCCTA
CCAAGGCGATGATCGATAGCTGGTTTGAGAGGATGATCAGCCACACTGGGACTGAGACAC
GGCCCAGACTCCTACGGGAGGCAGCAGTGGGGAATATTGGACAATGGGCGCAAGCCTGAT
CCAGCAATGCCGCGTGTGTGAAGAAGGTCTTCGGGATTGTAAAGCACTTTCGACGGGGAC
GATGATGACGGTACCCGTAGAAGAAGCCCCCGGCTAACTTCGTGCCAGCAGCCGCGGTAA

>321 Aans.Z3_34430
GACGAACGCTGGCGGCGTGCTTAACACATGCAAGTCGAACGGTGAACCCGCTTCGGTGGG
GGATCAGTGGCGAACGGGTGAGTAACACGTGGGCAACCTGCCCCTGGCTCTGGGATAACT
CCAAGAAATTGGGGCTAATACCGGATATGACCGCTGACCGCATGGTCTGGTGGTGGAAAG
ATTTATCGGCTGGGGATGGGCCCGCGGCCTATCAGCTTGTTGGTGGGGTAGTGGCCTACC
AAGGCGACGACGGGTAGCCGGCCTGAGAGGGTGACCGGCCACACTGGGACTGAGACACGG
CCCAGACTCCTACGGGAGGCAGCAGTGGGGAATTTTTGGACAATGGGGGCAACCCTGATC
CAGCAATGCCGCGTGTGTGAAGAAGGCCTTCGGGTTGTAAAGCACTTTTGTCCGGAAAGA
AATCGCACTTACTAATATTAGGTGTGGATGACGGTACCGGAAGAATAAGGACCGGCTAAC
TACGTGCCAGCCGCCGCGGTAAT
>322 Aaus217_10816
GATGAACGCTGGCGGCGGTGCCTAATACATGCAAGTCGAACGCACTCTCGTTGATGATTC
TGGTGCTTGCATCGGGATGATTCTTCAGTAAGAGTGACGTGGCGAATGGGTGAGTAACAC
GTGAGCCAACCTGCCTTTGAGTATGGGATAGCAATTTGGGAAACGAATGATAATACCGTA
TAACAACGTGAAAACCACATGGTTTCA
>325 Tcar.H89_4150
ATTGAACGCTGGCGGCAGGCTTAACACATGCAAGTCGAGCGGGGAAAGGTAGCTTGCTAC
CTGACCTAGCGGCGGACGGGTGAGTAATGCTTAGGAATCTGCCTATTGGTGGGGGACAAC
ATTCCGAAAGGAATGCTAATACCGCATACGCCCTACGGGGGAAGGCAGGGGATCGTAAGA
CCTTGTGCTAATAGATGAGCCTAAGTCGGATTAGCTAGTTGGTAGGTAAAGGCCTACCAA
GGCGACGATCTGTAGCGGGTCTGAGAGGATGATCCGCCACACTGGGACTGAGACACGGCC
CAGACTCCTACGGGAGGCAGCAGTGGGGAATATTGGACAATGGGGGCAACCCTGATCCAG
CCATGCCGCGTGTGTGAAGAAGGCCTTATGGTTGTAAAGCACTTTAAGCGAGGAGGAGGG
TACCTTGACTAATAATCGGGAGTATTGGACGTTACTCGCAGAATAA
>326 Aaus232_45936
GGTGAACGCTGGCGGCGTGCTTAAGACATGCAAGTCGAACGCCCCATTTCGGTGGGGAGT
GGCGCACGGGTGAGTAACACGTAACTGACCTACCCCAAAGTTCCGCATAACAACCCGAAA
GGGTTGCTAATAGGGAATGTGAACCCACCTTCTGAGGTGTGTTTAAAGGCTTGCCGCTAT
GGGATGGGGTTGCGGCGCATCAGCTAGTTGGTAGGGTAAAGGCCTACCAAGGCAACGACG
CGTAGCCGGCCTGAGAGGGCGACCGGCCACAGGGGCACTGAGACACGGGGCCCCACTCCT
ACGGGAGGCAGCAGTTAGGAATCTTCCCCAATGGGCGCAAGCCTGAGGGAGCGACGCCGC
GTGCGGGACGAAGGTCTTCGGATCGTAAACCGCTGAAACAGGGACGATAATGACGGTACC
TGTGTAATAGCACCGGCTAACTCCGTGCCAGCAGCCGCGGTAAG
>327 Tcar.T_32008
ATTGAACGCTGGCGGCAGGCTTAACACATGCAAGTCGAGCGGGGGAAGGTAGCTTGCTAC
TAGACCTAGCGGCGGACGGGTGAGTAATACTTAGGAATCTGCCTATTAGTGGGGGACAAC
GTTCCGAAAGGAGCGCTAATACCGCATACGCCCTACGGGGGAAAGCAGGGGATCTTCGGA
CCTTGCGCTAATAGATGAGCCTAAGTCGGATTAGCTAGTTGGTGGGGTAAAGGCCTACCA
AGGCGACGATCTGTAGCGGGTTTGAGAGGATGATCCGCCACACTGGGACTGAGACACGGC
CCAGACTCCTACGGGAGGCAGCAGTGGGGAATATTGGACAATGGGCGCAAGCCTGATCCA
GCCATGCCGCGTGTGTGAAGAAGGCCTTATGGTTGTAAAGCACTTTAAGCGAGGAGGAGG
CTTTTCTAGCTAATACCTAGGATAAGTGGACGTTACTCGCAGAA
>329 Tcar.T_2850
GATGAACGCTGGTGGCGTGCCTAATACATGCAAGTCGAGCGCACTCTCGTTAATGATAAT
TGGTGCTTGCATCAATTTGACTTAGCATCGGAGTGAGCGGCGAATGGGTGAGTAACACGT
GGGTAATTTGCCCTAAAGTATGGGATAACATTTGGAAACAAGTGCTAATACCGTATAATA
ATAAAAATCGCATGGTTTTTATTTGAAAGGTGGTTTCGGCCATCGCTTTTGGATGAGCCC
GCGGTGCATTAGCTAGTTGGTGAGATAATAGCTCACCAAGGCAATGATGCGTAGCCGACA
TGAGAGGGTAATCGGTCACATTGGAACTGAGACACGGTCCAGACTCCTACGGGAGGCAGC
AGTAGGGAATCTTTCACAATGGACGAAAGTCTGATGAAGCAACGCCGCGTGAATGAAGAA
GGCTTCGGCTCGTAAAATTCTGTTATTAAAGAAGAACGAATGTGAGAGGAAATGTT
>33 Tcar.H74_69533
GACGAACGCTGGCGGCGTGCCTAATACATGCAAGTCGAGCGAGCTGAGCTAACGGAATAC
CTTCGGGTAGGAAGATAGTAAAGCGAGCGGCGGATGGGTGAGTAACACGTAGGTAACCTG
CCCCAAAGCGGGGGATAACAACTGGAAACAGTTGCTAATACCGCATAAACCTTTTGGTCA
CATGGCTAGAAGTTGAAAGACGGTTTCGGCTGTCACTTTGGGATGGACCTGCGGTGCATT
AGCTAGTTGGTAAGGTAACGGCTTACCAAGGCAATGATGCATAGCCGACCTGAGAGGGTA
ATCGGCCACATTGGGACTGAGACACGGCCCAAACTCCTACGGGGGGCAGCAGTAGGGAAT
CTTCCACAATGGACGAAAGTCTGATGGAGCAACGCCGCGTGGATGAAGAAGGTTTTCGGA
TCGTAAAATCCTGTTGTTGAAGAAGAACGTATTTGAGAGTAACTGCTCAGATAGTGACGG
TATTCAACCAGAAAGTCACGGCTAACTACGTACCAGCC
>331 Tcar292_2646
GATGAACGCTAGCGGGAGGCCTAACACATGCAAGCCGAGCGGTAGAAAGTAGCTTGCTAC
TTTTGAGAGCGGCGTACGGGTGCGGAACACGTGTGCAACCTGCCTTTATCTGGAGAATAG
CCTTTCGAAAGGAAGATTAATGCTCCATAACATATTGAATGGCATCATTTAATATTGAAA
GCTCCGGCGGATAGAGATGGGCACGCGCAAGATTAGTTAGTTGGTGAGGTAACGGCTCAC
CAAGGCGATGATCTTTAGGGGGCCTGAGAGGGTGATCCCCCACACTGGTACTGAGACACG
GACCAGACTCCTACGGGAGGCAGCAGTGAGGAATATTGGACAATGGGTGAAAGCCTGATC
CAGCCATCCCGCGTGAAGGATGACGGCCCTATGGGTTGTAAACTTCTTTTGTATAGGGAT
AAACCTACCCTCGTGAGGGTAGCTGAAGGTACTATACGAATAAGCACGGCTAA
>332 Tcar.H59_61241
GACGAACGCTGGCGGCGTGCCTAATACATGCAAGTCGAGCGAGCTGAGCTAACGGAATAC
CTTCGGGTAGGAAGATAGTAAAGCGAGCGGCGGATGGGTGAGTAACACGTAGGTAACCTG
CCCCAAAGCGGGGGATAACAACTGGAAACAGTTGCTAATACCGCATAAACCTTTTGGTCA
CATGGCTAGAAGTTGAAAGACGGTTTCGGCTGTCACTTTGGGATGGACCTGCGGTGCATT
AGCTAGTTGGTAAGGTAACGGCTTACCAAGGCAATGATGCATAGCCGACCTGAGAGGGTA
ATCGGCCACATTTGGGACTGAGACACGGCCCAAACTCCTACGGGAGGCAGCAGTAGGGAA
TCTTCCACAATGGGCGAAAAGTCTGATGGAGCAACGCCGCGTGGATGAAGAAGGTTTTCG
GATCGTAAAATCCTGTTGTTGGTGAAGAAGGATAGTAAGAGTAACTGCTTATTATTTTGA
CGGTAATCAACCAGAAAGTCACGGCTAACTACGTGCCAGCC
>333 Tcar292_25098
AGCGAACGCTGGCGGCATGCTTAACACATGCAAGTTGAACGGACTGCCTTCGGGCGGTTA
GTGGCGGACGGGTGAGTAACGCGTAGGAATTTATCGAGTGGTGGGGGACAACATCGGGAA
ACTGGTGCTAATACCGCATGAAGCCTGAGGGCCAAAGACTTTGGTTGCCGCTTGAGAAGC
CTGCGTTTGATTAGCTAGTTGGTTAGGTAAAGGCTGACCAAGGCGATGATCGATAGCTGG
TTTTAGAGGATGATCAGCCACACTGGGACTGAGACACGGCCCAGACTCCTACGGGAGGCA
GCAGTGGGGAATATTGGACAATGGGGGGAACCCTGATCCAGCAATGCCGCGTGTGTGAAG
AAGGTCTTCGGATTGTAAAGCACTTTCGTTAGGGAAGATGATGACGGTACCTAAAGAAGA
AGCCCCGGCTAACTTCGTGCCAGCCGCCGCAGTAAAACCTGAGACTACCAAGGCACACAG
GGGATA
>334 Aaus232_38538
AATGAACGCTGGCGGCATGCCTAACACATGCAAGTCGAACGAAGGCTTCGGCCTTAGTGG
CGCACGGGTGCGTAACGCGTGGGAATCTGCCCTCAGGTTCGGAATAACAGCGAGAAATTG
CTGCTAATACCGGATGATATCGCGAGATCAAAGATTTATCGCCTGAGGATGAGCCCGCGT
AGGATTAGCTAGTTGGTGTGGTAAAGGCGCACCAAGGCGACGATCCTTAGCTGGTCTGAG
AGGATGATCAGCCACACTGGGACTGAGACACGGCCCAGACTCCTACGGGAGGCAGCAGTG
GGGAATATTGGACAATGGGCGAAAGCCTGATCCAGCAATGCCGCGTGAGTGATGAAGGCC
TTAGGGTTGTAAAGCTCTTTTACCCGGGATGATAATGACAGTACCGAGAGAATAAGCTCC
GGCTAACTCCGTGCCAGCAGCCGCAGTAATACCTGAAACTGCCAAGGCAC
>335 Aans.Z3_12737
GACGAACGCTGGCGGCGTGCTTAACACATGCAAGTCGAACGGTGAACTCCGCTTGCGGGG
GATCAGTGGCGAACGGGAGAGTAACGCGTGGGAATCTACCCAGCTCTACGGAATAACCCA
GGGAAACTTGGACTAATACCGTATACGTCCTCCGGGAGAAAGATTTATCGGAGTTGGATG
AGCCCGCGTTGGATTAGCTAGTTGGTGGGGTAATGGCCTACCAAGGCGACGATCCATAGC
TGGTCTGAGAGGATGATCAGCCACACTGGGACTGAGACACGGCCCAGACTCCTACGGGAG
GCAGCAGTGGGGAATATTGGACAATGGGCGAAAGCCTGATCCAGCCATGCCGCGTGAGTG
ATGAAGGCCCTAGGGTTGTAAAGCTCTTTCACCGGTGAAGATAATGACGGTAACCGGAGA
AGAAGCCCCGGCTAACTTCGTGCCAGCCGCCGCGGTAAT
>336 Aaus232_44480
GACGAACGCTGGCGGCGTGCTTAACGCATGCAAGTCGAACGGAAAGGCCCTGCTTGCAGG
GTACTCGAGTGGCGAACGGGTGAGTAACACGTGGGTGATCTGCCCTGCACTTCGGGATAA
GCCTGGGAAACTGGGTCTAATACCGGATAGGAGCCATTTTTAGTGTGATGGTTGGAAAGT
TTTTTCGGTGTAGGATGAGCTCGCGGCCTATCAGCTTGTTGGTGGGGTAATGGCCTACCA
AGGCGGCGACGGGTAGCCGGCCTGAGAGGGTGGACGGCCACATTGGGACTGAGATACGGC
CCAGACTCCTACGGGAGGCAGCAGTGGGGAATATTGCACAATGGGCGCAAGCCTGATGCA
GCGACGCCGCGTGGGGGATGACGGCCTTCGGGTTGTAAAC
>338 Aaus217_4560
GATTAACGCTGGCGGCGTGCATAACACATGCAAGTCGAACGATGAAACTTAGTAGACTTC
TTCGGAAAGACACTAAGCGGATTAGTGGCGAACGGGTGAGTAACGCGTGAGTAACCTGCC
TTACACAAGGGGATAGCCTTTGGAAACGAAGAATAATACCCTATAAAACCATAAAAGCAC
ATGCTAGAATGGTCAAAGTGATAGCGGTGTAAGATGGACTTGCGTCTGATTAGCTAGTTG
GTGAGATAAAAGCTCACCAAGGCAACGATCAGTAGCCGGCTTGAGAGAGTGTACGGCCAC
ATTGGGACTGAGACACGGCCCAGACTCCTACGGGAGGCAGCAGTGGGGAATTTTGCACAA
TGGGGGAAACCCTGATGCAGCGACGCCGCGTGATTTAGAAGGCC
>339 Aaus217_7157
GATGAACGCTGGCGGCGTGCTTAACACATGCAAGTCGAACGATGAACTTGGAGCTTGCTC
TGGGGGATTAGTGGCGAACGGGTGAGTAACACGTGAGTAACCTGCCCTGGACTCTGGGAT
AACCCCGAGAAATCGGAGCTAATACCGGATAGGACCTGGAACCGCATGGTTTTGGGTGGA
AAGTTTTTTCGGTCTGGGATGGACTCGCGGCCTATCAGCTTGTTGGTGAGGTAATGGCTC
ACCAAGGCGTCGACGGGTAGCCGGCCTGAGAGGGTGACCGGCCACACTGGGACTGAGACA
CGGCCCAGACTCCTACGGGAGGCAGCAGTAGGGAATATTGCACAATGGGCGAAAGCCTGA
TGCAGCAACGCCGCGTGAGGGATGACGGCCTTCGGGTTGTAACC
>34 Tcar292_6012
GATGAACGCTGGCGGCGTGCCTAATACATGCAAGTCGAGCGAACAGATAAGGAGCTTGCT
CCTTTGACGTTAGCGGCGGACGGGTGAGTAACACGTGGGTAACCTACTTATAAGACTGGG
ATAACTTCGGGAAACCGGAGCTAATACCGGATAATATTTCGAACCGCATGGTTCGATAGT
GAAAGATGGTTTTGCTATCACTTATAGATGGACCCGCGCCGTATTAGCTAGTTGGTAAGG
TAACGGCTTACCAAGGCGACGATACGTAGCCGACCTGAGAGGGTGATCGGCCACACTGGA
ACTGAGACACGGTCCAGACTCCTACGGGAGGCAGCAGTAGGGAATCTTCCGCAATGGGCG
AAAGCCTGACGGAGCAACGCCGCGTGAGTGATGAAGGTCTTCGGATCGTAAAACTCTGTT
ATTAGGGAAGAACATACGTGTAAGTAACTGTGCACGTCTTGACAGTACCTAATCAGAAAG
CCACGGCTAACTACGTGCCAGCAGCCGCA
>340 Tcar.H89_80615
ATCGAACGCTGGCGGCAGGCCTAACACATGCAAGTCGAGCGGCAGCACGGGTACTTGTAC
CTGGTGGCGAGCGGCGGACGGGTGAGTAATGCCTAGGAATCTGCCTAGTAGTGGGGGATA
ACGTCCGGAAACGGGCGCTAATACCGCATACGTCCTACGGGAGAAAGTGGGGGATCTTCG
GACCTCACGCTATTAGATGAGCCTAGGTCGGATTAGCTAGTTGGTGAGGTAATGGCTCAC
CAAGGCGACGATCCGTAACTGGTCTGAGAGGATGATCAGTCACACTGGAACTGAGACACG
GTCCAGACTCCTACGGGAGGCAGCAGTGGGGAATATTGGACAATGGGCGAAAGCCTGATC
CAGCCATGCCGCGTGTGTGAAGAAGGTCTTCGGATTGTAAAGCACTTTAAGTTGGGAGGA
AGGGCAGTTACC
>342 Aaus232_40666
AACGAACGCTGGCGGCAGGCTTAACACATGCAAGTCGAACGGGCATAGCAATATGTCAGT
GGCAGACGGGTGAGTAACACGTGGGAACGTCCCCCTGGTCTGGAATAACTCAGGGAAACT
TGAGCTAATACCGGATACGTCCGAGAGGAGAAAGATTTATCGCCGAGGGATCGGTCCGCG
TCTGATTAGCTAGTTGGTGAGGTAATGGCTCACCAAGGCGACGATCAGTAGCTGGTCTGA
GAGGATGATCAGCCACACTGGGACTGAGACACGGCCCAGACTCCTACGGGAGGCAGCAGT
GGGGAATATTGGACAATGGGCAAAGCCTGATCCAGCCATGCCGCGTGAGTGATGAAGGCC

>343 Aaus232_44297
GACGAACGCTGGCGGCGTGCCTAATACATGCAAGTCGAGCGGACGAATCAAAAGCTTGCT
TTTGATTCGTTAGCGGCGGACGGGTGAGTAACACGTGGGCAACCTGCCCTGTAGACGGGG
ATAACACCGAGAAATCGGTGCTAATACCGGATAACACGAAATGTCGCATGACGTTTCGTT
GAAAGACGGCGCAAGCTGTCGCTACAGGATGGGCCCGCGGCGCATTAGCTAGTTGGTGAG
GTAACGGCTCACCAAGGCGACGATGCGTAGCCGACCTGAGAGGGTGATCGGCCACACTGG
GACTGAGACACGGCCCAGACTCCTACGGGAGGCAGCAGTAGGGAATCTTCCGCAATGGAC
GAAAGTCTGACGGAGCAACGCCGCGTGAGCGAAGAAGGCCTTCG
>344 Tcar.H74_22714
GACGAACGCTGGCGGCGTGCCTAATACATGCAAGTCGAGCGAGCTGAGCTAACGGAATAC
CTTCGGGTAGGAAGATAGTAAAGCGAGCGGCGGATGGGTGAGTAACACGTAGGTAACCCG
ACCTGAGAGGGTAATCGGCCACATTGGGACTGAGACACGGCCCAAACTCCTACGGGAGGC
AGCAGTAGGGAATCTTCCACAATGGACGAAAGTCTGATGGAGCAACGCCGCGTGGATGAA
GAAGGTTTTCGGATCGTAAAATCCTGTTGTTGAAGAAGAACGTATTTGAGAGTAACTGCT
CAGATAGTGACGGTATTCAACCAGAAAGTCACGGCTAACTACGTGCCAGCAGCCGCGGTA
AT
>345 Tcar.H89_74190
ATTGAACGCTGGCGGCAGGCCTAACACATGCAAGTCGAGCGGCAGCGGAAAGTAGCTTGC
TACTTTGCCGGCGAGCGGCGGACGGGTGAGTAATGTCTGGGGATCTGCCCGATGGAGGGG
GATAACTACTGGAAACGGTAGCTAATACCGCATAACGTCGCAAGACCAAAGTGGGGGACC
TTCGGGCCTCACACCATCGGATGAACCCAGATGGGATTAGCTAGTAGCGGGTAAAGCCCA
CCTAGGCGACGATCTCTAGCTGGTCTGAGAGGATGACCAGCCACACTGGAACTGAGACAC
GGTCCAGACTCCTACGGGAGGCAGCAGTGGGGAATATTGCACAATGGGGGAAACCCTGAT
GCAACC
>346 Tcar.H89_35812
GATGAACGCTAGCGGGAGGCCTAACACATGCAAGCCGAGCGGTAGAGTATCTTCGGATAC
TTGAGAGCGGCGCACGGGTGCGGAACACGTGTGCAACCTACCTTTATCTGGGGGATAGCC
TTTCGAAAGGAAGATTAATACCCCATAATATATTGAGTGGCATCACTTAATATTGAAAAC
TCCGGTGGATAGAGATGGGCACGCGCAAGATTAGATAGTTGGTAGGGTAACGGCCTACCA
AGTCGATGATCTTTAGGGGGCCTGAGAGGGTGATCCCCACACTGGTACTGAGACACGGAC
CAGACTCCTACGGGAGGCAGCAGTGAGGAATATTGGACAATGGGTGAGAGCCTGATCCAG
CCATCCCG
>347 Aaus232_39944
AATGAACGCTGGCGGCATGCCTAACACATGCAAGTCGAACGAGACCTTCGGGTCTAGTGG
CGCACGGGTGCGTAACGCGTGGGAATCTGCCCTTAGGTTCGGAATAACAGTGAGAAATTA
CTGCTAATACCGGATGATGACGTAAGTCCAAAGATTTATCGCCTAGGGATGAGCCCGCGT
AAGATTAGGTAGTTGGTGGGGTAAAGGCCTACCAAGCCGACGATCTTTAGCTGGTCTGAG
AGGACGATCAGCCACACTGGGACTGAGACACGGCCCAGACTCCTACGGGAGGCAGCAGTG
GGGAATTTTCCGCAATGGGCGAAAGCCTGACGGAGCAATACCGCGTGAGGGAAGAAGGCT
CTTGGGTTGTAAA
>35 Aaus232_10151
AACGAACGCTGGCGGCATGCCTAACACATGCAAGTCGAACGAACTCTTCGGAGTTAGTGG
CGCACGGGTGCGTAACGCGTGGGAATCTGCCCTTGGGTACGGAATAACTCAGAGAAATTT
GTGCTAATACCGTATAATGTCTTCGGACCAAAGATTTATCGCCCAAGGATGAGCCCGCGT
AAGATTAGCTTGTTGGTGAGGTAAAAGCTCACCAAGGCGACGATCTTTAGCTGGTCTGAG
AGGATGATCAGCCACACTGGGACTGAGACACGGCCCAGACTCCTACGGGAGGCAGCAGTG
GGGAATATTGGACAATGGGCGAAAGCCTGATCCAGCAATGCCGCGTGAGTGATGAAGGCC
TTAGGGTTGTAAAGCTCTTTTACCCGGGATGATAATGACAGTACCGGGAGAATAAGCTCC
GGCTAACTCCGTGCCAGCAGCCGCCGTAAG
>350 Tcar.T_4366
ATTGAACGCTGGCGGCAGGCCTAACACATGCAAGTCGAGCGGAAACGATGGAAGCTTGCT
TCCAGGCGTCGAGCGGCGGACGGGTGAGTAATGCATGGGAATCTGCCCGGTAGTGGGGGA
TAACGTAGGGAAACTTACGCTAATACCGCATACGTCCTACGGGAGAAAGGAGGGGATCTT
CGGACCTTTCGCTATCGGATGAGCCCATGTCGGATTAGCTGGTTGGTGGGGTAAAGGCCT
ACCAAGGCGACGATCCGTAGCTGGTCTGAGAGGATGATCAGCCACACTGGGACTGAGACA
CGGCCCAGACTCCTACGGGAGGCAGCAGTGGGGAATATTGGACAATGGGGGCAACCCTGA
TCCAGCCATGCCGCGTGTGTGAAGAAGGCTTTCGGGTTGTAAAGCACTTTCAGCGAGGAG
GAAATCATGGGAGTTAATACCTTTCATGGGGACGTTACTCGCAGAAGAAGC
>351 Tcar.H59_6564
ATTGAACGCTGGCGGCATGCCTTACACATGCAAGTCGAACGGCAGCACGGGTGCTTGCAC
CTGGTGGCGAGTGGCGAACGGGTGAGTAATACATCGGAACATGTCCTGTAGTGGGGGATA
GCCCGGCGAAAGCCGGATTAATACCGCATACGATCTACGGATGAAAGCGGGGGACCTTCG
GGCCTCGCGCTATAGGGTTGGCCGATGGCTGATTAGCTAGTTGGTGGGGTAAAGGCCTAC
CAAGGCGACGATCAGTAGCTGGTCTGAGAGGACGACCAGCCACACTGGGACTGAGACACG
GCCCAGACTCCTACGGGAGGCAGCAGTGGGGAATTTTGGACAATGGGCGAAAGCCTGATC
CAGCAATGCCGCGTGTGTGAAGAAGGCCTTCGGGTTGTAAAGCACTTTTGTCCGG
>352 Aaus232_272
AAGGAACGCTAGCTATATGCTTAACACATGCAAGTCGAACGTTGTTTTCGGGGAGCTGGG
CAGAAGGAAAAGAGGCTCCTAGCTAAAGGTAGCTTGTCTCGCCCAGGAGGTGGGAAGAGT
TGAGAACAAAGTGGCGAACGGGTGCGTAAGGCGTGGGAATCTGCCGAACAGTTCGGGCCA
AATCCTGAAGAAAGCTAAAAGCGCTGTTTGATGAGCCTGCGTAGTATTAGGTAGTTGGTC
AGGTAAAGGCTGACCAAGCCAATGATGCTTAGCTGGTCTTTTCGGATGATCAGCCACACT
GGGACTGAGACACGGCCCGGACTCCCACGGGGGGCAGCAGTGGGGAATCTTGGACAATGG
GCGAAAGCCCGATCCAGCAATATCGCGTGAGTGAAGAAGGGCAATGCCGCTTGTAAAAGC
TCTTTCGTCGAGTGCGCGATCATGACAGGACTCGAGGAAGAAGCCCCGGCTAACTCCGTG
CCAGCAGCCGCCGTAAC
>354 Tcar.H89_52140
GACGAACGCTTGCGGCGTGCCTAAGAAATGCAAGTCGAACGGGCAGTCTTCGGATTGTCA
GTGGCGAACGGTCGCGTAACACGTAGGCAACCTGCCCTAAAGTGGGGGATAACAACCCGA
AAGGGTTGCTAATACCGCATGTGGCCGGGGAATCGCATGGTTCCCTGTCTAAAGGGTCCG
AGTGAGATCGGATTCGCTTTAGGATGGGCTTGCGGCCTATCAGCTAGTTGGTGGGGTAAC
GGCCTACCAAGGCGTTGACGGGTAGCTGGTCTGAGAGGATGGTCAGCCGGATTGGGACTG
AGATACGGCCCAGACTCCTACGGGGGGCAGCAATTAGGAATCTTGCGCAATGGGGGCAAC
CCTGACGCAGCGACGCCGCGTGAAGGATGACGGTCTTCGGATCGTAAACTTCTTT
>356 Tcar287_1553
AGCGAACGCTGGCGGCATGCTTAACACATGCAAGTCGCACGGACCTTTCGGGGTGAGTGG
CGGACGGGTGAGTAACGCGTAGGGATCTATCCATGGGTGGGGGATAACACCGGGAAACTG
GTGCTAATACCGCATGATACCTGAGGGTCAAAGGCGCAAGTCGCCTGTGGAGGAGCCTGC
GTTCGATTAGCTTGTTGGTGGGGTAAAGGCCTACCAAGGCGATGATCGATAGCTGGTCTG
AGAGGATGATCAGCCACACTGGGACTGAGACACGGCCCAGACTCCTACGGGAGGCAGCAG
TGGGGAATATTGGACAATGGGCGAAAGCCTGATCCAGCAATGCCGCGTGTGTGAAGAAGG
TCTTCGGATTGTAAAGCACTTTCGACGGGGACGATGATGACGGTACCCGTAGAAGAAGCC
CCGGCTAACTTCGTGCCAGCCGCCGCGGTAACACCTGAGACTACCAAGGCACACAGGGGA
TA
>357 Aaus217_7106
GATGAACGCTGGCGGCGTGCCTAATACATGCAAGTCGAACGCACTCTCGTAAATGATTCT
GGTGCTTGCATTAGATGATTTTACATTGGGGTGAGTGGCGAATGGGTGAGTAACACGTGA
GGAACCTGCCCTTAAGTCTGGGATAGCATTGGGAAACTAATGATAATACCGGATAACAAC
TGAAACCACATGGTTTCAGTTTGAAAGGTGCTTCGGCATCGCTTTTGGATGGACTCGCGG
CGCATTAGTTAGTTGGTAAGATAAAGGCCTACCAAGACGATGATGCGTAGCCGACCTGAG
AGGGTAATCGGCCACATTGGAACTGAGACACGGTCCAGACTCCTACGGGAGGCAGCGGTA
GGGAATCTTTCACAATGGACGAAAGTCTGATGAAGCAACGCCGCGTGAGTGAAGAAGGGT
TTCGGCTCGTAAAACTCTGTTGCTAGAGAAGAACGGGTGTAGTAGGAAATGGCTACATTG
TGACGGTATCTGGTTA
>358 Aans.Z3_69821
GACGAACGCTGGCGGCGTGCTTAACACATGCAAGTCGAACGGTGACGACGGGGCTTGCCT
CGTCTGATCAGTGGCGAACGGGTGAGTAACACGTGAGTAACCTGCCCTTGACTCTGGGAT
AACCGCGGGAAACGGCGGCTAATACCGGATATGAGACGTACAGGCATCTGTTGCGTCTGG
AAAGATTTATCGGTCAAGGATGGGCTCGCGGCCTATCAGCTTGTTGGTGGGGTGATGGCC
TACCAAGGCGACGACGGGTAGCCGGCCTGAGAGGGCGACCGGCCACACTGGGACTGAGAC
ACGGCCCAGACTCCTACGGGAGGCAGCAGTGGGGAATATTGCACAATGGGCGCAAGCCTG
ACGCAGCGACGCCGCGTGAGGGATGAAGGCCTTCGGGTTGTAAACCTCTTTCAGCAGGGA
CGAAGCGAAAGTGACGGTACCTGCAGAAGAAGCACCGGCCAACTACGTGCCAGCAGCCGC
GGTAATTCCTGAGAC
>359 Aaus232_35902
AACGAACGCTGGCGGCAGGCTTAACACATGCAAGTCGAGCGCCCCGCAAGGGGAGCGGCA
GACGGGTGAGTAACGCGTGGGAATCTACCTTTTGCTACGGAACAACAGTTGGAAACGACT
GCTAATACCGTATGTGCCCTTCGGGGGAAAGATTTATCGGCAAAGGATGAGCCCGCGTTG
GATTAGCTAGTTGGTGAGGTAAAGGCTCACCAAGGCGACGATCCATAGCTGGTCTGAGAG
GATGATCAGCCACACTGGGGACTGAGACACGGCCCAGACTCCTACGGGAGGCAGCAGTGG
GGAATATTGGACAATGGGCGCAAGCCTGATCCAGCCATGCCGCGTGAGTGATGAAGGCCC
TAGGGTTGTAAAGCTCTTTCACCGGTGAAGATAATGACGGTAACCGGAGAAGAAGCCCCG
GCTAACTTCGTGCCAGCAGCCGCCGCAGTAAT
>36 Aans.Z3_59704
AACGAACGCTGGCGGCAGGCTTAACACATGCAAGTCGAGCGGGCCCGCAAGGGTCAGCGG
CGGACTGGTTAGTAACGCGTGGGAACGTGCCTTCTGCTCTGGAATAGCCCTGGGAAACTG
GGGGTAATACCGGATGTGCCCTGAGGGGGAAAGGTTTACTGGCAGGAGATCGGCCCGCGT
CTGATTAGGTAGTTGGTGTGGTAATGGCGCACCAAGCCGACGATCGGTAGCTGGTTTGAG
AGGATGATCAGCAACACTGGGACTGAGACACGGCCCAGACTCCTACGGGAGGCAGCAGTG
GGGAATCTTAGACAATGGGGGCAACCCTGATCTAGCCATGCCGCGTGGGTGATGAAGGCC
TTAGGGTCGTAAAGCCCTTTCGCTGGGGAAGATAATGACGGTACCCAGTAAAGAAGCCCC
GGCTAACTCCGTGCCAGCCGCCGCGGTAAT
>360 Aaus232_46982
GACGAACGCTGGCGGCGTGCTTAACACATGCAAGTCGAACGATGAAGCCTAGCTTGCTAG
GTGGATTAGTGGCGAACGGGTGAGTAATACGTGAGTGACCTACCTTTGACTCTGGGATAA
GCCTGGGAAACTGGGTCTAATACCGGATACGACCAATCTCCGCATGGGGTGTTGGTGGAA
AGCGTTATGGAGTGGTTTTAGATGGGCTCACGGCCTATCAGCTTGTTGGTGAGGTAATGG
CTTACCAAGGCGACGACGGGTAGCCGGCCTGAGAGGGTGACCGGCCACACTGGGACTGAG
ACACGGCCCAGACTCCTACGGGAGGCAGCAGTGGGGAATATTGCACAATGGGCGCAAGCC
TGATGCAGCGACGCCGCGTGAGGGATGACGGCCTTC
>361 Aaus217_12918
GACGAACGCTGGCGGCGTGCTTAACACATGCAAGTCGAACGCTGAACCGGTTTCGGCCGG
GGATGAGTGGCGAACGGGTGAGTAACACGTGGGTAATCTGCCCTGTACTCTGGGATAAGC
CTGGGAAACTGGGTCTAATACCGGATACGACCACTACAGGCATCTGTGGTGGTGGAAAGT
TCCGGCGGTATGGGATGAACCCGCGGCCTATCAGCTTGTTGGTGGGGTAATGGCCTACCA
AGGCGACGACGGGTAGCCGGCCTGAGAGGGTGACCGGCCACACTGGGACTGAGACACGGC
CCAGACTCCTACGGGAGGCAGCAGTGGGGAATATTGCACAATGGGCGCAAGCCTGATGCA
GCGACGCCGCGTGAGGGATGACGGCCTCGGTTGTAA
>364 Tcar.H74_52916
ATTGAACGCTGGCGGCAGGCCTAACACATGCAAGTCGGACGGTAGCACAGAGAGCTTGCT
CTTGGGTGACGAGTGGCGGACGGGTGAGTAATGTCTGGGGATCTGCCCGATGGAGGGGGA
TAACTACTGGAAACGGTAGCTAATACCGCATAACGTCGCAAGACCAAAGTGGGGGACCTT
CGGGCCTCACACCATCGGATGAACCCAGATGGGATTAGCTAGTAGGCGGGTAAAGGCCCA
CCTAGGCGACGATCTCTAGCTGGTCTGAGAGGATGACCAGCCACACTGGAACTGAGACAC
GGTCCAGACTCCTACGGGAGGCAGCAGTGGGGAATATTGGACAATGGGGGCAACCCTGAT
CCAGCCATGCCGCGTGTGTGAAGAAGGCCTTATGGT
>366 Tcar.H74_30479
GACGAACGCTGGCGGCGTGCCTAATACATGCAAGTCGAGCGAGCGGAACTAACAGAATAC
CTTCGGGTAGGAAGATAAGGAAGCGAGCGGCGGATGGGTGAGTAACACGTAGGTAACCTG
CCCTTCAGTGGGGGATAACAATTGGAAACAGTTGCTAATACCGCATAAGCCTTCTAATCA
CATGATTGGGAGTTAAAAGACGGTTTCGGCTGTCACTGAAGGATGGACCTGCGGCGTATT
AGCTAGTTGGTAAGGTAACGGCTTACCAAGGCAATGATACGTAGCCGACCTGGGAGGGTA
AACGGCCACATTGGGACTGAGACACGGCCCAAACTCCTACGGGAGGCAGCAGTAGGGAAT
CTTCCACAATGGACGAAAGTCTGATGGAGCAACGCCGCGTGGATGAAGAAGGTTTTCGGA
TCGTAAAATCCTGTTGTTGAAGAAGAACGTATTTGAGAGTAACTGCTCAGATAGTGACGG
TATTCAACCAGAAAGTCACGGCTAACTACGTGCCAGCCGCC
>368 Tcar.H89_21710
GATGAACGCTAGCGGCAGGCCTAATACATGCAAGTCGGACGGGATCCATCGGAGAGCTTG
CTCGAAGATGGTGAGAGTGGCGCACGGGTGCGTAACGCGTGAGCAACCTACCTCTATCAG
GGGGATAGCCTCTCGAAAGAGAGATTAACACCGCATAACATCAACAGTTCGCATGTTCGG
TTGATTAAATATTTATAGGATAGAGATGGGCTCGCGTGACATTAGCTAGTGGTAG
>369 Tcar292_20800
GACGAACGCTGGCGGCGTGCCTAATACATGCAAGTCGAACGGTAACAGGGAAGAGCTTGC
TCTTTTGCTGACGAGTGGCGGACGGGTGAGTAAGGTATAGGAATTTTGCCGAATGGAGGG
GGACAACAGTTGGAAACGACTGCTAATACCGCATAAAGTTGAGAGACCAAAGCATGGAAC
CTAAGGGCCAATGCGCCATTTGATGAGCCTATATGGGATTAAGCTAGTT
>37 Tcar292_15497
AGCGAACGCTGGCGGCAGGCTTAACACATGCAAGTCGAACGCCCGTAGCAATACGGGAGT
GGCAGACGGGTGAGTAACACGTGGGAACGTGCCTTTTGGTTCGGAACAACCCAGGGAAAC
TTGGGCTAATACCGGATAAGCCCTTACGGGGAAGGATTTATCGCCAAGAGATCGGCCCGC
GTCTGATTAGCTAGTTGGTGGGGTAATGGCCCACCAAGGCGACGATCAGTAGCTGGTCTG
AGAGGATGATCAGCCACACTGGGACTGAGACACGGCCCAGACTCCTACGGGAGGCAGCAG
TGGGGAATCTTGGACAATGGGCGCAAGCCTGATCCAGCCATGCCGCGTGAGTGATGAAGG
CCTTAGGGTTGTAAAGCTCTTTTCGGCGGGGAAGATAATGACGGTACCCGCAGAAGAAGC
CCCGGCTAACTTCGTGCCAGCAGCCGCCGT
>370 Tcar.H74_36178
GACGAACGCTGGCGGCGTGCCTAATACATGCAAGTCGAGCGAGCAGAAGTGACAGAATAC
CTTCGGGTAGGAAGACATGGAAGCGAGCGGCGGATGGGTGAGTAACACGTGGGCAACCTG
CCCTTAAGCCTGGGATACCACTTGGAAACAGGTGCTAATACCGGATAAGAGATCAGATCG
CATGATCAGATTTTAAAAGGCGGCTTTTCGGAGCTGTCGCTAAAGGATGGGCCCGCGGTG
CATTAGCTAGTTGGTAAGGTAGAGGCTTACCAAGGCGATGATGCATAGCCGAGTTGAGAG
ACTGAACGGCCACATTGGGACTGAGACACGGCCCAAACTCCTACGGGAGGCAGCAGTAGG
GAATCTTCCACAATGGACGCAAGTCTGATGGAGCAACGCCGCGTGAGTGATGAAGGCCCT
AGGGTTGTAAAAGCTCTTTTCAACGGTGAAGATAATGACGGTAACCGTAGAAGAAGCCCC
GGCTAACTTCGTGCC
>371 Tcar.H74_13275
GACGAACGCTGGCGGCATGCCTAATACATGCAAGTCGAACGATGACGTCACTGCTTGCAG
TGACTGATTAGTGGCGAACGGGTGAGTAACACGTGAGGAACTTGCCCATGAGCGGGGGAC
AACATTCGGAAACGGATGCTAATACCCCATAGGTGGATTGGTCGCATGACGAATTCATTA
AAGGTGGCTTTGCTACCACTCATGGATAGCCTCGCGGCGTATTAGCTAGTTGGTAAGGTA
ATGGCTTACCAAGGCAGTGATACGTAGCCGACTTGAGAGGGTGATCGGCCACACTGGGAC
TGAGACACGGCCCAGACTCCTACGGGAGGCAGCAGTAGGGAATCTTCCACAATGGGTGCA
AACCTGATGGAGCAATGCCGCGTGAGTGAAGAAGGTCTTCGGATCGTAAAGCTCTGTTGT
TAGAGAAGAACACGTGCTAGGTAACTACTAGCGCCTTGACGGTATCTAACCAGAAAGTCA
C
>372 Aaus232_36215
ATTGAACGCTGGCGGCAGGCCTAACACATGCAAGTCGAGCGGTAACAGGGAGTAGCTTGC
TACTCTGCTGACGAGCGGCGGACGGGTGAGTAATGTCTGGGGATCTGCCTGATGGAGGGG
GATAACTACTGGAAACGGTAGCTAATACCGCATAACGTCGCAAGACCAAAGAGGGGGACC
TTCGGGCCTCTTGCCATCGGATGAACCCAGATGGGATTAGCTAGTAGGTGGGGTAATGGC
TCACCTAGGCGACGATCCCTAGCTGGTCTGAGAGGATGACCAGCCACACTGGAACTGAGA
CACGGTCCAGACTCCTACGGGAGGCAGCAGTGGGGAATATTGCACAATGGGCGCAAGCCT
GATGCAGCCATGCCGCGTGTGTGAAGAAGGCCCTTCGGGTTGTAAAGCACTTTCAGCGAG
GAGGAAGGCATTGAGGTTAATAACCTTGGTGATTGACGTTACTCGCAGAAGAAGCACCGG
C
>374 Tcar292_12102
GACGAACGCTGGCGGCGTGCTTAACACATGCAAGTCGAACGATGATGCCGTGCTTGCACG
GTTGATTAGTGGCGAACGGGTGAGTAACACGTGAGTAACCTGCCCCTCACTTTGGGGTAA
CTCCGGGAAACCGGGGCTAATACTGGATATGAGCCTTCCTCGCATGGGGTTGGTTGGAAA
GGGTTTCTGGTGGGGGATGGGCTCGCGGCCTATCAGCTTGTTGGTGGGGTGATGGCCTAC
CAAGGCTTCGACGGGTAGCCGGCCTGAGAGGGCGACCGGCCACATTGGGACTGAGATACG
GCCCAGACTCCTACGGGAGGCAGCAGTGGGGAATATTGCACAATGGGCGAAAGCCTGATG
CAGCGACGCCGCGTGAGGGATGGAGGCCTTCGGGTTGTAAACCTCTTTCGGCAGGGAAGA
AGCGTTAAGTGACGGTACCTGCAGAAGAAGCGCCGGCTAACTACGTGCCAGCCGCCGCCG
T
>376 Tcar292_22693
ATTGAACGCTGGCGGCAAGCTTAACACATGCAAGTCGAGCGGAAACGGTGAGGATTCTGT
CCTCAATGCGTCGAGCGGCGGACGGGTGAGTAATACATGGGAATCTGTCCAGTAGTGGGG
GATAACGTAGGGAAACTTACGCTAATACCGCATACGTCCTATGGGAGAAAGGAGGGGATC
TGACGACCTTTCGCTATTGGATGAGCCCATGTCGGATTAGCTTGTTGGTGGGGTAAAGGC
CTACCAAGGCAACGATCCGTAGCTGGTCTGAGAGGATGATCAGCCACACTGGGACTGAGA
TACGGCCCAGACTCCTACGGGAGGCAGCAGTGGGGAATATTGGACAATGGGGGAAACCCT
GATCCAGCTATGCCGCGTGTGTGAACGAAGGCCTTTGGGTTGTAAAGCA
>377 Tcar292_5112
GACGAACGCTGGCGGCGTGCCTAATACATGCAAGTCGAGCGGACCGAACGAGGGCTTGCT
CTTGTTTGGTCAGCGGCGGACGGGTGAGTAACACGTGGGCAACCTGCCCGCAAGACCGGG
ATAACTCCGGGAAACCGGAGCTAATACCGGATAACACCGAAGACCGCATGGTCTTCGGTT
GAAAGGCGGCCTTTGGGCTGTCACTTGCGGATGGGCCCGCGGCGCATTAGCTAGTTGGTG
AGGTAACGGCTCACCAAGGCGACGATGCGTAGCCGGCCTGAGAGGGTGACCGGCCACACT
GGGACTGAGACACGGCCCAGACTCCTACGGGAGGCAGCAGTAGGGAATCTTCCGCAATGG
GCGAAAGCCTGACGGAGCGACGCCGCGTGAGCGAAGAGGGCCTTCGGGTC
>39 Tcar.H74_32878
ATTGAACGCTGGCGGCAGGCCTAACACATGCAAGTCGAACGGTAGCACAGAGAGCTTGCT
CTTGGGTGACGAGTGGCGGACGGGTGAGTAATGTCTGGGAAACTGCCTGATGGAGGGGGA
TAACTACTGGAAACGGTAGCTAATACCGCATAACGTCTTCGGACCAAAGTGGGGGACCTT
CGGGCCTCACACCATCGGATGTGCCCAGATGGGATTAGCTAGTAGGTGGGGTAATGGCTC
ACCTAGGCGACGATCCCTAGCTGGTCTGAGAGGATGACCAGCCACACTGGAACTGAGACA
CGGTCCAGACTCCTACGGGAGGCAGCAGTGGGGAATATTGCACAATGGGCGCAAGCCTGA
TGCAGCCATGCCGCGTGTATGAAGAAGGCCTTCGGGTTGTAAAGTACTTTCAGCGAGGAG
GAAGG
>4 Aaus232_5789
AGCGAACGCTGGCGGCAGGCTTAACACATGCAAGTCGAACGGCTCTTTCGGGGACAGTGG
CGGACGGGTGAGTAACGCGTGGGAACGTGCCCTAAGGTACGGAACAACTGAGGGAAACTT
CAGCTAATACCGTATGTGCCCGTGAGGGGAAAGATTTATCGCCTTAGGAGCGGCCCGCGT
CTGATTAGCTAGTTGGTGGGGTAAAGGCCTACCAAGGCTACGATCAGTAGCTGGTCTGAG
AGGATGGCCAGCCACACTGGGACTGAGACACGGCCCAGACTCCTACGGGAGGCAGCAGTG
GGGAATCTTGCGCAATGGGCGAAAGCCTGACGCAGCCATGCCGCGTGGATGATGAAGGTC
TTAGGATTGTAAAATCCTTTTCAGCGGGGACGATAATGACGGTACCCGCAGAAGAAGCCC
CGGCTAACTTCGTGCCAGCAGCCGCCGCGGT
>40 Tcar.H74_4008
AACGAACGCTGGCGGCATGCCTAATACATGCAAGTCGAACGAACACTTCGGTGTTAGTGG
CGCACGGGTGCGTAACGCGTGGGAATCTGCCCTTGGGTTCGGAATAACTTCTGGAAACGG
AAGCTAATACCGGATGATGACGTAAGTCCAAAGATTTATCGCCCAAGGATGAGCCCGCGT
AGGATTAGCTAGTTGGTGGGGTAAAGGCCCACCAAGGCGACGATCCTTAGCTGGTCTGAG
AGGATGATCAGCCACACTGGGACTGAGACACGGCCCAGACTCCTACGGGAGGCAGCAGTA
GGGAATATTGGACAATGGGCGAAAGCCTGATCCAGCAATGCCGCGTGAGTGATGAAGGCC
TTAGGGTTGTAAAGCTCTTTTACCCGGGATGATAATGACAGTACCGGGAGAATAAGCTCC
GGCTAACTCCGTGCCAGCAGCCGCGGTAATT
>41 Tcar.H74_19879
ATTGAACGCTGGCGGCAGGCTTAACACATGCAAGTCGAGCGGAGGAAGGTAGCTTGCTAC
TGGACTTAGCGGCGGACGGGTGAGTAAAGCTTAGGAATCTGCCTATTAGTGGGGGACAAC
GTTTCGAAAGGGACGCTAATACCGCATACGCCCTACGGGGGAAAGCAGGGGATCGTAAGA
CCTTGTGCTAATAGATGAGCCTAAGTCGGATTAGCTAGTTGGTAGGGTAAAGGCCTACCA
AGGCGACGATCTGTAGCGGGTCTGAGAGGATGATCCGCCACACTGGGACTGAGACACGGC
CCAGACTCCTACGGGAGGCAGCAGTGGGGAATATTGGACAATGGGGGCAACCCTGATCCA
GCCATGCCGCGTGTGTGAAGAAGGCCTTATGGTTGTAAAGCACTTTAAGCGAGGAGGAGG
GTACCCTGACTAATAATTGGGAGTATTGGACGTTACTCGCAGAATAAGCACCGGCTAACT
CTGTGCCAGCAGCCGCGGTAATTCCTG
>42 Tcar292_5697
GACGAACGCTGGCGGCGTGCCTAATACATGCAAGTCGAGCGAGCAGAAGTGACAGAATAC
CTTCGGGTAGGAAGACATGGAAGCGAGCGGCGGATGGGTGGGTAACACGTGGGCAACCTG
CCCTTAAGCCTGGGATACCACTTGGAAACAGGTGCTAATACCGGATAAGAGATCAGATCG
CATGATCAGATTTTAAAAGGCGGCTTTTCGGAGCTGTCGCTAAAGGATGGGCCCGCGGTG
CATTAGCTAGTTGGTAAGGTAGAGGCTTACCAAGGCGATGATGCATAGCCGAGTTGAGAG
ACTGAACGGCCACATTGGGACTGAGACACGGCCCAAACTCCTACGGGAGGCAGCAGTAGG
GAATCTTTCACAATGGACGAAAGTCTGATGAAGCAACGCCGCGTGAATGAAGAAGGGCTT
CGGCTCGTAAAATTCTGTTATTAAAGAAGAACGAACGTGAGAGGAAATGTTCACGTTGTG
ACGGTATTTAACCAGAAAGTC
>43 Aaus217_23236
GATGAACGCTGGCGGCGTGCCTAATACATGCAAGTCGAACGCACTCTCGTAAATGATTTT
GGTGCTTGCATTGAATGATTTTACATTGGAGTGAGTGGCGAATGGGTGAGTAACACGTGA
GGAACCCGCCCTTAAGTCTGGGATAGCATTGGGAAACTAATGATAATACCGGATAACAAC
TGAAACCACATGGTTCCAAGTTTA
>44 Aans.Z4_55041
AGCGAACGCTGGCGGCAGGCTTAACACATGCAAGTCGAGCGGGCCCTTCGGGGTCAGCGG
CAGACGGGTGAGTAACACGTGGGAACGTACCCTTTGGTTCGGAATAACGCTGGGAAACTA
GCGCTAATACCGGATACGCCCTTTTGGGGAAAGGCTTGCTGCCGAAGGATCGGCCCGCGT
CTGATTAGCTAGTTGGTGGGGTAATGGCCTACCAAGGCGACGATCAGTAGCTGGTCTGAG
AGGATGATCAGCCACACTGGGACTGAGACACGGCCCAGACTCCTACGGGAGGCAGCAGTG
GGGAATATTGGACAACGGGCGCAAGCCTGATCCAGCCATGCCGCGTGAGTGATGAAGGCC
TTAGGGTTGTAAAGCTCTTTTTGTCCGGGACGATAATGACGGTACCGGAAGAATAAGCCC
CGGCTAACTTCGTGCCAGCAGCCGCGGTAATTCCTGAGACTGAAGGCACACAGGGGATA
>47 Tcar.T_20271
ATTGAACGCTGGCGGCAGGCCTAACACATGCAAGTCGAGCGGAAACGATGGAAGCTTGCT
TCCAGGCGTCGAGCGGCGGACGGGTGAGTAATGCATGGGAATCTGCCCGGTAGTGGGGGA
TAACGTGTGGAAACGCACGCTAATACCGCATACGTCCTACGGGAGAAAGGAGGGGATCTT
CGGACCTTTCGCTATCGGATGAGCCCATGTCGGATTAGCTTGTTGGTGGGGTAAAGGCCT
ACCAAGGCGACGATCCGTAGCTGGTCTGAGAGGATGATCAGCCACACTGGGACTGAGACA
CGGCCCAGACTCCTACGGGAGGCAGCAGTGGGGAATATTGGACAATGGGGGCAACCCTGA
TCCAGCCATGCCGCGTGTGTGAAGAAGGCTTTCGGGTTGTAAAGCACTTTCAGCGAGGAG
GAAGTCATACTGGTTAATACCCCGGTATGAAGGACGTTACTCGCAGAAGAAGCACCGGCT
AACTCCGTGCCAGCCGCC
>48 Aaus232_38158
AATGAACGCTGGCGGCAGGCCTAACACATGCAAGTTGAACGTGATCTATCCTTCGGGATA
GTGAAAGTAGCGCACGGGTGAGTAACGCGTGGGAATTTACACTTCAGTACGGAACAACAG
TTGGAAACGACTGCTAATACCGTATAATGACTCCGGTCCAAAGATTTATCGCTGAAGGAT
AAGCCCGCGTCTGATTAGCTAGTTGGTGGGGTAATAGCCTACCAAGGCGACGATCAGTAG
GGGGTTTGAGAGGATGATCCCCCACACTGGGGACTGAGACACGGCCCAGACTCCTACGGG
AGGCAGCAGTGAGGAATATTGGACAATGGGCGAAAGCCTGATCCAGCCATGCCGCGTGAG
TGAAGAAGGCCTTCGGGTTGTAAAGCTCTTTCAGTTGCGAAGATAATGACGGTAGCAACA
GAAGAAGCTCCGGCTAACTCCGTGCCAGCAGCCGCGGTAAT
>49 Aaus232_43064
AACGAACGCTGGCGGCATGCCTAACACATGCAAGTCGAACGAGATTATTGACTTCGGTTG
ATAGTCTAGTGGCGCACGGGTGCGTAACGCGTGGGAATCTACCCTTAGGTTCGGAATAAC
TCAGAGAAATTTGAGCTAATACCGGATGATGATGCAAATCCAAAGATTTATCGCCTAGGG
ATGAGCCCGCGTAAGATTAGCTTGTTGGTGAGGTAAAGGCTCACCAAGGCGACGATCTTT
AGCTGGTCTGAGAGGATGATCAGCCACACTGGGACTGAGACACGGCCCAGACTCCTACGG
GAGGCAGCAGTGGGGAATATTGGACAATGGGCGAAAGCCTGATCCAGCAATGCCGCGTGA
GTGATGAAGGCCTTAGGGTTGTAAAGCTCTTTTACCAGGGATGATAATGACAGTACCTGG
AGAATAAGCTCCGGCTAACTCCGTGCCAGCAGCCGCGGTAAC
>5 Tcar.H89_19876
AGCGAACGCTGGCGGCAGGCCTAACACATGCAAGTCGAACGAACTCTTCGGAGTTAGTGG
CGGACGGGTGAGTAACACGTGGGAACGTGCCTTTAGGTTCGGAATAACTCAGGGAAACTT
GTGCTAATACCGAATGTGCCCTTCGGGGGAAAGATTTATCGCCTTTAGAGCGGCCCGCGT
CTGATTAGCTAGTTGGTGAGGTAAAGGCTCACCAAGGCGACGATCAGTAGCTGGTCTGAG
AGGATGATCAGCCACACTGGGACTGAGACACGGCCCAGACTCCTACGGGAGGCAGCAGTG
GGGAATATTGGACAATGGGCGCAAGCCTGATCCAGCCATGCCGCGTGAGTGATGAAGGCC
TTAGGGTTGTAAAGCTCTTTCGCCGACGAAGATAATAACGGTAGTCGGAGAAGAAGCCCC
CGG
>50 Tcar.H74_74143
ATTGAACGCTGGCGGCAGGCCTAACACATGCAAGTCGAGCGGAAACGGCAAAAGTTTTGC
TTTTGGACGTCGAGCGGCGGACGGGTGAGTAATGCATGGGAATCTACCCAGTAGAGGGGG
ATAACGTAGGGAAACTTACGCTAATACCGCATACATCCTACGGGAAAAAGGAGGGGATCT
TACGACCTTTCGCTATTGGATGAGCCCATGTCGGATTAGTTTGTTGGTGGGGTAGTGGCC
TACCAAGACAGCGATCCGTAGCTGGTCTGAGAGGATGATCAGCCACACTGGGACTGAGAC
ACGGCCCAGACTCCTACGGGAGGCAGCAGTGGGGAATATTGGACAATGGGGGAAACCCTG
ATCCAGCCATGCCGCGTGTGTGAAGAAGGCCCTCGGGTTGTAAAGCACTTTAAGCGAGGA
GGAGGGTACCCTGACTAATAATTGGGAGTATTGGACGTTACT
>55 Aaus232_46893
AATGAACGCTGGCGGCAGGCCTAACACATGCAAGTCGAACGGAGTTATATTGTAGCTTGC
TATGGTATAACTTAGTGGCAGACGGGTGAGTAATATATAGGAATCTACCTAGTAGTACGG
AATAATTGTTGGAAATGGCAACTAATACCGTATACGCCCTACGGGGAAAAGTTTAATTGC
TATTAGATGAGCCTATATTAGATTAGCTAGTTGGTGGAGTAATAGCCTACCAAGGCAATG
ATCTATAGCTGATCTGAGAGGATGATCAGCCACACTGGAACTGAGATACGGTCCAGACTC
CTACGGGAGGCAGCAGTGGGGAATATTGGACAATGGGCGAAAGCCTGATCCAGCCATGCC
GCATGAGTGAAGAAGGCCTTTGGGTTGTAAAGCTCTTTTAGTGAGGAAGATAATGACGGT
ACTTACAGAAGAAGTCCTGGCTAACTCCGTGCCAGCAGCCGCCGTAAC
>56 Aaus232_38573
AACGAACGCTGGCGGCAGGCCTAACACATGCAAGTCGAACGCCCTCTTTCGGGAGGGAGT
GGCGCACGGGTGAGTAACGCGTGGGAATCTGCCCTTTGGTCTGGAATAACCCTGGGAAAC
TAGGGCTAAAACCGGATAAGCCCCTTGGTCGCGAGATTGAGGGGGAAAGTTTACGCCGAA
GGAGGAGCCCGCGTCCGATTAGCTAGTTGGTGAGGTAAGAGCTTACCAAGGCGACGATCG
GTAGCTGGTCTGAGAGGACGATCAGCCACACTGGGACTGAGACACGGCCCAGACTCCTAC
GGGAGGCAGCAGTGGGGAATATTGGACAATGGGCGCAAGCCTGATCCAGCCATGCCGCGT
GAGTGATGAAGGCCTTCGGGTTGTAAAGCTCTTTTGGCGGGGACGATGATGACGGTACCC
GCAGAATAAGCCCCGGCAAACTTCGTGCCAGCAGCCGCCGCCGTAAC
>59 Aaus232_35675
AACGAACGCTGGCGGCAGGCTTAACACATGCAAGTCGAGCGCCCCGCAAGGGGAGCGGCA
GACGGGTGAGTAACGCGTGGGAATCTACCCTTTTCTACGGAATAACGCAGGGAAACTTGT
GCTAATACCGTATACGCCTTCGGGGAAGATTATCGGGAAGGATGAGCCCGCGTTGGATTA
GCTAGTTGGTGGGGTAAAGGCCTACCAAGGCGACGATCCATAGCTGGTCTGAGAGGATGA
TCAGCCACATTGGGACTGAGACACGGCCCAAACTCCTACGGGAGGCAGCAGTGGGGAAGT
ATTGGACAATGGGCGCAAGCCTGATCCAGCCATGCCGCGTGAGTGATGAAGGCCCTAGGG
TTGTAAAGCTCTTTCACCGGTGAAGATAATGACGGTAACCGGAGAAGAAGCCCCGGCTAA
CTTCGTGCCAGCAGCCGCCGTAAC
>61 Aaus232_37940
AACGAACGCTGGCGGCATGCCTAACACATGCAAGTCGAACGGATTTATTGACTTCGGTTG
ATAAGTTAGTGGCGCACGGGTGCGTAACGCGTGGGAATCTGCCCCTTGGTTCGGAATAAC
TCAGAGAAATTTGTGCTAATACCGGATGATGACGAAAGTCCAAAGATTTATCGCCAAGGG
ATGAGCCCGCGTAAGATTAGGTAGTTGGTGGGGTAATGGCCTACCAAGCCGACGATCCAT
AGCTGGTTTGAGAGGATGATCAGCCACACTGGGACTGAGACACGGCCCAGACTCCTACGG
GAGGCAGCAGTGGGGAATCTTAGACAATGGGGGAAACCCTGATCTAGCCATGCCGCGTGA
TCGATGAAGGCCTTAGGGTGTAAAGATCTTTCAGTGGGG
>62 Tcar.H89_23392
GATGAACGCTAGCGGCAGGCCTAATACATGCAAGTCGAGGGGTATGGGAGAGCTTGCTTT
CCCTGAGACTGGCGCACGGGTGCGTAACGCGTATGCAACCTACCCTTTTCTGGGGGATAG
CCCGAAGAAATTCGGATTAATACCGCATAAGACCACGACACGGCATCGTGACGGGGTCAA
ACATTTATGGGAGAAGGATGGGCATGCGTGCCATTAGCTAGTTGGCGGGTAACGGCCCAC
CAAGGCGACGATGGCTAGGGGATCTGAGAGGATGGCCCCCCANACTGGTACTGAGACACG
GACCAGACTCCTACGGGAGGCAGCAGTAAGGAATATTGGTCAATGGAGGCAACTCTGAAC
CAGCCATGCCGCGTGCAGGAAGACGGCCCTCTGGGTTGT
>64 Tcar292_34569
GACGAACGCTGGCGGCGTGCCTAATACATGCAAGTCGAGCGAGCAATTTTGACGGAATAC
TTCGGTAGGAAGTCAGAAGCGCGAGCGGCGGATGGGTGAGTAACACGTGGGCAACCTGCC
CTTTAGCTTGGGATACCACTTGGAAACAGGTGCTAATACCAAATAAGCAGCAAGAGCGCA
TGCTCAAGCTGAGAAAGGCGGCTTTCGAGCTGTCACTAAAGGATGGGCCCGCGGTGCATT
AGCTAGTTGGTAAGGTAACGGCCTACCAAGGCGATGATGCATAGCCGAGTTGAGAGACTG
ACCGGCCACATTGGGACTGAGACACGGCCCAAACGTCCTACGGGAG
>65 Aaus232_14515
GATGAACGCTAGCGGGAGGCCTAACACATGCAAGCCGAGCGGGATTTGAGACTAGCTTGC
TAGTCTTAATGAGAGCGGCGTACGGGTGCGGAACACGTGTGCCACCTGCCTTTATCTGGG
AGATAGCCTTTCGAAAGGAAGATTAATATCCCATAATATAATGATTGGCATCAATTATTA
TTGAAAGCTCCGGCGGATAGAGATGGGCACGCGCAAGATTAGATAGTTGGTGAGGTAACG
GCTCACCAAGTCGATGATCTTTAGGGGGCCTGAGAGGGTGATCCCCCACACTGGTACTGA
GACACGGACCAGACTCCTACGGGAGGCAGCAGTGAGGAATATTGGACAATGGGTNAAAGC
CTGATCCAGCCATCCCGCGTGAAGGATTAAGGCCTATGG
>66 Aans.Z4_44149
GACGAACGCTGGCGGCGCGCCTAACACATGCAAGTCGAGCGAGGTTCAAAGCTTCGGTTT
TGAACCTAGCGGCGGACGGGTGAGTAACGCGTGAGCAACCTGGCCTTCAGAGGGGGATAC
CGTCTGGAAACGGACGTTAATACCGCATAACATGTCGGGAGGGCATCTTCCTGACATCAA
AGGAGAAATTCACTGAAGGATGGGCTCGCGTCCGATTAGGTAGTTGGTGAGGTAACGGCT
CACCAAGCCCGCGATCGGTAGCCGGACTGAGAGGTTGGCCGGCCACATTGGGACTGAGAC
ACGGCCCAGACTCCTACGGGAGGCAGCAGTGGGGGATATTGCACAATGGAGGAAACTCTG
ATGCAGCGACGCCGCGTGAGGGAAGAAGGCCTTCGGGT
>70 Tcar.H89_22316
ATTGAACGCTGGCGGCAGGCCTAACACATGCAAGTCGAGCGGCAGCACGGGAAGCTTGCT
TCCTGGTGGCGAGCGGCGGACGGGTGAGTAATGCATGGGAATCTGCCCGATAGTGGGGGA
TAACGTGTGGAAACGCACGCTAATACCGCATACGTCCTACGGGAGAAAGGAGGGGATCTT
CGGACCTTTCGCTATCGGATGAGCCCATGTTGGATTAGCTTGTTGGTGAGGTAATGGCTC
ACCAAGGCGACGATCCATAGCTGGTCTGAGAGGATGATCAGCCACACTGGGACTGAGACA
CGGCCCAGACTCCTACGGGAGGCAGCAGTGGGGAATATTGGACAATGGGCGAAAGCCTGA
TCCAGCCATGCCGCGTGTGTGAAGAAGGCCTTCGGGTTGTAAAGCACTTTCAGCGGGGAG
GAAGGCGATA
>71 Aans.Z3_65793
ATTGAACGCTGGCGGCAGGCTTAACACATGCAAGTCGAGCGGAGATGAGGTGCTTGCACC
TTATCTTAGCGGCGGACGGGTGAGTAATGCTTAGGAATCTGCCTATTAGTGGGGGACAAC
ATTCCGAAAGGAATGCTAATACCGCATACGTCCTACGGGAGAAAGCAGGGGATCTTCGGA
CCTTGCGCTAATAGATGAGCCTAAGTCGGATTAGCTAGTTGGTGGGGTAAAGGCCTACCA
AGGCGACGATCTGTAGCGGGTCTGAGAGGATGATCCGCCACACTGGGACTGAGACACGGT
CCAGACTCCTACGGGAGGCAGCAGTGGGGAATATTGCACAATGGGCGCAAGCCTGATGCA
GCCATGCCGCGTGTATGAAGAAGGCCTTCGGGTTGTAAAGTACTTTCAGCGGGGAGGAAG
GCGATGGGTTAA
>72 Tcar.T_41831
GATGAACGCTAGCGGCAGGCTTAACACATGCAAGTCGAGGGGCAGCGGGAGTAGCAATAC
TTGCCGGCGACCGGCGGAAGGGTGCGTAACGCGTGAGCAACATGCCCGACATTGGGGGAT
AGTCATTGGAAACGATGCGTAATACCCCATAACCACTACGATCACATGTTCGAAGTGTAA
AAGTTTCGACGATGTCGGATTGGCTCGCGTGGCATTAGCTAGTCGGCGGGGTAACGGCCC
ACCGAGGCGACGATGCCTAGGGGTTCTGAGAGGAAGACCCCCCACATTGGGACTGAGACA
CGGCCCAAACTCCTACGGGAGGCAGCAGTGGGGAATATTGCACAATGGGCGAAAGCCTGA
TGCAGCGACGCCGCGTGAGCGAAGAAGTATTTCGGTATGTAAAGCTCTATCAGCAGGGAA
GATAATGAC
>73 Tcar.H89_19003
ATTGAACGCTGGCGGCAGGCCTAACACATGCAAGTCGAACGGTAACAGAGAGTAGCTTGC
TACTTTGCTGACGAGTGGCGGACGGGTGAGTAATGTCTGGGGATCTGCCTGATGGAGGGG
GATAACTACTGGAAACGGTAGCTAATACCGCATAATGTCGCAAGACCAAAGCGGGGGACT
TTCGGGCCTCGCACCATCAGATGAACCCAGATGGGATTAGCTAGTAGGTAGGGTAATGGC
TTACCTAGGCGACGATCCCTAGCTGGTCTGAGAGGATGACCAGCCACACTGGAACTGAGA
CACGGTCCAGACTCCTACGGGAGGCAGCAGTGGGGAATATTGCACAATGGGCNCAAGCCT
GATGCAGCCATGCCGCGTGTATGAAGAAGGCCTTCGGGTTGTAAAGTACTTTCAGTTCAG
GAGGAAGGT
>75 Tcar.H59_56998
ATTGAACGCTGGCGGCAGGCTTAACACATGCAAGTCGAGCGGAGGAAGGTAGCTTGCTAC
TGGACTTAGCGGCGGACGGGTGAGTAATGCTTAGGAATCTGCCTATTAGTGGGGGACAAC
GTTTCGAAAGGAGCGCTAATACCGCATACGCCCTACGGGGGAAAGCAGGGGATCACTTGT
GACCTTGCGCTAATAGATGAGCCTAAGTCGGATTAGCTAGTTGGTGGGGTAAAGGCTCAC
CAAGGCGACGATCTGTAGCGGGTCTGAGAGGATGATCCGCCACACTGGGACTGAGACACG
GCCCAGACTCCTACGGGAGGCAGCAGTGGGGAATATTGGACAATGGGGGGAACCCTGATC
CAGCCATGCCGCGTGTGTGAAGAAGGCCTTATGGTTGTAAAGCACTTTAAGCGAGGAGGA
GGGTACCCTGATTAATACTCAGGAGTATTGGACGTTACTCGCAGAATAAGCACCGGCTAA
CTCTGTGCCAGCCGCCGC
>77 Tcar287_2521
AACGAGCGCTGGCGGCAGGCTTAACACATGCAAGTCGAGCGGGCCCTTCGGGGTCAGCGG
CAGACGGGTGAGTAACGCGTGGGAACGTACCATTTGCTACGGAATAACTCAGGGAAACTT
GTGCTAATACCGTATGAGCCCCCCTTTAAAATTTCAGGAATCATAAAATGCCCTGGCATT
TTATGGGGGGAAAGATTTATCGGCAAATGATCGGCCCGCGTTGGATTAGCTAGTTGGTGG
GGTAAAGGCCTACCAAGGCGACGATCCATAGCTGGTCTGAGAGGATGATCAGCCACACTG
GGACTGAGACACGGCCCAGACTCCTACGGGAGGCAGCAGTGGGGAATATTGGACAATGGG
CGCAAGCCTGATCCAGCCATGCCGCGTGAGTGATGAAGGCCCTAGGGTTGTAAA
>8 Tcar.T_71124
ATTGAACGCTGGCGGCATGCCTAACACATGCAAGTCGAGCGGATGAGAGGAGCTTGCTTC
TCGATTCAGCGGCGGACGGGTGAGTAATGCCTAGGAATCTGCCTAGTAGTGGGGGACAAC
GTTTCGAAAGGAACGCTAATACCGCATACGTCCTACGGGAGAAAGTGGGGGATCTTCGGA
CCTCACGCTATTAGATGAGCCTAGGTCGGATTAGCTAGTTGGTAGGGTAAAGGCCTACCA
AGGCGATGATCCGTAACTGGTCTGAGAGGATGATCAGTCACACTGGAACTGAGACACGGT
CCAGACTCCTACGGGAGGCAGCAGTGGGGAATATTGGACAATGGGCGAAAGCCTGATCCA
GCCATGCCGCGTGTGTGAAGAAGGCCCTCGGGTCGTAAAGCACTTTAAGTTGGGAGGAAG
G
>80 Tcar287_35103
AACGAACGCTGGCGGCAGGCTTAACACATGCAAGTCGAGCGCCCCTCCTTCAAGTAAGCT
TGAAGGATTTTTCCTTGAAAAGAGAAGATCAAAAAGCTTCTTAAGAAGCTTTCTTGATGG
AGGGGAGCGGCAGACGGGTGAGTAACGCGTGGGAATCTACCTTTTGCTACGGAATAACTC
AGGGAAACTTGTGCTAATACCGTATGTGCCCTTTTGGGGAAAGATTTATCGGCAAAGGAT
GAGCCCGCGTTGGATTAGCTAGTTGGTGAGGTAAAGGCTCACCAAGGCGACGATCCATAG
CTGGTCTGAGAGGATGATCAGCCACACTGGGACTGAGACACGGCCCAGACTCCTACGGGA
GGCAGCAGTGGGGGAATATTGGACAATGGGCGCAAGCCTGATCCGGCCATGCCGCGTGAG
TGATGAAGGTCTTAGGATTGTAAAGCTCTTTCACCGGTGAAGATAATGACGGTAACCGGA
GAAGAAGCCCCGGCTAAC
>81 Tcar.H89_48173
ATTGAACGCTGGCGGCAGGCTTAACACATGCAAGTCGAGCGGAGAGAGGTAGCTTGCTAC
TGATCTTAGCGGCGGACGGGTGAGTAATACTTAGGAATCTGGCTATTAGTGGGGGACAAC
ATTTCGAAAGGGATGCTAATACCGCATACGTCCTACGGGAGAAAGCAGGGGATCTTCGGA
CCTTGCGCTAATAGATGAGCCTAAGTCGGATTAGCTAGTTGGTGGGGTAAAGGCCTACCA
AGGCGACGATCTGTAGCGGGTCTGAGAGGATGATCCGCCACACTGGGACTGAGACACGGC
CCAGACTCCTACGGGAGGCAGCAGTGGGGAATATTGGACAATGGGGGGAACCCTGATCCA
GCCATGCCGCGTGTGTGAAGAAGGCCTTATGGTTGTAAAGCACTTTAAGCGAGGAGAGGG
TACTGGTATTAATACTACCAGGTACTGGACGTTACTCGCAGAATAAGCACGGCTAACTCT
GTGCCAGCCGCCGCGGTAA
>82 Tcar.H89_23556
ATTGAACGCTGGCGGCAGGCTTAACACATGCAAGTCGAGCGGGGAAGGGTAGCTTGCTAC
CTGACCTAGCGGCGGACGGGTGAGTAATGCTTAGGAATCTGCCTATTAGTGGGGGACAAC
GTTCCGAAAGAAATGCTAATACCGCATACGCCCTACGGGGGAAAGCAGGGGATCTTCGGA
CCTTGCGCTAATAGATGAGCCTAAGTCAGATTAGCTAGTTGGTGGGTAAAGGCCTACCAA
GGCGACGATCTGTAGCGGGTCTGAGAGGATGATCCGCCACACTGGGACTGAGACACGGCC
CAGACTCCTACGGGAGGCAGCAGTGGGGAATATTGGACAATGGGCGAAAGCCTGATCCAG
CCATGCCGCGAGTGTGAAGAAGGCCTTTTAGTGTAAAGCACTTTAAGCGAGGAGGAGGCT
ACTTGGATTAATACTCTAGGATAGTGGACGTTACTCGCAGAATAAGCACCGGCTAACTCT
GTGCCAGCCGCCGCGGTAA
>83 Tcar292_24977
GATGAACGCTGGCGGCGTGCCTAATACATGCAAGTCGAGCGCACTCTCGTTAATGATAAT
TAGTGTTTGCATTAATTTGACTTAACATCGGAGTGAGCGGCGAATGGGTGAGTAACACGT
GGGTAATCCGCCCTAAGGTATGGGATAACATTTGGAAACAAGTGCTAATACCGTATAATA
ATGAAAACCGCATGGTTTTTACTTGAAAGGTGGTTTCGGCCACCGCCTTTGGATGAGCCC
GCGGCGCATTAGCTAGTTGGTGAGATAATAGCTCACCAAGGCAATGATGCGTAGCCGACC
TGAGAGGGTAATCGGTCACATTGGAACTGAGACACGGTCCAGACTCCTACGGGAGGCAGC
AGTAGGGAATTTTTCACAATGGACGAAAGTCTGATGAAGCAACGCGCGTGAATGAAGAAG
GGCTTCGGCTCGTAAAATTCTGTTATTAAAGAAGAACGAACGTGAGAGGAAATGTTCACG
TTGTGACGGTATTTAACCAGAAAGTCAC
>86 Aaus232_44095
GACGAACGCTGGCGGCGTGCCTAATACATGCAAGTCGAGCGGACTTGATGGAGTGCTTGC
ACTCCTGAGAGTTAGCGGCGGACGGGTGAGTAACACGTAGGCAACCTGCCCTCGAGACTG
GGATAACTACCGGAAACGGTAGCTAATACCGGATAATTTATTTCGCAGCATTGTGGAATA
ATGAAAGACGGAGCAATCTGTCACTTGGGGATGGGCCTGCGGCGCATTAGCTAGTTGGTG
GGGTAATGGCTCACCAAGGCGACGATGCGTAGCCGACCTGAGAGGGTGAACGGCCACACT
GGGACTGAGACACGGCCCAGACTCCTACGGGAGGCAGCAGTAGGGAATCTTCCGCAATGG
GCGAAAGCCCGACGGAGCAACGCCGCGTGAGTGATGAAGGTTTTTCGGATCGTAAAGCTC
TGTTGCCAAGGAAGAACGTCTTCTAGAGTAACTGCTAGGAGAGTGACGGTACTTGAGAAG
AAAGCCCCGGNTAACTACGT
>88 Tcar287_7601
GATGAACGCTAGCGGCAGGCCTAATACATGCAAGTCGAGGGGCAGCACAGGTAGCAATAC
TGGGTGGCGACCGGCAAACGGGTGCGGAACACGTACGCAACCTTCCTTTAAGCGGGGAAT
AGCCCAGAGAAATTTGGATTAATACCCCATAAGAATGTGATCTGGCATCAGGTAGCATTT
AAAGATTTATCACTTAAAGATGGGCGTGCGTCTGATTAGGTAGTTGGTGAGGTAACGGCT
CACCAAGCCGACGATCAGTAACTGGCGTGAGAGCGCGACCAGTCACACGGGCACTGAGAC
ACGGGCCCGACTCCTACGGGAGGCAGCAGTAAGGAATATTGGCCAATGGACGCAAGTCTG
AACCAGCCATGCCGCGTGGAGGATGAAGGCCCTCTGGGTTGTAAACTTCTTTTATCTGGG
ACGAAACACTTCTTTTCTAGGAAGCTTGACGGTACCAGGTGAATAAGCACCGGCTAACTC
CGTGCCAGCAGCCGCTGT
>9 Tcar.H89_2175
AACGAACGCTGGCGGCAGGCTTAACACATGCAAGTCGAACGCCCCGCAAGGGGAGTGGCA
GACGGGTGAGTAACGCGTGGGAATCTACCCTGATCTGCGGGATAGCTCCGGGAAACTGGA
ATTAATACCGCATATGTCCTGAGGGACAAAGATTTATCGGTTCAGGATGAGCCCGCGTCC
GATTAGCTAGTTGGTGGGGTAAAGGCCTACCAAGGCGACGATCGGTAGCTGGTCTAAGAG
GATGATCAGCCACATTGGGACTGAGACACGGCCCAAACTCCTACGGGAGGCAGCAGTGGG
GAATATTGGACAATGGGCGCAAGCCTGATCCAGCCATGCCGCGTGAGTGATGAAGGTCTT
AGGATTGTAAAGCTCTTTCACCGGGGACGATAATGACGGTACCCGGAGAAGAAGCCCCCG
GCTAACTTCGTGCCAGCCGCCGCGGTAATT
>90 Aaus217_3507
GACGAACGCTGGCGGCGTGCCTAATACATGCAAGTCGAACGCTTCTTTTCTACCGAGTGC
TTGCACTCATTTGAAAAGAGGAGTGGCGGACGGGTGAGTAACACGTGGGTAACCTACCCA
TCAGAGGGGGATAACACTTGGAAACAGGTGCTAATACCGCATAATAGTCGACACCGCATG
GTGTTGATTTGAAAGACGCTTTCGGGTGTCACTGATGGATGGACCCGCGGTGCATTAGCT
AGTTGGTGAGGTAACGGCTCACCAAGGCCATGATGCATAGCCGACCTGAGAGGGTGATCG
GCCACACTGGGACTGAGACACGGCCCAGACTCCTACGGGAGGCAGCAGTAGGGAATCTTC
GGCAATGGACGAAAGTCTGACCGAGCAACGCCGCGTGAGTGAAGAAGGTTTTCGGATCGT
AAAACTCTGTTGTTAGAGAAGAACAAGTAGGAGAGTAACTGCTCTTACCTTGACGGTATC
TAACCAGAAAGCCACGGCTAAC
>92 Tcar292_3846
AGCGAACGCTGGCGGCATGCTTAACACATGCAAGTCGAACGGACTGTTTAGGCAGTTAGT
GGCGGACGGGTGAGTAAGGTATAGGAATTTGCCGAATGGAGGGGGACAACAGTTGGAAAC
GACTGCTAATACCGCATAAAGTTGAGAGACCAAAGCATGGGACCTAAGGGCCATGCGCCA
TTTGATGAGCCTATATGGGATTAGCTAGTTGGTGGGGTAAGGGCCTACCAAGGCGACGAT
CTCTAGCTGGTCTGAGAGGATGACCAGCCACACTGGAACTGAGACACGGCCCAGACTCCT
ACGGGAGGCAGCAGTGGGGGAATATTGCACAATGGGGGGAACCCTGATGCAGCCATGCCG
CGTGTGTGAAGAAGGCCTTCGGGTTGTAAAGCACTTT
>95 Tcar.H74_32415
ATTGAACGCTGGCGGCAGGCCTAACACATGCAAGTCGGACGGTAGCACAGAGAGCTTGCT
CTTGGGTGACGAGTGGCGGACGGGTGAGTAATACATGGGAATCTGCCCAGTAGTGGGGAA
TAACGTAGGGAAACTTACGCTAATACCGCATACGTCCTACGGGAGAAAGGAGGGGATCTA
ACGACCTTTCGCTATTGGATGAGCCCATGTCGGATTAGCTTGTTGGTGGGGTAAAGGCCT
ACCAAGGCAACGATCCGTAGCTGGTCTGAGAGGATGATCAGCCACACTGGGACTGAGACA
CGGCCCAGACTCCTACGGGAGGCAGCAGTGGGGAATATTGGACAATGGGGGCAACCCTGA
TCCAGCCATGCCGCGTGTGTGAACGAAGGCCCTTTGGG
>97 Tcar.H89_21505
ATTGAACGCTGGCGGCAGGCTTAACACATGCAAGTCGAGCGGAGAGAGGTAGCTTGCTAC
TGATCTTAGCGGCGGACGGGTGAGTAATACTTAGGAATCTGGCTATTAGTGGGGGACAAC
ATTTCGAAAGGGACGCTAATACCGCGTACGCCCTACGGGGGAAAGCAGGGGATCGCAAGA
CCTTGTGCCAATAGATGAGCCTAAGTCGGATTAGCTAGTTGGTAGGTAAAGGCCTACCAA
GGCGACGATCTGTAGCGGGTCTGAGAGGATGATCCGCCACACTGGGACTGAGACACGGCC
CAGACTCCTACGGGAGGCAGCAGTGGGGAATATTGCACAATGGGCGCAAGCCTGATGCAG
CCATGCCGCGTGTATGAAGAAGGCCTTCGGGTTGTAAA
>98 Tcar.H74_7010
ATTGAACGCTGGCGGCAGGCTTAACACATGCAAGTCGAGCGGGGTGAGGTGCTTCGGTAC
TGATCCTAGCGGCGGACGGGTGAGTAATGCTTAGGAATCTGCCATTTAGTGGGGGACAAC
ATTCCGAAAGGGATGCTAATACCGCATACGTCCTACGGGAGAAAGCAGGGGATCTTCGGA
CCTTGCGCTAAATGATGAGCCTAAGTCGGATTAGCTAGTTGGTGGGGTAAAGGCCTACCA
AGGCGACGATCTGTAGCGGGTCTGAGAGGATGATCCGCCACACTGGGACTGAGACACGGC
CCAGACTCCTACGGGAGGCAGCAGTGGGGAATATTGGACAATGGGGGGAACCCTGATCCA
GCCATGCCGCGTGTGTGAAGAAGGCCTTTTGGTTGTAAAGCACTTTAAGCGAGGAGGAGG
CTACCTAGATTAATACTCTGGGATAGTGGACGTTACTCGCAGAATAAGCACCGGCTAACT
CTGTGCCAGCCGCCGCGGTAA
>99 Tcar.H89_70800
ATTGAACGCTGGCGGCATGCCTTACACATGCAAGTCGAACGGTAACAGGTCTTCGGATGC
TGACGAGTGGCGAACGGGTGAGTAATACATCGGAACGTGCCCGATCGTGGGGGATAACGA
AGCGAAAGCTTTGCTAATACCGCATAAGATCTACGGATGAAAGCAGGGGACCGCAAGGCC
TTGCGCGAACGGAGCGGCCGATGGCAGATTAGGTAGTTGGTGGGATAAAAGCTTACCAAG
CCGACGATCTGTAGCTGGTCTGAGAGGACGACCAGCCACACTGGGACTGAGACACGGCCC
AGACTCCTACGGGAGGCAGCAGTGGGGAATTTTTGGACAATGGGCGAAAGCCTGATCCAG
CCATGCCGCGTGCAGGATGAAGGCCTTCGGGTTGTAAACTGCTTTTGTACGGAACGAAAA
GACTCTGGTTAATACCTGGGGTCCATGACGGTACCGTAAGAATAAGCACCGGCTAACTAC
GTGCCAGCAGCCGCGGTAATT
