# Supplementary material for: Microbial Communities of Three Sympatric Australian Stingless Bee Species
Source: PLoS One. 2014 Aug 22;9(8):e105718. doi: 10.1371/journal.pone.0105718 (PMC4141829; doi:10.1371/journal.pone.0105718)
Supplement: Data S2 — Alignment of 656 lactobacilli and outgroup sequences used for the phylogenetic analyses of Meliponini-associated lactic acid bacteria. The sequences obtained in this study were combined with the Lactobacillus sequences used in McFrederick et al. [32] as well as the Meliponini-associated lactobacilli reported by Vasquez et al. [29], and the resulting sequence set was aligned to the SILVA SSU database [51] using the SINA aligner [52]. (FASTA) [file pone.0105718.s004.fasta]

>Abiotrophia_defectiva_ATCC_49176_NR_025863_284
????????A-GAGTT--T-G-A--T-C-A-T--GGC-T-CAGGAC-G-AA-C-GC-TG-G-C-GGCG-TG---CCT-AA-
TA-C-A-TG-CAA--G-T-C-GAAC-GAA---CCGC--GAC------------GTG--AG-T--G-GCG-AAC-G-G-G-
TGAGTAA-C-A-C-GTGGG-TAACC-TAC-CT-CAT-AG-T-GG-GG-GATAA-CA-G-T-CGGAAA-CG-ACTGCTAAT
ACCGCA--T-A-G-G--ACATG-G?--ATC-AC-ATGAT--T-CAG-T-G-AGGAAA-GG-T-GG-C----GC-AA---G
-CTATCGCTA--AGAG-AT-GG-A-CCC-GC--GGTGCATTAGCTAG-TTGGT-AGGG-TAA-GG?C-CT-ACCA-AGGC
GATGAT--G-C-AT-AG-CCGA-CCT-GAGA-GGGTGAT-C-GGCCAC-A--TTGG-GACTGAGA-CAC-G-GCCC-AAA
-CTCC--T-ACG--GG-AGGCA-G-CA-GTA-GGG-AAT-C-TT-C-C-G-CAAT-GGACGC-AA-GT-CTG-A--C-GG
-AGCAACGCC-GC-G-T-G-AGT-GAA-GA-A--GGTC-TT-C-G-G-A-T-CGTAAA-G-C-T-C-TGTT-GTTA-GAG
AA-G-AACAG-CGC-ATA-GAG--TAA-C-T--GC-T-A-T-G-CG-TG-TGA-CGG-TA-TCTA-AC--C-AGAAA-G-
CC-AC-GG-CTAA-C-TACGTG-C-C-A--GC-A-GC-CGC-GGT-AA-TAC-G-T-A--G-GT-GGC--G-A-G-C-GT
TG-T-C-C-GG-A-T-T-T-ATT--GGGC-GT-AAAGG-G-A--GT-G-T-A--GG-C-G-G--TC-TT-TT-A-AG---
TCT-G--A-TG-TG-AAA-G-C-C-CA-CGG-C--TCA-A-CC-GT--G-GA-G-G--G-TC-A-T-T--GG-A-AA-CT
-G---GG-AG--A-CT-T-G-AG-TG-----C-AGAA--G-A-G-G-A-G-A-G-C-GGA-A-TT-CC-A-T-GT-G-T-
A-G-CG-G-TG-AAA-TG-CG-T-AG-ATAT-A-T-GG-A-GG---AAC-A-C-C-A-G--T-GGC-G-AA-GGC-G-G-
-C-T-C-T-C-T-G-G-T--C-TG-T-AACT-G-A-C-GC-T-G-A-G-GC-T-C-G-AAA-G-C-G-T-GGG-G-A-G-
C-AAA-CA-GG-A-TT-AG-A-T-A-CCCT--G-G-T-AG-T-CCACGCC-GT-AAA-CG-ATGA-G-T-G-CT--AAGT
GTTGG-A-G--GGG-TTCC-ACC-C-TT-C-A-GTGC-TG-GAGT-T-AA-?-GC-AA-T-A-AG-C-AC-T-CC-GC-C
-TGGG-G-AGTA-CGGCC-G-C-AA-GG-?TG-AAACTC-AAA-GGAA-TTGA-CGGGGA-CCCG-C-A-CAAG-C-GGT
---GGAGCAT-GTGG-TTTAAT-T-CGAAGCAACG-CGAAGAACCTT-ACCAGGTCTT-GA-CATC-CCG-ACG--ACCG
CTC-TAG-AGA-TAG-A-GT-TT-TT---TTT-CGG---AA--CGTC-G-GTGA-CAGG-T-GG-T-GCATGGT-TGT-C
GT-C-AGCT-C-GT-G-TCG-TGAGATG-TTGGG-T-TA-AGTCCCGCA-AC-GAG-C-GCAACC-CCTATA-ACTA-G-
TT-GCC-AG-CA-TT?AGA-TGGG-GACT-CTAGTTAGA-CTG-CC-GGTG-ACAAAC-C--GGA-GG-AA-GGTGGGGA
TGACGTC-AAATCATCATGCCCC-TTATGACCTGGGCTACACACGTGCTACAATGGATGGTACAACGAGC-AGCGAACT?
-GCGAGG-G-TAAGCGAATCTC-TAAAAG-CCATTCTCAGTTCGG-ATT-GTAGTCTGCAAC-T-CGACTACATGAA-GC
C-GG-AATCGCTAGTAATCGC-GGATCA-G-C-A-CGCCG-CGGT-GAATACGTT-CCCGGGTCTTGTACACACCG-CCC
GT??????????????????????????????????????????????????????????????????????????????
????????????????????????????????????????????????????????????????????????????????
??????????????????????????????????????
>Bacillus_coagulans_AF466695_278
????????A-GAGTT--T-G-A--T-C-C-T--GGC-T-CAGGAC-G-AA-C-GC-TG-G-C-GGCG-TG---CCT-AA-
TA-C-A-TG-CAA--G-T-C-GTGC-GGA---C--C--TTT------------GTT--AG-C--G-GCG-GAC-G-G-G-
TGAGTAA-C-A-C-GTGGG-CAACC-TGC-CT-GTA-AG-A-TC-GG-GATAA-CG-C-C-GGGAAA-CC-GGGGCTAAT
ACCGGA--T-A-G-T--TTTTT-CC--TCC-GC-ATGGA--G-GAA-A-A-AGGAAA-GA-C-GG-C----TT-CG---G
-CTGTCACTT--ACAG-AT-GG-G-CCC-GC--GGCGCATTAGCTTG-TTGGT-GGGG-TAA-CGGC-TC-ACCA-AGGC
AACGAT--G-C-GT-AG-CCGA-CCT-GAGA-GGGTGAT-C-GGCCAC-A--TTGG-GACTGAGA-CAC-G-GCCC-AAA
-CTCC--T-ACG--GG-AGGCA-G-CA-GTA-GGG-AAT-C-TT-C-C-G-CAAT-GGACGA-AA-GT-CTG-A--C-GG
-AGCAACGCC-GC-G-T-G-AGT-GAA-GA-A--GGCC-TT-C-G-G-G-T-CGTAAA-A-C-T-C-TGTT-GCCG-GGG
AA-G-AACAA-GTG-CCG-TTC--GAA-CAG--GG-C-G-G-C-GC-CT-TGA-CGG-TA-CCCG-GC--C-AGAAA-G-
CC-AC-GG-CTAA-C-TACGTG-C-C-A--GC-A-GC-CGC-GGT-AA-TAC-G-T-A--G-GT-GGC--A-A-G-C-GT
TG-T-C-C-GG-A-A-T-T-ATT--GGGC-GT-AAAGC-G-C--GC-G-C-A--GG-C-G-G--CT-TC-TT-A-AG---
TCT-G--A-TG-TG-AAA-T-C-T-TG-CGG-C--TCA-A-CC-GC--A-AG-C-G--G-TC-A-T-T--GG-A-AA-CT
-G---GG-AG--G-CT-T-G-AG-TG-----C-AGAA--G-A-G-G-A-G-A-G-T-GGA-A-TT-CC-A-C-GT-G-T-
A-G-CG-G-TG-AAA-TG-CG-T-AG-AGAT-G-T-GG-A-GG---AAC-A-C-C-A-G--T-GGC-G-AA-GGC-G-G-
-C-T-C-T-C-T-G-G-T--C-TG-T-AACT-G-A-C-GC-T-G-A-G-GC-G-C-G-AAA-G-C-G-T-GGG-G-A-G-
C-AAA-CA-GG-A-TT-AG-A-T-A-CCCT--G-G-T-AG-T-CCACGCC-GT-AAA-CG-ATGA-G-T-G-CT--AAGT
GTTAG-A-G--GGT-TTCC-GCC-C-TT-T-A-GTGC-TG-CAGC-T-AA-C-GC-AT-T-A-AG-C-AC-T-CC-GC-C
-TGGG-G-AGTA-CGGCC-G-C-AA-GG-CTG-AAACTC-AAA-GGAA-TTGA-CGGGGG-CCCG-C-A-CAAG-C-GGT
---GGAGCAT-GTGG-TTTAAT-T-CGAAGCAACG-CGAAGAACCTT-ACCAGGTCTT-GA-CATC-CTC--TG--ACCT
CCC-TGG-AGA-CAG-G-GC-CT-TC-CCCTT-CGGG--GGA-CA-G-A-GTGA-CAGG-T-GG-T-GCATGGT-TGT-C
GT-C-AGCT-C-GT-G-TCG-TGAGATG-TTGGG-T-TA-AGTCCCGCA-AC-GAG-C-GCAACC-CTTGAC-CTTA-G-
TT-GCC-AG-CA-TTCAGT-TGGG-CACT-CTAAGGTGA-CTG-CC-GGTG-ACAAAC-C--GGA-GG-AA-GGTGGGGA
TGACGTC-AAATCATCATGCCCC-TTATGACCTGGGCTACACACGTGCTACAATGGATGGTACAAAGGGC-TGCGAGACC
-GCGAGG-T-TAAGCCAATCCC-AGAAAA-CCATTCCCAGTTCGG-ATT-GCAGGCTGCAAC-C-CGCCTGCATGAA-GC
C-GG-AATCGCTAGTAATCGC-GGATCA-G-C-A-TGCCG-CGGT-GAATACGTT-CCCGGGCCTTGTACACACCG-CCC
GTCACACC-A-CG-AGAGTTT-GTA-AC-A-CC-CGAA-GTC-GGTGAG-G-TAA-C-C---TTTAC---GG-AG-CCAG
C-CGCC-G-A-AG-GT-GG-GAC-AGA-TG-ATT-GGGGT-G-AA-GTCGTA-ACAA-GG-TA?????????????????
??????????????????????????????????????
>Bacillus_thuringiensis_str._Al_Hakam_CP000485_ag_069
TTATTGG-A-GAGTT--T-G-A--T-C-C-T--GGC-T-CAGGAT-G-AA-C-GC-TG-G-C-GGCG-TG---CCT-AA-
TA-C-A-TG-CAA--G-T-C-GAGC-GAA---T-----GGAT-----------GTT--AG-C--G-GCG-GAC-G-G-G-
TGAGTAA-C-A-C-GTGGG-TAACC-TGC-CC-ATA-AG-A-CT-GG-GATAA-CT-C-C-GGGAAA-CC-GGGGCTAAT
ACCGGA--T-A-A-C--ATTTT-GA--ACC-GC-ATGGT--T-CGA-A-A-TTGAAA-GG-C-GG-C----TT-CG---G
-CTGTCACTT--ATGG-AT-GG-A-CCC-GC--GTCGCATTAGCTAG-TTGGT-GAGG-TAA-CGGC-TC-ACCA-AGGC
AACGAT--G-C-GT-AG-CCGA-CCT-GAGA-GGGTGAT-C-GGCCAC-A--CTGG-GACTGAGA-CAC-G-GCCC-AGA
-CTCC--T-ACG--GG-AGGCA-G-CA-GTA-GGG-AAT-C-TT-C-C-G-CAAT-GGACGA-AA-GT-CTG-A--C-GG
-AGCAACGCC-GC-G-T-G-AGT-GAT-GA-A--GGCT-TT-C-G-G-G-T-CGTAAA-A-C-T-C-TGTT-TGTA-GGG
AA-G-AACAA-GTG-CTA-GTT--GAA-TAA--GC-T-G-G-C-AC-CT-TGA-CGG-TA-CCTA-AC--C-AGAAA-G-
CC-AC-GG-CTAA-C-TACGTG-C-C-A--GC-A-GC-CGC-GGT-AA-TAC-G-T-A--G-GT-GGC--A-A-G-C-GT
TA-T-C-C-GG-A-A-T-T-ATT--GGGC-GT-AAAGC-G-C--GC-G-C-A--GG-T-G-G--TT-TC-TT-A-AG---
TCT-G--A-TG-TG-AAA-G-C-C-CA-CGG-C--TC--A-CC-GT--G-GA-G-G--G-TC-A-T-T--GG-A-AA-CT
-G---GG-AG--A-CT-T-G-AG-TG-----C-AGAA--G-A-G-G-A-A-A-G-T-GGA-A-TT-CC-A-T-GT-G-T-
A-G-CG-G-TG-AAA-TG-CG-T-AG-AGAT-A-T-GG-A-GG---AAC-A-C-C-A-G--T-GGC-G-AA-GGC-G-A-
-C-T-T-T-C-T-G-G-T--C-TG-T-AACT-G-A-C-AC-T-G-A-G-GC-G-C-G-AAA-G-C-G-T-GGG-G-A-G-
C-AAA-CA-GG-A-TT-AG-A-T-A-CCCT--G-G-T-AG-T-CCACGCC-GT-AAA-CG-ATGA-G-T-G-CT--AAGT
GTTAG-A-G--GGT-TTCC-GCC-C-TT-T-A-GTGC-TG-AAGT-T-AA-C-GC-AT-T-A-AG-C-AC-T-CC-GC-C
-TGGG-G-AGTA-CGGCC-G-C-AA-GG-CTG-AAACTC-AAA-GGAA-TTGA-CGGGGG-CCCG-C-A-CAAG-C-GGT
---GGAGCAT-GTGG-TTTAAT-T-CGAAGCAACG-CGAAGAACCTT-ACCAGGTCTT-GA-CATC-CTC--TG--ACAA
CCC-TAG-AGA-TAG-G-GC-TT-CT--CCTT-CGGG--AG--CA-G-A-GTGA-CAGG-T-GG-T-GCATGGT-TGT-C
GT-C-AGCT-C-GT-G-TCG-TGAGATG-TTGGG-T-TA-AGTCCCGCA-AC-GAG-C-GCAACC-CTTGAT-CTTA-G-
TT-GCC-AT-CA-TTTAGT-TGGG-CACT-CTAAGGTGA-CTG-CC-GGTG-ACAAAC-C--GGA-GG-AA-GGTGGGGA
TGACGTC-AAATCATCATGCCCC-TTATGACCTGGGCTACACACGTGCTACAATGGACGGTACAAAGAGC-TGCAAGACC
-GCGAGG-T-GGAGCTAATCTC-ATAAAA-CCGTTCTCAGTTCGG-ATT-GTAGGCTGCAAC-T-CGCCTACATGAA-GC
T-GG-AATCGCTAGTAATCGC-GGATCA-G-C-A-TGCCG-CGGT-GAATACGTT-CCCGGGCCTTGTACACACCG-CCC
GTCACACC-A-CG-AGAGTTT-GTA-AC-A-CC-CGAA-G????????????????????????????????????????
????????????????????????????????????????????????????????????????????????????????
??????????????????????????????????????
>Carnobacterium_divergens_NR_044706_280
TTATATG-A-GAGTT--T-G-A--T-C-C-T--GGC-T-CAGGAC-G-AA-C-GC-TG-G-C-GGCA-TG---CCT-AA-
TA-C-A-TG-CAA--G-T-C-GAAC-GCA------C--GAAGTT---------GTA--AG-T--G-GCG-GAC-G-G-G-
TGAGTAA-C-A-C-GTGGG-TAACC-TGC-CC-ATA-AG-A-GG-GG-GATAA-CA-T-T-CGGAAA-CG-GATGCTAAT
ACCGCA--T-A-T-T--TCAAG-TG--ACC-GC-ATGGT--C-GCT-T-G-ATGAAA-GG-T-GG-C----TT-CG---G
-CTACC?CTT--ATGG-AT-GG-A-CCC-?C--GGTGCATTAGTTAG-TTGGT-GAGG-TAA-TGGC-TC-ACCA-AGAC
CATGAT--G-C-AT-AG-CCGA-CCT-GAGA-GGGTGAT-C-GGCCAC-A--CTGG-GACTGAGA-CAC-G-GCC?-?GA
-CTCC--T-ACG--GG-AGGCA-G-CA-GTA-GGG-AAT-C-TT-C-C-G-CAAT-GGACGA-AA-GT-CTG-A--C-GG
-AGCAATGCC-GC-G-T-G-AGT-GAA-GA-A--GGTT-TT-C-G-G-A-T-CGTAAA-A-C-T-C-TGTT-GTTA-GAG
AA-G-AACAA-GGA-TGA-GAG--TAA-C-T--GC-T-C-A-T-CC-CC-TGA-CGG-TA-TCTA-AC--C-AGAAA-G-
CC-AC-GG-CTAA-C-TACGTG-C-C-A--GC-A-GC-C?C-GGT-AA-TAC-G-T-A--G-GT-GGC--?-A-G-C-GT
TG-T-C-C-GG-A-T-T-T-ATT--GGGC-GT-AAAGC-G-A--GC-G-C-A--GG-C-G-G--TT-CT-TT-A-AG---
TCT-G--A-TG-TG-AAA-G-C-C-CC-CGG-C--TCA-A-CC-GG--G-??-G-G--G-TC-A-T-T--GG-A-AA-CT
-G---GA-GA--A-CT-T-G-AG-TG-----C-AGAA--G-A-G-G-A-G-A-G-T-GGA-A-TT-CC-A-T-GT-G-T-
A-G-CG-G-TG-AAA-TG-CG-T-AG-ATAT-A-T-GG-A-GG---AAC-A-C-C-A-G--T-GGC-G-AA-GGC-G-A-
-C-T-C-T-C-T-G-G-T--C-TG-T-AACT-G-A-C-GC-T-G-A-G-GC-?-?-?-?AA-G-C-G-T-GGG-G-A-G-
C-AAA-CA-GG-A-TT-AG-A-T-A-CCCT--G-G-T-AG-T-CCACGCT-GT-AAA-CG-ATGA-G-T-G-CT--AAGT
GTTGG-A-G--GGT-TTCC-GCC-C-TT-C-A-GTGC-TG-CAGC-T-AA-C-GC-AT-T-A-AG-C-AC-T-CC-GC-C
-TGGG-G-AGTA-CGACC-G-C-AA-GG-TTG-AAACTC-AAA-GGAA-TTGA-CGGGGA-CC?G-C-A-CAAG-C-GGT
---GGAGCAT-GTGG-TTTAAT-T-CGAA??AACG-CGAAGAACCTT-ACCAGGTCTT-GA-CATC-CTT--TG--ACCA
CTC-GAG-AGA-TCG-A-G?-?T-TC--C?TT-CGGG--GA--CA-A-A-GTGA-CAGG-T-GG-?-GCATGGT-TGT-C
GT-C-AGCT-C-GT-G-TCG-TGAGATG-TTGGG-T-TA-AGTCCC?CA-AC-GAG-C-GCAACC-CTTATT-ACTA-G-
TT-GCC-AG-CA-TTCAGT-TGGG-CACT-CTAGTGAGA-CTG-CC-GGTG-ACAAAC-C--GGA-GG-AA-GGTGGGGA
TGACGTC-AAATCATCATGCCCC-TTATGACCTGGGCTACACACGTGCTACAATGGATGGTACAACGAGT-CGCGAAGTC
-GTGAGG-C-CAAGCTAATCTC-TTAAAG-CCATTCTCAGTTCGG-ATT-GTAGGCTGCAAC-T-CGCCTACATGAA-GC
C-GG-AATCGCTAGTAATCGC-GGATCA-G-A-A-CGCCG-CGGT-GAATACGTT-CCCGG?TCTTGTACACACCG-CCC
GTCAC?CC-A-CG-AGAGTTT-GTA-AC-A-CC-CGAA-GCC-GGTGAG-G-TAA-C-CT--TTT----AGG-AG-CCAG
C-CGTC-T-A-AG-GT-GG-GAT-AGA-TA-AT?-GGG??????????????????????????????????????????
??????????????????????????????????????
>Carnobacterium_maltaromaticum_NR_044710_281
TTATATG-A-GAGTT--T-G-A--T-C-C-T--GGC-T-CAGGAC-G-AA-C-GC-TG-G-C-GGCG-TG---CCT-AA-
TA-C-A-TG-CAA--G-T-C-GAAC-GCA------C--GAAGTT----------TG--AG-T--G-GCG-GAC-G-G-G-
TGAGTAA-C-A-C-GTGGG-TGAC?-?GC-??-ATT-AG-A-GG-GG-GATAA-CA-T-T-CGGAAA-CG-GATGCTAAT
ACCGCA--T-A-G-T--TTCAG-GR--ATC-GC-ATGAT--T-CTT-G-A-AGGAAA-GG-T-GG-C----TT-CG---G
-CTACCACTA--ATGG-AT-GG-A-CCC-?C--GGCGTATTAGCTAG-TTGGT-GAGG-TAA-TGGC-TC-ACCA-AGGC
AATGAT--A-C-GT-AG-CCGA-CCT-GAGA-GGGTCAT-C-GGCCAC-A--CTGG-GACTGAGA-CAC-G-GCCC-?GA
-CTCC--T-ACG--GG-AGGCA-G-CA-GTA-GGG-AAT-C-TT-C-C-G-CAAT-GGACGA-AA-GT-CTG-A--C-GG
-AGCAACGCC-GC-G-T-G-AGT-GAA-GA-A--GGTT-TT-C-G-G-A-T-CGTAAA-A-C-T-C-TGTT-GTTA-AAG
AA-G-AACAA-GGA-TGA-GAG--TAA-C-T--GC-T-C-A-T-C?-CC-TGA-CGG-TA-TTTA-AC--C-AGAAA-G-
CC-AC-GG-CTAA-C-TACGTG-C-C-A--GC-A-GC-CGC-GGT-AA-TAC-G-T-A--G-GT-GGC--?-A-G-C-GT
TG-T-C-C-GG-A-T-T-T-ATT--GGGC-GT-AAAGC-G-A--GC-G-C-A--GG-C-G-G--TT-CT-TT-A-AG---
TCT-G--A-TG-TG-AAA-G-C-C-??-?GG-C--TCA-A-CC-GG--G-?A-G-G--G-TC-A-T-T--GG-A-AA-CT
-G---GA-GA--A-CT-T-G-AG-TG-----C-AGAA--G-A-G-G-A-G-A-G-T-GGA-A-TT-CC-A-C-GT-G-T-
A-G-CG-G-TG-AAA-TG-CG-T-AG-ATAT-G-T-GG-A-GG---AAC-A-C-C-A-G--T-GGC-G-AA-GGC-G-A-
-C-T-C-T-C-T-G-G-T--C-TG-T-AACT-G-A-C-GC-T-G-A-G-GC-T-C-G-?AA-G-C-G-T-GGG-G-A-G-
C-AAA-CA-GG-A-TT-AG-A-T-A-CCCT--G-G-T-AG-T-CCACGCC-GT-AAA-CG-ATGA-G-T-G-CT--AAGT
GTTGG-A-G--GGT-TTCC-GCC-C-TT-C-A-GTGC-TG-CAGC-T-AA-C-GC-AT-T-A-AG-C-AC-T-CC-GC-C
-TGGG-G-AGTA-CGGCC-G-C-AA-GG-CTG-AAACTC-AAA-GGAA-TTGA-CGGGGA-CC?G-C-A-CAAG-C-GGT
---GGAGCAT-GTGG-TTTAAT-T-CGAAG?AACG-CGAAGAACCTT-ACCAGGTCTT-GA-CATC-CTT--TG--ACCA
CTC-TAG-AGA-TAG-A-GC-TT-TC--CCTT-CGGG--GT--CA-A-A-GTGA-CAGG-T-G?-?-?CATGGT-TGT-C
GT-C-AGCT-C-GT-G-TCG-TGAGATG-TTGGG-T-TA-AGTCCCGCA-AC-GAG-C-GCAACC-CTTATT-ACTA-G-
TT-GCC-AG-CA-TTTAGT-TGGG-CACT-CTAGTGAGA-CTG-CC-GGTG-ACAAAC-C--GGA-GG-AA-GGTGGGGA
TGACGTC-AAATCATCATGCCCC-TTATGACCTGGGCTACACACGTGCTACAATGGATGGTACAACGAGT-CGCAAGGTC
-GCGAGG-C-CAAGCTAATCTC-TTAAAG-CCATTCTCAGTTCGG-ATT-GTAGGCTGCAAC-T-CGCCTACATGAA-GC
C-GG-AATCGCTAGTAATCGC-GGATCA-G-A-A-CGCCG-CGGT-GAATACGTT-CCCGGGTCTTGTACACACCG-C?C
GTCACACC-A-CG-AGAGTTT-GTA-AC-A-CC-CGAA-GCC-GGTGAG-G-TAA-C-CT--TTT----AGG-AG-CCAG
C-CGTC-T-A-AG-GT-GG-GAT-AGA-?A-AT?-?GG??????????????????????????????????????????
??????????????????????????????????????
>Enterococcus_faecium_002_AY735408
??????????????????????????????????????????GAC-G-AA-C-GC-TG-G-C-GGCG-TG---CCT-AA-
TA-C-A-TG-CAA--G-T-C-GTAC-GCT---TCT---TTTTC-CACC--GG-AAG--AG-T--G-GCG-AAC-G-G-G-
TGAGTAA-C-A-C-GTGGG-TAACC-TGC-CC-ATC-AG-A-AG-GG-GATAA-CA-C-T-TGGAAA-CA-GGTGCTAAT
ACCGTA--T-A-A-C--AATCG-AA--ACC-GC-ATGGT--T-TTG-A-T-TTGAAA-GG-C-GC-T----TT-CG---G
-GTGTCGCTG--ATGG-AT-GG-A-CCC-GC--GGTGCATTAGCTAG-TTGGT-GAGG-TAA-CGGC-TC-ACCA-AGGC
CACGAT--G-C-AT-AG-CCGA-CCT-GAGA-GGGTGAT-C-GGCCAC-A--TTGG-GACTGAGA-CAC-G-GCCC-AAA
-CTCC--T-ACG--GG-AGGCA-G-CA-GTA-GGG-AAT-C-TT-C-G-G-CAAT-GGACGA-AA-GT-CTG-A--C-CG
-AGCAACGCC-GC-G-T-G-AGT-GAA-GA-A--GGTT-TT-C-G-G-A-T-CGTAAA-A-C-T-C-TGTT-GTTA-GAG
AA-G-AACAA-GGA-TGA-GAG--TAA-C-T--GT-T-C-A-T-CC-CT-TGA-CGG-TA-TCTA-AC--C-AGAAA-G-
CC-AC-GG-CTAA-C-TACGTG-C-C-A--GC-A-GC-CGC-GGT-AA-TAC-G-T-A--G-GT-GGC--A-A-G-C-GT
TG-T-C-C-GG-A-T-T-T-ATT--GGGC-GT-AAAGC-G-A--GC-G-C-A--GG-C-G-G--TT-TC-TT-A-AG---
TCT-G--A-TG-TG-AAA-G-C-C-CC-CGG-C--TCA-A-CC-GG--G-GA-G-G--G-TC-A-T-T--GG-A-AA-CT
-G---GG-AG--A-CT-T-G-AG-TG-----C-AGAA--G-A-G-G-A-G-A-G-T-GGA-A-TT-CC-A-T-GT-G-T-
A-G-CG-G-TG-AAA-TG-CG-T-AG-ATAT-A-T-GG-A-GG---AAC-A-C-C-A-G--T-GGC-G-AA-GGC-G-G-
-C-T-C-T-C-T-G-G-T--C-TG-T-AACT-G-A-C-GC-T-G-A-G-GC-T-C-G-AAA-G-C-G-T-GGG-G-A-G-
C-AAA-CA-GG-A-TT-AG-A-T-A-CCCT--G-G-T-AG-T-CCACGCC-GT-AAA-CG-ATGA-G-T-G-CT--AAGT
GTTGG-A-G--GGT-TTCC-GCC-C-TT-C-A-GTGC-TG-CAGC-T-AA-C-GC-AT-T-A-AG-C-AC-T-CC-GC-C
-TGGG-G-AGTA-CGACC-G-C-AA-GG-TTG-AAACTC-AAA-GGAA-TTGA-CGGGGG-CCCG-C-A-CAAG-C-GGT
---GGAGCAT-GTGG-TTTAAT-T-CGAAGCAACG-CGAAGAACCTT-ACCAGGTCTT-GA-CATC-CTT--TG--ACCA
CTC-TAG-AGA-TAG-A-GC-TT-CC--CCTT-CGGG--GG--CA-A-A-GTGA-CAGG-T-GG-T-GCATGGT-TGT-C
GT-C-AGCT-C-GT-G-TCG-TGAGATG-TTGGG-T-TA-AGTCCCGCA-AC-GAG-C-GCAACC-CTTATT-GTTA-G-
TT-GCC-AT-CA-TTCAGT-TGGG-CACT-CTAGCAAGA-CTG-CC-GGTG-ACAAAC-C--GGA-GG-AA-GGTGGGGA
TGACGTC-AAATCATCATGCCCC-TTATGACCTGGGCTACACACGTGCTACAATGGGAAGTACAACGAGT-TGCGAAGTC
-GCGAGG-C-TAAGCTAATCTC-TTAAAG-CTTCTCTCAGTTCGG-ATT-GCAGGCTGCAAC-T-CGCCTGCATGAA-GC
C-GG-AATCGCTAGTAATCGC-GGATCA-G-C-A-CGCCG-CGGT-GAATACGTT-CCCGGGCCTTGTACACACCG-CCC
GTCACACC-A-CG-AGAGTTT-GTA-AC-A-CC-CGAA-GTC-GGTGAG-G-TAA-C-C---TTTTT---GG-AG-CCAG
C-CGCC-T-A-AG-GT-GG-GAT-AGA-TG-ATT-GGGGT-G-AA-GTCGTA-ACAA-GG-TA-G-C-C-G-TA--TC--
GGA-AGG-T-GC??????????????????????????
>Enterococcus_faecium_EF533987_092
????????A-GAGTT--T-G-A--T-C-C-T--GGC-T-CAGGAC-G-AA-C-GC-TG-G-C-GGCG-TG---CCT-AA-
TA-C-A-TG-CAA--G-T-C-GAAC-GCT---TCT---TTTTC-CA-C--AG-AGG--AG-T--G-GCG-AAC-G-G-G-
TGAGTAA-C-A-C-GTGGG-TAACC-TGC-CC-ATC-AG-A-AG-GG-GATAA-CA-C-T-TGGAAA-CA-GGTGCTAAT
ACCGTA--T-A-A-C--AATCA-AA--ACC-GC-ATGGT--T-TTA-A-T-TTGAAA-GG-C-GC-T----TT-CG---G
-GTGTCGCTG--ATGG-AT-GG-A-CCC-GC--GGTGCATTAGCTAG-TTGGT-GAGG-TAA-CGGC-TC-ACCA-AGGC
CACGAT--G-C-AT-AG-CCGA-CCT-GAGA-GGGTGAT-C-GGCCAC-A--TTGG-GACTGAGA-CAC-G-GCCC-AAA
-CTCC--T-ACG--GG-AGGCA-G-CA-GTA-GGG-AAT-C-TT-C-G-G-CAAT-GGACGA-AA-GT-CTG-A--C-CG
-AGCAACGCC-GC-G-T-G-AGT-GAA-GA-A--GGTT-TT-C-G-G-A-T-CGTAAA-A-C-T-C-TGTT-GTTA-GAG
AA-G-AACAA-GGA-TGA-GAG--TAA-C-T--GT-T-C-A-T-CC-CT-TGA-CGG-TA-TCTA-AC--C-AGAAA-G-
CC-AC-GG-CTAA-C-TACGTG-C-C-A--GC-A-GC-CGC-GGT-AA-TAC-G-T-A--G-GT-GGC--A-A-G-C-GT
TG-T-C-C-GG-A-T-T-T-ATT--GGGC-GT-AAAGC-G-A--GC-G-C-A--GG-C-G-G--TT-TC-TT-A-AG---
TCT-G--A-TG-TG-AAA-G-C-C-CC-CGG-C--TCA-A-CC-GG--G-GA-G-G--G-TC-A-T-T--GG-A-AA-CT
-G---GG-AG--A-CT-T-G-AG-TG-----C-AGAA--G-A-G-G-A-G-A-G-T-GGA-A-TT-CC-A-T-GT-G-T-
A-G-CG-G-TG-AAA-TG-CG-T-AG-ATAT-A-T-GG-A-GG---AAC-A-C-C-A-G--T-GGC-G-AA-GGC-G-G-
-C-T-C-T-C-T-G-G-T--C-TG-T-AACT-G-A-C-GC-T-G-A-G-GC-T-C-G-AAA-G-C-G-T-GGG-G-A-G-
C-AAA-CA-GG-A-TT-AG-A-T-A-CCCT--G-G-T-AG-T-CCACGCC-GT-AAA-CG-ATGA-G-T-G-CT--AAGT
GTTGG-A-G--GGT-TTCC-GCC-C-TC-C-A-GTGC-TG-CAGC-T-AA-C-GC-AT-T-A-AG-C-AC-T-CC-GC-C
-TGGG-G-AGTA-CGACC-G-C-AA-GG-TTG-AAACTC-AAA-GGAA-TTGA-CGGGGG-CCCG-C-A-CAAG-C-GGT
---GGAGCAT-GTGG-TTTAAT-T-CGAAGCAACG-CGAAGAACCTT-ACCAGGTCTT-GA-CATC-CTT--TG--ACCA
CTC-TAG-AGA-TAG-A-GC-TT-CC--CCTT-CGGG--GG--CA-A-A-GTGA-CAGG-T-GG-T-GCATGGT-TGT-C
GT-C-AGCT-C-GT-G-TCG-TGAGATG-TTGGG-T-TA-AGTCCCGCA-AC-GAG-C-GCAACC-CTTATT-GTTA-G-
TT-GCC-AT-CA-TTCAGT-TGGG-CACT-CTAGCAAGA-CTG-CC-GGTG-ACAAAC-C--GGA-GG-AA-GGTGGGGA
TGACGTC-AAATCATCATGCCCC-TTATGACCTGGGCTACACACGTGCTACAATGGGAAGTACAACGAGT-CGCGAAGTC
-GCGAGG-C-TAAGCTAATCTC-TTAAAG-CTTCTCTCAGTTCGG-ATT-GCAGGCTGCAAC-T-CGCCTGCATGAA-GC
C-GG-AATCGCTAGTAATCGC-GGATCA-G-C-A-CGCCG-CGGT-GAATACGTT-CCCGGGCCTTGTACACACCG-CCC
GTCACACC-A-CG-AGAGTTT-GTA-AC-A-CC-CGAA-GTC-GGTGAG-G-TAA-C-C---TTTTT---GG-AG-CCAG
C-CGCC-T-A-AG-GT-GG-GAT-AGA-TG-ATT-GGGGT-G-AA-GTCGTA-ACAA-GG-TA?????????????????
??????????????????????????????????????
>Enterococcus_hirae_NR_037082_272
??????????????????????????C-C-T--GGC-T-CAGGAC-G-AA-C-GC-TG-G-C-GGCG-TG---CCT-AA-
TA-C-A-TG-CAA--G-T-C-GAAC-GC----TTC---TTTTT-CC-ACCAG-AGG--AG-T--G-GCG-AAC-G-G-G-
TGAGTAA-C-A-C-GTGGG-TAACC-TGC-CC-ATC-AG-A-AG-GG-GATAA-CA-C-T-TGGAAA-CA-GGTGCTAAT
ACCGTA--T-A-A-C--AATCG-AA--ACC-GC-ATGGT--T-TTG-A-T-TTGAAA-GG-C-GC-T----TT-CG---G
-GTGTCGCTG--ATGG-AT-GG-A-CCC-GC--GGTGCATTAGCTAG-TTGGT-GAGG-TAA-CGGC-TC-ACCA-AGGC
GACGAT--G-C-AT-AG-CCGA-CCT-GAGA-GGGTGAT-C-GGCCAC-A--TTGG-GACTGAGA-CAC-G-GCCC-AAA
-CTCC--T-ACG--GG-AGGCA-G-CA-GTA-GGG-AAT-C-TT-C-G-G-CAAT-GGACGA-AA-GT-CTG-A--C-CG
-AGCAACGCC-GC-G-T-G-AGT-GAA-GA-A--GGTT-TT-C-G-G-A-T-CGTAAA-A-C-T-C-TGTT-GTTA-GAG
AA-G-AACAA-GGA-TGA-GAG--TAA-C-T--GT-T-C-A-T-CC-CT-TGA-CGG-TA-TCTA-AC--C-AGAAA-G-
CC-AC-GG-CTAA-C-TACGTG-C-C-A--GC-A-GC-CGC-GGT-AA-TAC-G-T-A--G-GT-GGC--A-A-G-C-GT
TG-T-C-C-GG-A-T-T-T-ATT--GGGC-GT-AAAGC-G-A--GC-G-C-A--GG-C-G-G--TT-TC-TT-A-AG---
TCT-G--A-TG-TG-AAA-G-C-C-CC-CGG-C--TCA-A-CC-GG--G-GA-G-G--G-TC-A-T-T--GG-A-AA-CT
-G---GG-AG--A-CT-T-G-AG-TG-----C-AGAA--G-A-G-G-A-G-A-G-T-GGA-A-TT-CC-A-T-GT-G-T-
A-G-CG-G-TG-AAA-TG-CG-T-AG-ATAT-A-T-GG-A-GG---AAC-A-C-C-A-G--T-GGC-G-AA-GGC-G-G-
-C-T-C-T-C-T-G-G-T--C-TG-T-AACT-G-A-C-GC-T-G-A-G-GC-T-C-G-AAA-G-C-G-T-GGG-G-A-G-
C-AAA-CA-GG-A-TT-AG-A-T-A-CCCT--G-G-T-AG-T-CCACGCC-GT-AAA-CG-ATGA-G-T-G-CT--AAGT
GTTGG-A-G--GGT-TTCC-GCC-C-TT-C-A-GTGC-TG-CAGC-T-AA-C-GC-AT-T-A-AG-C-AC-T-CC-GC-C
-TGGG-G-AGTA-CGACC-G-C-AA-GG-TTG-AAACTC-AAA-GGAA-TTGA-CGGGGG-CCCG-C-A-CAAG-C-GGT
---GGAGCAT-GTGG-TTTAAT-T-CGAAGCAACG-CGAAGAACCTT-ACCAGGTCTT-GA-CATC-CTT--TG--ACCA
CTC-TAG-AGA-TAG-A-GC-TT-CC--CCTT-CGGG--GG--CA-A-A-GTGA-CAGG-T-GG-T-GCATGGT-TGT-C
GT-C-AGCT-C-GT-G-TCG-TGAGATG-TTGGG-T-TA-AGTCCCGCA-AC-GAG-C-GCAACC-CTTATT-GTTA-G-
TT-GCC-AT-CA-TTTAGT-TGGG-CACT-CTAGCAAGA-CTG-CC-GGTG-ACAAAC-C--GGA-GG-AA-GGTGGGGA
TGACGTC-AAATCATCATGCCCC-TTATGACCTGGGCTACACACGTGCTACAATGGGAAGTACAACGAGT-CGCAAAGTC
-GCGAGG-C-TAAGCTAATCTC-TTAAAG-CTTCTCTCAGTTCGG-ATT-GTAGGCTGCAAC-T-CGCCTACATGAA-GC
C-GG-AATCGCTAGTAATCGC-GGATCA-G-C-A-CGCCG-CGGT-GAATACGTT-CCCGGGCCTTGTACACACCG-CCC
GTCACACC-A-CG-AGAGTTT-GTA-AC-A-CC-CGAA-GTC-GGTGAG-G-TAA-C-C---TTTT----GG-AG-CCAG
C-CGCC-T-A-AG-GT-GG-GAT-AGA-TG-ATT-GGGGT-G-AA-GTCGTA-ACAA-GG-TA-G-C-C-G-TA--TC--
GGA-AGG-T-GC--GGCTGGA-T-CA????????????
>Enterococcus_moraviensis_NR_028794_279
?????????????????T-G-A--T-C-C-T--GGC-T-CAGGAC-G-AA-C-GC-TG-G-C-GGCG-TG---CCT-AA-
TA-C-A-TG-CAA--G-T-C-GAAC-GC----TTC---TTTTC-TA-CCGGA-G-G--AG-T--G-GCG-GAC-G-G-G-
TGAGTAA-C-A-C-GTGGG-TAACC-TAC-CC-ATC-AG-A-GG-GG-GATAA-CA-C-T-TGGAAA-CA-GGTGCTAAT
ACCGCA--T-A-A-T--AGTCG-AC--ACC-GC-ATGGT--G-TTG-A-T-TTGAAA-GA-C-GC-T----TT-CG---G
-GTGTCACTG--ATGG-AT-GG-A-CCC-GC--GGTGCATTAGCTAG-TTGGT-GAGG-TAA-CGGC-TC-ACCA-AGGC
CATGAT--G-C-AT-AG-CCGA-CCT-GAGA-GGGTG-T-C-GGCCAC-A--CTGG-GACTGAGA-CAC-G-GCCC-AGA
-CTCC--T-ACG--GG-AGGCA-G-CA-GTA-GGG-AAT-C-TT-C-G-G-CAAT-GGACGA-AA-GT-CTG-A--C-CG
-AGCAACGCC-GC-G-T-G-AGT-GAA-GA-A--GGTT-TT-C-G-G-A-T-CGTAAA-A-C-T-C-TGTT-GTTA-GAG
AA-G-AACAA-GTA-GGA-GAG--TAA-C-T--GC-T-C-T-T-AC-CT-TGA-CGG-TA-TCTA-AC--C-AGAAA-G-
CC-AC-GG-CTAA-C-TACGTG-C-C-A--GC-A-GC-CGC-GGT-AA-TAC-G-T-A--G-GT-GGC--A-A-G-C-GT
TG-T-C-C-GG-A-T-T-T-ATT--GGGC-GT-AAAGC-G-A--GC-G-C-A--GG-C-G-G--TT-TC-TT-A-AG---
TCT-G--A-TG-TG-AAA-G-C-C-CC-CGG-C--TCA-A-CC-GG--G-GA-G-G--G-TC-A-T-T--GG-A-AA-CT
-G---GG-AG--A-CT-T-G-AG-TG-----C-AGAA--G-A-G-G-A-G-A-G-T-GGA-A-TT-CC-A-T-GT-G-T-
A-G-CG-G-TG-AAA-TG-CG-T-AG-ATAT-A-T-GG-A-GG---AAC-A-C-C-A-G--T-GGC-G-AA-GGC-G-A-
-C-T-C-T-C-T-G-G-T--C-TG-T-AACT-G-A-C-GC-T-G-A-G-GC-T-C-G-AAA-G-C-G-T-GGG-G-A-G-
C-AAA-CA-GG-A-TT-AG-A-T-M-CCCT--G-G-T-AG-T-CCACGCC-GT-AAA-CG-ATGA-G-T-G-CT--AAGT
GTTGG-A-G--GGT-TTCC-GCC-C-TT-C-A-GTGC-TG-CAGC-T-AA-C-GC-AT-T-A-AG-C-AC-T-CC-GC-C
-TGGG-G-AGTA-CGACC-G-C-AA-GG-TTG-AAACTC-AAA-GGAA-TTGA-CGGGGG-CCCG-C-A-CAAG-C-GGT
---GGAGCAT-GTGG-TTTAAT-T-CGAAGCAACG-CGAAGAACCTT-ACCAGGTCTT-GA-CATC-CTT--TG--ACCA
CTC-TAG-AGA-TAG-A-GC-TT-TC--CCTT-CGGG--GA--CA-A-A-GTGA-CAGG-T-GG-T-GCATGGT-TGT-C
GT-C-AGCT-C-GT-G-TCG-TGAGATG-TTGGG-T-TA-AGTCCCGCA-AC-GAG-C-GCAACC-CTTATT-GTTA-G-
TT-GCC-AT-CA-TTTAGT-TGGG-CACT-CTAGCGAGA-CTG-CC-GGTG-ACAAAC-C--GKA-GG-AAAGGTGGGGA
TGACGTC-AAATCATCATGCCCC-TTATGACCTGGGCTACACACGTGCTACAATGGGAAGTACAACGAGT-CGCTAGGCC
-GCGAGG-T-CATGCAAATCTC-TTAAAG-CTTCTCTCAGTTCGG-ATT-GTAGGCTGCAAC-T-CGCCTACATGAA-GC
C-GG-AATCGCTAGTAATCGC-GGATCA-G-C-A-CGCCG-CGGT-GAATACGTT-CCCGGGCCTTGTACACACCS-SCC
GTCACACC-A-CG-AAAGTTT-GTA-AC-A-CC-CGAA-GTC-GGTGAG-G-TAA-C-C---CTTGT---GG-AG-CCAG
C-CGCC-T-A-AG-GT-GG-GAT-AGA-TG-ATT-GGGAC-G-AA-GTCGTA-AC-A-C?????????????????????
??????????????????????????????????????
>Eremococcus_coleocola_NR_026481_287
????????????????????????????????????????????????????????TG-G-C-GGCG-TG---C?T-AA-
TA-C-A-TG-CAA--G-T-C-GAAC-GCA---CTG---AC----------C--GTG--AG-T--G-GCG-GAC-G-G-G-
TGAGTAA-C-A-C-GTGGG-AAACC-TAC-CC-TTG-AG-C-GG-GG-GATAA-CG-G-T-CGGAAA-CG-ATCGCTAAT
ACCGCA--T-A-A-C--AGCAA-TC--ATC-GC-CTGAT--G-GTT-G-A-TTGAAA-GA-T-GG-C-----T-CT---G
-CTATCACTC--AAGG-AT-GG-G-CCC-GC--GGTGCATTAGCTAG-TTGGT-AAGG-TAA-CGGC-TT-ACCA-AGGC
CATGAT--G-C-AT-AG-CCGA-CCT-GAGA-GGGTAAT-C-GGCCAC-A--TTGG-GACTGAGA-CAC-G-GCCC-AAA
-CTCC--T-ACG--GG-AGGCA-G-CA-GTA-GGG-AAT-C-TT-C-C-G-CAAT-GGACGC-AA-GT-CTG-A--C-GG
-AGCAACGCC-GC-G-T-G-TGT-GAA-GA-A--GGTT-TT-C-G-G-A-T-CGTAAA-G-C-A-C-TGTT-ATTA-GCC
AA-G-AACAC-CCC-TAG-TAG--TAA-C-T--GG-C-T-A-G-GG-AT-TGA-CGG-TA-ACTA-AT--C-AGAAA-G-
CC-AC-GG-CTAA-C-TACGTG-C-C-A--GC-A-GC-CGC-GGT-AA-TAC-G-T-A--G-GT-GGC--A-A-G-C-GT
TG-T-C-C-GG-A-T-T-T-ATT--GGGC-GT-AAAGG-G-A--GC-G-C-A--GG-C-G-G--TG-AC-TT-A-AG---
TCT-G--A-TG-TG-AAA-G-C-C-CA-CGG-C--TTA-A-CC-GT--G-GA-G-G--G-TC-A-T-T--GG-A-AA-CT
-G---GG-TC--A-CT-T-G-AG-TA-----C-AGAA--G-A-G-G-A-A-A-G-C-GGA-A-TT-CC-A-T-GT-G-T-
A-G-CG-G-TG-AAA-TG-CG-T-AG-ATAT-A-T-GG-A-GG---AAC-A-C-C-A-G--T-GGC-G-AA-GGC-G-G-
-C-T-T-T-C-T-G-G-T--C-TG-A-TACT-G-A-C-GC-T-G-A-G-GC-T-C-G-AAA-G-C-G-T-GGG-G-A-G-
C-AAA-CA-GG-A-TT-AG-A-T-A-CCCT--G-G-T-AG-T-CCACGCC-GT-AAA-CG-ATGA-G-T-G-CT--AAGT
GTTGG-A-G--GGT-TTCC-ACC-C-TT-C-A-GTGC-TG-GCGT-T-AA-C-GC-AA-T-A-AG-C-AC-T-CC-GC-C
-TGGG-G-AGTA-CGGTC-G-C-AA-GA-CTG-AAACTC-AAA-GGAA-TTGA-CGGGGA-CCCG-C-A-CAAG-C-GGT
---GGAGCAT-GTGG-TTTAAT-T-CGAAGCAACG-CGAAGAACCTT-ACCAGGTCTT-GA-CATC-CTA--TG--ACCA
CTC-TAG-AGA-TAG-A-GT-TT-CT---CTT-CGG---AG--CA-T-A-GAGA-CAGG-T-GG-T-GCATGGT-TGT-C
GT-C-AGCT-C-GT-G-TCG-TGAGATG-TTGGG-T-TA-AGTCCCGCA-AC-GAG-C-GCAACC-CTTATA-ACTA-G-
TT-GCC-AG-CA-TTCAGA-TGGG-GACT-CTAGTTAGA-CTG-CC-GGTG-ACAAAC-C--GGA-GG-AA-GGTGGGGA
TGACGTC-AAATCATCATGCCCC-TTATGACCTGGGCTACACACGTGCTACAATGGACGATACAACGAGC-AGCAAACTC
-GCGAGG-G-TAAGCGAATCTC-TTAAAG-TCGTTCTCAGTTCGG-ATT-GCAGGCTGCAAC-T-CGCCTGCATGAA-GC
C-GG-AATCGCTAGTAATCGT-GGATCA-G-C-A-CGCCA-CGGT-GAATCCGTT-CCCGGGTCTTGTACACACCG-CCC
GTCACACC-A-CG-A?????????????????????????????????????????????????????????????????
????????????????????????????????????????????????????????????????????????????????
??????????????????????????????????????
>Lactobacillus_acetotolerans_020_M58801
TAACATG-A-GAGTT--T-G-A--T-C-C-T--GGC-T-CAGGAC-G-AA-C-GC-TG-G-C-GGCG-TG---CCT-AA-
TA-C-A-TG-CAA--G-T-C-GAGC-GAG---CCG-AACTAAT-TG----AR-GC?--AG-C--G-GCG-GAT-G-G-G-
TGAGTAA-C-A-C-GTGGG-TAACC-TAC-CC-TAT-AG-T-CT-GG-GATAC-CA-C-T-TGGAAA-CA-GGTGCTAAT
ACCGGA--T-A-A-A--AGGAG-AG--ATC-AC-ATGAT--T-TCT-T-T-TTGAAA-GG-C-GG-C----GT-AA---G
-CTGTCGCTA--AAGG-AT-GG-A-CCC-?C--GGTGCATTAGCTAG-TTGGT-AAGG-TAA-CGGC-TT-ACCA-AGGC
AACGAT--G-C-AT-AG-CCGA-GTT-GAGA-GACTGAT-C-GGCCAC-A--TTGG-GACTGAGA-CAC-G-GCC?-?AA
-CTCC--T-ACG--GG-AGGCA-G-CA-GTA-GGG-AAT-C-TT-C-C-A-CAAT-GGACGC-AA-GT-CTG-A--T-GG
-AGCAACGCC-GC-G-T-G-AGT-GAA-GA-A--GGTT-TT-C-G-G-A-T-CGTAAA-G-C-T-C-TGTT-GTTG-GTG
AA-G-AAAGA-TAG-TGA-GAG--TAA-C-T--GC-T-C-A-T-TA-TT-TGC-CGG-TA-ATCA-AC--C-AGAAA-G-
TC-AC-GG-CTAA-C-TACGTG-C-C-A--GC-A-GC-CGC-GGT-AA-TAC-G-T-A--G-GT-GGC--?-A-G-C-GT
TG-T-C-C-GG-A-T-T-T-ATT--GGGC-GT-AAAGC-G-A--GC-G-C-A--GG-C-G-G--AA-AG-AT-A-AG---
TCA-G--A-TG-TG-AAA-G-C-C-CT-CGG-C--TTA-A-CC-GA--G-GC-A-T--A-GC-A-T-C--GG-A-AA-CT
-G---TC-TT--T-CT-T-G-AG-TG-----C-AGAA--G-A-G-G-A-G-A-G-T-GGA-A-CT-CC-A-T-GT-G-T-
A-G-CG-G-TG-GAA-TG-CG-T-AG-ATAT-A-T-GG-A-AG---AAC-A-C-C-A-G--T-GGC-G-AA-GGC-G-G-
-C-T-C-T-C-T-G-G-T--C-TG-T-AACT-G-A-C-GC-T-G-A-G-GC-T-C-?-AAA-G-C-A-T-GGG-T-A-G-
C-GAA-CA-GG-A-TT-AG-A-T-A-CCCT--G-G-T-AG-T-CCATGCT-GT-AAA-CG-ATGA-G-T-G-CT--AAGT
GTTGG-G-A--GGT-TTCC-GCC-T-CT-C-A-GTGC-TG-CAGC-T-AA-C-GC-AT-T-A-AG-C-AC-T-CC-GC-C
-TGGG-G-AGTA-CGACC-G-C-AA-GG-TCA-AAACTC-AAA-GGAA-TTGA-CGGGG?-CC?G-C-A-CAAG-C-GGT
---GGAGCAT-GTGG-TTTAAT-T-CGAA??AACG-CGAAGAACCTT-ACCAGGTCTT-GA-CATC-TAG--TG--CCAA
CCT-AAG-AGA-TTA-G-GC-GT-TC--CCTT-CGGG--GA--CA-C-T-AAGA-CAGG-T-GG-T-GCATGGC-TGT-C
GT-C-AGCT-C-GT-G-TCG-TGAGATG-TTGGG-T-TA-AGTCCCGCA-AC-GAG-C-GCAACC-CTTATT-ATTA-G-
TT-GCC-AG-CA-TTAAGT-TGGG-CACT-CTAATGAGA-CTG-CC-GGTG-ACAAAC-C--GGA-GG-AA-GGTGGGGA
TGACGTC-AAGTCATCATGCCCC-TTATGACCTGGGCTACACACGTGCTACAATGGGCAGTACAACGAGG-AGCGAACTT
-GTGAAG-G-CAAGCGAATCTC-TGAAAG-CTGTTCTCAGTTCGG-ACT-GTAGGCTGCAAC-T-CGCCTACACGAA-GC
T-GG-AATCGCTAGTAATCGC-GGATCA-G-C-A-CGCCG-CGGT-GAATACGTT-CCCGGG?CTTGTACACACCG-CCC
?TCACACC-A-TG-AGAGTTT-GTA-AC-A-CC-CAAA-GCC-GGCCGG-A-TAA-C-CTAGTTTA-CTAGG-AG-TCAG
C-CGTC-T-A-AG-GT-GG-GAC-AAA-TG-AT?-GGG??????????????????????????????????????????
??????????????????????????????????????
>Lactobacillus_acetotolerans_FR683099_105
????????????????????????????????????????????????????????????????????????????????
????????????A--GCT-C-GAGC-GAG---CCG-AACTAAT-TG----AA-GCG--AG-C--G-GCG-GAT-G-G-G-
TGAGTAA-C-A-C-GTGGG-TAACC-TAC-CC-TAT-AG-T-CT-GG-GATAC-CA-C-T-TGGAAA-CA-GGTGCTAAT
ACCGGA--T-A-A-A--AGGAG-AG--ATC-AC-ATGAT--T-TCT-T-T-TTGAAA-GG-C-GG-C----GT-AA---G
-CTGTCGCTA--AAGG-AT-GG-A-CCC-GC--GGTGCATTAGCTAG-TTGGT-AAGG-TAA-CGGC-TT-ACCA-AGGC
AACGAT--G-C-AT-AG-CCGA-GTT-GAGA-GACTGAT-C-GGCCAC-A--TTGG-GACTGAGA-CAC-G-GCCC-AAA
-CTCC--T-ACG--GG-AGGCA-G-CA-GTA-GGG-AAT-C-TT-C-C-A-CAAT-GGACGC-AA-GT-CTG-A--T-GG
-AGCAACGCC-GC-G-T-G-AGT-GAA-GA-A--GGTT-TT-C-G-G-A-T-CGTAAA-G-C-T-C-TGTT-GTTG-GTG
AA-G-AAAGA-TAG-TGA-GAG--TAA-C-T--GC-T-C-A-T-TA-TT-TGC-CGG-TA-ATCA-AC--C-AGAAA-G-
TC-AC-GG-CTAA-C-TACGTG-C-C-A--GC-A-GC-CGC-GGT-AA-TAC-G-T-A--G-GT-GGC--A-A-G-C-GT
TG-T-C-C-GG-A-T-T-T-ATT--GGGC-GT-AAAGC-G-A--GC-G-C-A--GG-C-G-G--AA-AG-AT-A-AG---
TCA-G--A-TG-TG-AAA-G-C-C-CT-CGG-C--TTA-A-CC-GA--G-GA-A-T--A-GC-A-T-C--GG-A-AA-CT
-G---TC-TT--T-CT-T-G-AG-TG-----C-AGAA--G-A-G-G-A-G-A-G-T-GGA-A-CT-CC-A-T-GT-G-T-
A-G-CG-G-TG-GAA-TG-CG-T-AG-ATAT-A-T-GG-A-AG---AAC-A-C-C-A-G--T-GGC-G-AA-GGC-G-G-
-C-T-C-T-C-T-G-G-T--C-TG-T-AACT-G-A-C-GC-T-G-A-G-GC-T-C-G-AAA-G-C-A-T-GGG-T-A-G-
C-GAA-CA-GG-A-TT-AG-A-T-A-CCCT--G-G-T-AG-T-CCATGCT-GT-AAA-CG-ATGA-G-T-G-CT--AAGT
GTTGG-G-A--GGT-TTCC-GCC-T-CT-C-A-GTGC-TG-CAGC-T-AA-C-GC-AT-T-A-AG-C-AC-T-CC-GC-C
-TGGG-G-AGTA-CGACC-G-C-AA-GG-TCA-AAACTC-AAA-GGAA-TTGA-CGGGGG-CCCG-C-A-CAAG-C-GGT
---GGAGCAT-GTGG-TTTAAT-T-CGAAGCAACG-CGAAGAACCTT-ACCAGGTCTT-GA-CATC-TAG--TG--CCAA
CCT-AAG-AGA-TTA-G-GC-GT-TC--CCTT-CGGG--GA--CA-C-T-AAGA-CAGG-T-GG-T-GCATGGC-TGT-C
GT-C-AGCT-C-GT-G-TCG-TGAGATG-TTGGG-T-TA-AGTCCCGCA-AC-GAG-C-GCAACC-CTTATT-ATTA-G-
TT-GCC-AG-CA-TTAAGT-TGGG-CACT-CTAATGAGA-CTG-CC-GGTG-ACAAAC-C--GGA-GG-AA-GGTGGGGA
TGACGTC-AAGTCATCATGCCCC-TTATGACCTGGGCTACACACGTGCTACAATGGGCAGTACAACGAGG-AGCGAACTT
-GTGAAG-G-CAAGCGAATCTC-TGAAAG-CTGTTCTCAGTTCGG-ACT-GTAGGCTGCAAC-T-CGCCTACACGAA-GC
T-GG-AATCGCTAGTAATCGC-GGATCA-G-C-A-CGCCG-CGGT-GAATACGTT-CCCGGGCCTTGTACACACCG-CCC
GTCACACC-A-TG-AGAGTTT-GTA-AC-A-CC-CAAA-GCC-GGCCGG-A-TAA-C-CTAGTTTA-CTAGG-AG-TCAG
C-CGTC-T-A-AG-GT-GG-GAC-AAA-TG-ATT-AGGGT-G-AA-GTCGTA-ACAA-GG-TA-G-C-C-G-TA--GG--
AGA-ACC-T-GC--GGTTGGA-T-C?????????????
>Lactobacillus_acidifarinae_AJ632158_093
??????????????????????????????????????????GAC-G-AA-C-GC-TG-G-C-GGCA-TG---CCT-AA-
TA-C-A-TG-CAA--G-T-C-GAAC-GAG---TTC-CCGTTGA-TT----GA-ACG--AG-T--G-GCG-AAC-T-G-G-
TGAGTAA-C-A-C-GTGGA-AAACC-TGC-CC-AGA-AG-C-AG-GG-GATAA-CA-C-T-TGGAAA-CA-GGTGCTAAT
ACCGTA--T-A-A-C--AACAA-AA--ACC-GC-ATGGT--T-TTT-G-T-TTGAAA-GG-T-GG-Y----TT-CG---G
-CTATCACTT--CTGG-AT-GG-T-TCC-GC--GGCGCATTAGCTAG-TTGGT-GAGG-TAA-AGGC-CC-ACCA-AGGC
AATGAT--G-C-GT-AG-CCGA-CCT-GAGA-GGGTAAT-C-GGCCAC-A--TTGG-GACTGAGA-CAC-G-GCCC-AGA
-CTCC--T-ACG--GG-AGGCA-G-CA-GTA-GGG-AAT-C-TT-C-C-A-CAAT-GGACGA-AA-GT-CTG-A--T-GG
-AGCAATGCC-GC-G-T-G-AGT-GAA-GA-A--GGGT-TT-C-G-G-C-T-CGTAAA-A-C-T-C-TGTT-GTTG-AAG
AA-G-AACGG-GTG-TCA-GAG--TAA-C-T--GT-T-G-A-C-AT-CG-TGA-CGG-TA-TTCA-AC--C-AGAAA-G-
CC-AC-GG-CTAA-C-TACGTG-C-C-A--GC-A-GC-CGC-GGT-AA-TAC-G-T-A--G-GT-GGC--A-A-G-C-GT
TG-T-C-C-GG-A-T-T-T-ATT--GGGC-GT-AAAGC-G-A--GC-G-C-A--GG-C-G-G--TT-AT-TT-A-AG---
TCT-G--A-TG-TG-AAA-G-C-C-TT-CGG-C--TTA-A-CC-GA--A-GA-A-G--T-GC-A-T-C--GG-A-AA-CT
-G---GG-TG--A-CT-T-G-AG-TG-----C-AGAA--G-A-G-G-A-C-A-G-T-GGA-A-CT-CC-A-T-GT-G-T-
A-G-CG-G-TG-GAA-TG-CG-T-AG-ATAT-A-T-GG-A-AG---AAC-A-C-C-A-G--T-GGC-G-AA-GGC-G-G-
-C-T-G-T-C-T-A-G-T--C-TG-T-AACT-G-A-C-GC-T-G-A-G-GC-T-C-G-AAA-G-C-A-T-GGG-T-A-G-
C-GAA-CA-GG-A-TT-AG-A-T-A-CCCT--G-G-T-AG-T-CCATGCC-GT-AAA-CG-ATGA-G-T-G-CT--AAGT
GTTGG-A-G--GGT-TTCC-GCC-C-TT-C-A-GTGC-TG-CAGC-T-AA-C-GC-AT-T-A-AG-C-AC-T-CC-GC-C
-TGGG-G-AGTA-CGACC-G-C-AA-GG-TTG-AAACTC-AAA-GGAA-TTGA-CGGGGG-CCCG-C-A-CAAG-C-GGT
---GGAGCAT-GTGG-TTTAAT-T-CGAAGCTACG-CGAAGAACCTT-ACCAGGTCTT-GA-CATC-TTC--TG--CCAA
TCT-TAG-AGA-TAA-G-AC-GT-TC--CCTT-CGGG--GA--CA-G-A-ATGA-CAGG-T-GG-T-GCATGGT-TGT-C
GT-C-AGCT-C-GT-G-TCG-TGAGATG-TTGGG-T-TA-AGTCCCGCA-AC-GAG-C-GCAACC-CTTATT-ATCA-G-
TT-GCC-AG-CA-TTYAGT-TGGG-CACT-CTGGTGAGA-CTG-CC-GGTG-ACAAAC-C--GGA-GG-AA-GGTGGGGA
TGACGTC-AAATCATCATGCCCC-TTATGACCTGGGCTACACACGTGCTACAATGGACGGTACAACGAGT-CGCGAAGTC
-GTGAGG-C-CAAGCTAATCTC-TTAAAG-CCGTTCTCAGTTCGG-ATT-GTAGGCTGCAAC-T-CGCCTACATGAA-GT
T-GG-AATCGCTAGTAATCGC-GGATCA-G-C-A-TGCCG-CGGT-GAATACGTT-CCCGGGCCTTGTACACACCG-CCC
GTCACACC-A-TG-AGAGTTT-GTA-AC-A-CC-CAAA-GCC-GGTGGG-G-TAA-C-C---TTCG----GG-AG-CCAG
C-CGTC-T-A-AG-GT-GG-GAC-AGA-TG-ATT-AGGGT-G-AA-GTCGTA-ACAA-GG-TA-G-C-C-G-TA--GG--
AGA-ACC???????????????????????????????
>Lactobacillus_acidipiscis_AB023836_617
?????????????????????????????????????????????????A-C-GC-TG-G-C-GGCG-TG---CCT-AA-
TA-C-A-TG-CAA--G-T-C-GAAC-GCA---ATC---T-TTG-AC-CAAGT-GCG--AG-T--G-GCG-AAC-G-G-G-
TGAGTAA-C-A-C-GTGGG-CAATC-TGC-CC-AAA-AG-T-GG-GG-GATAA-CA-C-T-TGGAAA-CA-GGTGCTAAT
ACCGCA--T-C-A-A--CCGGC-TG--ACC-GC-ATGGT--C-GGC-C-G-GGCAAA-GA-C-GG-C----GT-CA---G
-CTGTCGCTT--TTGG-AT-GA-G-CCC-GC--GGCGTATTAACTAG-TTGGT-AAGG-TAA-CGGC-TT-ACCA-AGGT
GATGAT--A-C-GT-AG-CCGA-ACT-GAGA-GGTTGAT-C-GGCCAC-A--TTGG-GACTGAGA-CAC-G-GCCC-AAA
-CTCC--T-ACG--GG-AGGCA-G-CA-GTA-GGG-AAT-C-TT-C-C-A-CAAT-GGACGC-AA-GT-CTG-A--T-GG
-AGCAACGCC-GC-G-T-G-TAT-GAA-GA-A--GGTC-TT-C-G-G-A-T-CGTAAA-A-T-A-C-TGTT-GTCA-GAG
AA-G-AACAC-GTG-ATA-GAG--TAA-C-T--G?-T-A-T-G-GC-GC-TGA-CGG-TA-TCTG-AC--C-AGCAA-G-
TC-AC-GG-CTAA-C-TACGTG-C-C-A--GC-A-GC-CGC-GGT-AA-TAC-G-T-A--G-GT-GGC--A-A-G-C-GT
TG-T-C-C-GG-A-T-T-T-ATT--GGGC-GT-AAAGG-G-A--AC-G-C-A--GG-C-G-G--TC-TT-TT-A-AG---
TCT-G--A-TG-TG-AAA-G-C-C-TT-CGG-C--TTA-A-CC-GG--A-GA-A-G--T-GC-A-T-T--GG-A-AA-CT
-G---GA-AG--A-CT-T-G-AG-TG-----C-A?AA--G-A-G-G-A-G-A-G-T-GGA-A-CT-CC-A-T-GT-G-T-
A-?-CG-G-TG-AAA-TG-CG-T-AA-ATAT-A-T-GG-A-AG---AAC-A-C-C-A-G--T-GGC-G-AA-AGC-G-G-
-C-T-C-T-C-T-G-G-T--C-TG-T-AACT-G-A-C-GC-T-G-A-G-GT-T-C-G-AAA-G-C-G-T-GGG-G-A-G-
C-GAA-CA-GG-A-TT-AG-A-T-A-CCCT--G-G-T-AG-T-CCACGCT-GT-AAA-CG-ATGA-A-T-G-CT--AGGT
GTTGG-A-?--GGT-TTCC-GCC-C-TT-C-G-GTGC-CG-CAGC-T-AA-C-GC-AC-T-A-AG-C-AT-T-CC-GC-C
-TGGG-G-AGTA-CGATC-G-C-AA-GA-TTG-AAACTC-AAA-GGAA-TTGA-CGGGGG-CCCG-C-A-CAAG-C-GGT
---GGAGCAT-GTGG-TTTAAT-T-CGAAGCAACG-CGAAGAACCTT-ACCAGGTCTT-GA-CATC-TTT--TG--ACCA
TCT-GAG-AGA-TCA-G-AA-TT-TC--CCTT-CGGG--GA--CA-A-A-ATGA-CAGG-T-GG-T-GCATGGC-TGT-C
GT-CCAGCT-C-GT-GTTCG-TGAGATG-TTGGG-T-TA-AGTCCCGCA-AC-GAG-C-GCAACC-CTTATT-GTCA-G-
TT-GCC-AG-CA-TTCAGT-TGGG-CACT-CTGGCGAGA-CTG-CC-GGTG-ACAAAC-C--GGA-GG-AA-GGTGGGGA
TGACGTC-AAGTCATCATGCCCC-TTATGACCTGGGCTACAC?C?TGCTACAATGGACGATAC?ACGA?T-CGCGAGACC
-GCGAGG-T-TTA?CTAATCTC-TGAAA?-TCGT?CTCAGTTCGG-ATC-GTAGGCTGCAAC-T-CGCCTAC?TGAA-GT
C-GG-AATCGCTAGTAATCGC-GGATCA-G-C-A-TGCCG-CGGT-GAATACGTT-CCCGGGCCTTGT?CACACCG-CCC
GTCACACC-A-T????????????????????????????????????????????????????????????????????
????????????????????????????????????????????????????????????????????????????????
??????????????????????????????????????
>Lactobacillus_acidophilus_003_M58802
?AAAACG-A-GAGTT--T-G-A--T-C-C-T--GGC-T-CAGGAC-G-AA-C-GC-TG-G-C-GGCG-TG---CCT-AA-
TA-C-A-TG-CAA--G-T-C-GAGC-GAGCT-GAA---CCAAC-AG-AT-AC-GCT--AG-C--G-GCG-GAT-G-G-G-
TGAGTAA-C-A-C-GTGGG-GAACC-TGC-CC-CAT-AG-T-CT-GG-GATAC-CA-C-T-TGGAAA-CA-GGTGCTAAT
ACCGGA--T-A-A-G--AAAGC-AG--ATC-GC-ATGAT--C-AGC-T-T-ATAAAA-GG-C-GG-C----GT-AA---G
-CTGTCGCTA--TGG?-?T-GG-C-CCC-GC--GGTGCATTAGCTAG-TTGGT-AGGG-TAA-CGGC-CT-ACCA-AGGC
AATGAT--G-C-AT-AG-CCGA-GTT-GAGA-GACTGAT-C-GGCCAC-A--TTGG-GACTGAGA-CAC-G-GCCC-AAA
-CTCC--T-ACG--GG-AGGCA-G-C?-GTA-GGG-AAT-C-TT-C-C-A-CAAT-GGACGA-AA-GT-CTG-A--T-GG
-AGCAACGCC-GC-G-T-G-AGT-GAA-GA-A--GGTT-TT-C-G-G-A-T-CGTAAA-G-C-T-C-TGTT-GTTG-GTG
AA-G-AAGGA-TAG-AGG-TAG--TAA-C-T--GG-C-C-T-T-TA-TT-TGA-CGG-TA-ATCA-AC--C-AGAAA-G-
TC-AC-GG-CTAA-C-TACGTG-C-C-A--GC-A-GC-CGC-GGT-AA-TAC-G-T-A--G-GT-GGC--?-A-G-C-GT
TG-T-C-C-GG-A-T-T-T-ATT--GGGC-GT-AAAGC-G-A--GC-G-C-A--GG-C-G-G--AA-GA-AT-A-AG---
TCT-G--A-TG-TG-AAA-G-C-C-CT-CGG-C--TTA-A-CC-GA--G-GA-A-C--T-GC-A-T-C--GG-A-AA-CT
-G---TT-TT--T-CT-T-G-AG-TG-----C-AGAA--G-A-G-G-A-G-A-G-T-GGA-A-CT-CC-A-T-GT-G-T-
A-G-CG-G-TG-GAA-TG-CG-T-AG-ATAT-A-T-GG-A-AG---AAC-A-C-C-A-G--T-GGC-G-AA-GGC-G-G-
-C-T-C-T-C-T-G-G-T--C-TG-C-AACT-G-A-C-GC-T-G-A-G-GC-T-C-?-?AA-G-C-A-T-GGG-T-A-G-
C-GAA-CA-GG-A-TT-AG-A-T-A-CCCT--G-G-T-AG-T-CCATGCC-GT-AAA-CG-ATGA-G-T-G-CT--AAGT
GTTGG-G-A--GGT-TTCC-GCC-T-CT-C-A-GTGC-TG-CAGC-T-AA-C-GC-AT-T-A-AG-C-AC-T-CC-GC-C
-TGGG-G-AGTA-CGACC-G-C-AA-GG-TTG-AAACTC-AAA-GGAA-TTGA-CGGGG?-CCCG-C-A-CAAG-C-GGT
---GGAGCAT-GTGG-TTTAAT-T-CGAAGCAACG-CGAAGAACCTT-ACCAGGTCTT-GA-CATC-TAG--TG--CAAT
CCG-TAG-AGA-TAC-G-G?-GT-TC--CCTT-CGGG--GA--CA-C-T-AAGA-CAGG-T-GG-T-GCATGGC-TGT-C
GT-C-AGCT-C-GT-G-TCG-TGAGATG-TTGGG-T-TA-AGTCCCGCA-AC-GAG-T-GCAACC-CTTGTC-ATTA-G-
TT-GCC-AG-CA-TTAAGT-TGGG-CACT-CTAATGAGA-CTG-CC-GGTG-ACAAAC-C--GGA-GG-AA-GGTGGGGA
TGACGTC-AAGTCATCATGCCCC-TTATGACCTGGGCTACACACGTGCTACAATGGACAGTACAACGAGG-AGCAAGCCT
-GCGAAG-G-CAAGCGAATCTC-TTAAAG-CTGTTCTCAGTTCGG-ACT-GCAGTCTGCAAC-T-CGACTGCACGAA-GC
T-GG-AATCGCTAGTAATCGC-GGATCA-G-C-A-CGCCG-CGGT-GAATACGTT-CCCGGGCCTTGTACACACCG-CCC
GTCACACC-A-TG-GGAGTCT-GCA-AT-G-CC-CAAA-GCC-GGTGGC-C-TAA-C-C---TTCG----GG-AA-GGAG
C-CGTC-T-A-AG-GC-AG-GGC-AGA-TG-AC----------------GTA-ACAA-G---------------------
-GA-ACC-T-G--------GA-T-CA-CCT-CCTTT-C
>Lactobacillus_acidophilus_AY773947_126
????????????????????????T-C-C-T--GGC-T-CAGGAC-G-AA-C-GC-TG-G-C-GGCG-TG---CCT-AA-
TA-C-A-TG-CAA--G-T-C-GAGC-GAG---CTG---AACCA-AC-AGAAC-GCG--AG-C--G-GCG-GAT-G-G-G-
TGAGTAA-C-A-C-GTGGG-GAACC-TGC-CC-CAT-AG-T-CT-GG-GATAC-CA-C-T-TGGAAA-CA-GGTGCTAAT
ACCGGA--T-A-A-G--AAAGC-AG--ATC-GC-ATGAT--C-AGC-T-T-ATAAAA-GG-C-GG-C----GT-AA---G
-CTGTCGCTA--TGGG-AT-GG-C-CCC-GC--GGTGCATTAGCTAG-TTGGT-AGGG-TAA-CGGC-CT-ACCA-AGGC
AATGAT--G-C-AT-AG-CCGA-GTT-GAGA-GACTGAT-C-GGCCAC-A--TTGG-GACTGAGA-CAC-G-GCCC-AAA
-CTCC--T-ACG--GG-AGGCA-G-CA-GTA-GGG-AAT-C-TT-C-C-A-CAAT-GGACGA-AA-GT-CTG-A--T-GG
-AGCAACGCC-GC-G-T-G-AGT-GAA-GA-A--GGTT-TT-C-G-G-A-T-CGTAAA-G-C-T-C-TGTT-GTTG-GTG
AA-G-AAGGA-TAG-AGG-TAG--TAA-C-T--GG-C-C-T-T-TA-TT-TGA-CGG-TA-ATCA-AC--C-AGAAA-G-
TC-AC-GG-CTAA-C-TACGTG-C-C-A--GC-A-GC-CGC-GGT-AA-TAC-G-T-A--G-GT-GGC--A-A-G-C-GT
TG-T-C-C-GG-A-T-T-T-ATT--GGGC-GT-AAAGC-G-A--GC-G-C-A--GG-C-G-G--AA-GA-AT-A-AG---
TCT-G--A-TG-TG-AAA-G-C-C-CT-CGG-C--TTA-A-CC-GA--G-GA-A-C--T-GC-A-T-C--GG-A-AA-CT
-G---TT-TT--T-CT-T-G-AG-TG-----C-AGAA--G-A-G-G-A-G-A-G-T-GGA-A-CT-CC-A-T-GT-G-T-
A-G-CG-G-TG-GAA-TG-CG-T-AG-ATAT-A-T-GG-A-AG---AAC-A-C-C-A-G--T-GGC-G-AA-GGC-G-G-
-C-T-C-T-C-T-G-G-T--C-TG-C-AACT-G-A-C-GC-T-G-A-G-GC-T-C-G-AAA-G-C-A-T-GGG-T-A-G-
C-GAA-CA-GG-A-TT-AG-A-T-A-CCCT--G-G-T-AG-T-CCATGCC-GT-AAA-CG-ATGA-G-T-G-CT--AAGT
GTTGG-G-A--GGT-TTCC-GCC-T-CT-C-A-GTGC-TG-CAGC-T-AA-C-GC-AT-T-A-AG-C-AC-T-CC-GC-C
-TGGG-G-AGTA-CGACC-G-C-AA-GG-TTG-AAACTC-AAA-GGAA-TTGA-CGGGGG-CCCG-C-A-CAAG-C-GGT
---GGAGCAT-GTGG-TTTAAT-T-CGAAGCAACG-CGAAGAACCTT-ACCAGGTCTT-GA-CATC-TAG--TG--CAAT
CCG-TAG-AGA-TAC-G-GA-GT-TC--CCTT-CGGG--GA--CA-C-T-AAGA-CAGG-T-GG-T-GCATGGC-TGT-C
GT-C-AGCT-C-GT-G-TCG-TGAGATG-TTGGG-T-TA-AGTCCCGCA-AC-GAG-C-GCAACC-CTTGTC-ATTA-G-
TT-GCC-AG-CA-TTAAGT-TGGG-CACT-CTAATGAGA-CTG-CC-GGTG-ACAAAC-C--GGA-GG-AA-GGTGGGGA
TGACGTC-AAGTCATCATGCCCC-TTATGACCTGGGCTACACACGTGCTACAATGGACAGTACAACGAGG-AGCAAGCCT
-GCGAAG-G-CAAGCGAATCTC-TTAAAG-CTGTTCTCAGTTCGG-ACT-GCAGTCTGCAAC-T-CGACTGCACGAA-GC
T-GG-AATCGCTAGTAATCGC-GGATCA-G-C-A-CGCCG-CGGT-GAATACGTT-CCCGGGCCTTGTACACACCG-CCC
GTCACACC-A-TG-GGAGTCT-GCA-AT-G-CC-CAAA-GCC-GGTGGC-C-TAA-C-C---TTCG----GG-AA-GGAG
C-CGTC-T-A-AG-GC????????????????????????????????????????????????????????????????
??????????????????????????????????????
>Lactobacillus_acidophilus_EU878007_125
????????????????????????????????????????????????CC-T-TT-TA-T-T-TGTT-AT---GTT-AT-
TA-T-T-AG-CAA--G-T-C-GAGC-GAG---CAG---AACCA-GC-AGAAC-GCG--AG-C--G-GCG-GAT-G-G-G-
TGAGTAA-C-A-C-GTGGG-GAACC-TGC-CC-CAT-AG-T-CT-GG-GATAC-CA-C-T-TGGAAA-CA-GGTGCTAAT
ACCGGA--T-A-A-G--AAAGC-AG--ATC-GC-ATGAT--C-AGC-T-T-ATAAAA-GG-C-GG-C----GT-AA---G
-CTGTCGCTA--TGGG-AT-GG-C-CCC-GC--GGTGCATTAGCTAG-TTGGT-AAGG-TAA-CGGC-TT-ACCA-AGGC
AATGAT--G-C-AT-AG-CCGA-GTT-GAGA-GACTGAT-C-GGCCAC-A--TTGG-GACTGAGA-CAC-G-GCCC-AAA
-CTCC--T-ACG--GG-AGGCA-G-CA-GTA-GGG-AAT-C-TT-C-C-A-CAAT-GGACGC-AA-GT-CTG-A--T-GG
-AGCAACGCC-GC-G-T-G-AGT-GAA-GA-A--GGTT-TT-C-G-G-A-T-CGTAAA-G-C-T-C-TGTT-GTTG-GTG
AA-G-AAGGA-TAG-AGG-TAG--TAA-C-T--GG-C-C-T-T-TA-TT-TGA-CGG-TA-ATCA-AC--C-AGAAA-G-
TC-AC-GG-CTAA-C-TACGTG-C-C-A--GC-A-GC-CGC-GGT-AA-TAC-G-T-A--G-GT-GGC--A-A-G-C-GT
TG-T-C-C-GG-A-T-T-T-ATT--GGGC-GT-AAAGC-G-A--GC-G-C-A--GG-C-G-G--AA-GA-AT-A-AG---
TCT-G--A-TG-TG-AAA-G-C-C-CT-CGG-C--TTA-A-CC-GA--G-GA-A-C--T-GC-A-T-C--GG-A-AA-CT
-G---TT-TT--T-CT-T-G-AG-TG-----C-AGAA--G-A-G-G-A-G-A-G-T-GGA-A-TT-CC-A-T-GT-G-T-
A-G-CG-G-TG-GAA-TG-CG-T-AG-ATAT-A-T-GG-A-AG---AAC-A-C-C-A-G--T-GGC-G-AA-GGC-G-A-
-C-T-C-T-C-T-G-G-T--C-TG-C-AACT-G-A-C-GC-T-G-A-G-GC-T-C-G-AAA-G-C-A-T-GGG-T-A-G-
C-GAA-CA-GG-A-TT-AG-A-T-A-CCCT--G-G-T-AG-T-CCATGCC-GT-AAA-CG-ATGA-G-T-G-CT--AAGT
GTTGG-G-A--GGT-TTCC-GCC-T-CT-C-A-GTGC-TG-CAGC-T-AA-C-GC-AT-T-A-AG-C-AC-T-CC-GC-C
-TGGG-G-AGTA-CGACC-G-C-AA-GG-TTG-AAACTC-AAA-GGAA-TTGA-CGGGGG-CCCG-C-A-CAAG-C-GGT
---GGAGCAT-GTGG-TTTAAT-T-CGAAGCAACG-CGAAGAACCTT-ACCAGGTCTT-GA-CATC-TAG--TG--CCAT
CCT-AAG-AGA-TTA-G-GA-GT-TC--CCTT-CGGG--GA--CG-C-T-AAGA-CAGG-T-GG-T-GCATGGC-TGT-C
GT-C-AGCT-C-GT-G-TCG-TGAGATG-TTGGG-T-TA-AGTCCCGCA-AC-GAG-C-GCAACC-CTTGTT-ATTA-G-
TT-GCC-AG-CA-TTAAGT-TGGG-CACT-CTAATGAGA-CTG-CC-GGTG-ATAAAC-C--GGA-GG-AA-GGTGGGGA
TGACGTC-AAGTCATCATGCCCC-TTATGACCTGGGCTACACACGTGCTACAATGGACAGTACAACGAGA-AGCGAGCCT
-GCGAAG-G-CAAGCGAATCTC-TGAAAG-CTGTTCTCAGTTCGG-ACT-GCAGTCTGCAAC-T-CGACTGCACGAA-GC
T-GG-AATCGCTAGTAATCGC-GGATCA-G-A-A-CGCCG-CGGT-GAATACGTT-CCCGGGCCTTGTACACACCG-CCC
GTCACACC-A-TG-GAAGTCT-GCA-AT-G-CC-CAAA-GCC-GGTGGC-C-TAA-C-C---TTCG----GG-AA-GGAG
C-CGTC-T-A-TG-GC-----AC-GG---G--CC-AGAGT-T-AA-GG????????????????????????????????
??????????????????????????????????????
>Lactobacillus_agilis_021_M58803
TAAAATG-A-GAGTT--T-G-A--T-C-C-T--GGC-T-CAGGAC-G-AA-C-GC-TG-G-C-GGCG-TG---CCT-AA-
TA-C-A-TG-CAA--G-T-C-GAAC-GCT---TTT---TTCAA-TC-ATCAA-TTG--AG-T--G-GCG-AAC-G-G-G-
TGAGTAA-C-A-C-GTGGG-TAACC-TGC-CY-AAA-AG-A-GG-GG-GATAA-CA-C-T-TGGAAA-CA-GGTGCTAAT
ACCGCA--T-A-A-C--CATRA-TG--ACC-GC-AT?GT--C-ATT-A-T-GTAAAA-GA-T-GG-T----TT-CG---G
-CTATCACTT--TTGG-AT-GG-A-CCC-?C--GGCGTATTAACTTG-TTGGT-GGGG-TAA-CGGC-CT-ACCA-AGGT
AATGAT--A-C-GT-AG-CCGA-ACT-GAGA-GGTTGAT-C-GGCCAC-A--TTGG-GACTGAGA-CAC-G-GCC?-?AA
-CTCC--T-ACG--GG-AGGCA-G-CA-GTA-GGG-AAT-C-TT-C-C-A-CAAT-GGGCGC-AA-GC-CT?-A--T-GG
-AGCAACGCC-?C-G-T-G-AGT-GAA-GA-A--GGTC-TT-C-G-G-A-T-CGTAAA-A-C-T-C-?GTT-GTTA-GAG
AA-G-AACAT-GCA-RGA-GAG--TAA-C-T--GT-T-C-T-T-GT-AT-TGA-CGG-TA-TCTA-AC--C-AGAAA-G-
CC-AC-GG-CTAA-C-TACGTG-C-C-A--GC-A-GC-CGC-GGT-AA-TAC-G-T-A--G-GT-GGC--?-A-G-C-GT
TG-T-C-C-GG-A-T-T-T-ATT--GGGC-GT-AAAGG-G-A--AC-G-C-A--GG-C-G-G--TC-CT-TT-T-AG---
TCT-G--A-TG-TG-AAA-G-C-C-TT-CGG-C--TTA-A-CC-GA--A-G?-A-T--T-GC-A-T-T--GG-A-AA-CT
-G---GA-GG--C-CT-T-G-AG-TG-----C-AGAA--G-A-G-G-A-G-A-G-T-GGA-A-CT-CC-A-T-GT-G-T-
A-G-CG-G-TG-AAA-TG-CG-T-AG-ATAT-A-T-GG-A-AG---AAC-A-C-C-A-G--T-GGC-G-AA-AGC-G-G-
-C-T-C-T-C-T-G-G-T--C-TG-T-AACT-G-A-C-GC-T-G-A-G-GT-T-C-G-AAA-G-T-G-T-GGG-T-A-G-
C-AAA-CA-GG-A-TT-AG-A-T-A-CCCT--G-G-T-AG-T-CCACACC-GT-AAA-CG-ATGA-A-T-G-CT--AAGT
GTTGG-A-G--GGT-TTCC-GCC-C-TT-C-A-GTGC-TG-CAGC-T-AA-C-GC-AA-T-A-AG-C-AT-T-CC-GC-C
-TGGG-G-AGTA-CGACC-G-C-AA-GG-TTG-AAACTC-AAA-GGAA-TTGA-CGGGGG-CC?G-C-A-CAAG-C-GGT
---GGAGCAT-GTGG-TTTAAT-T-CGAA??AACG-CGAAGAACCTT-ACCAGGTCTT-GA-CATC-TTT--TG--ACCA
TCT-TAG-AGA-TAA-G-AT-TT-TC--CCTT-CGGG--G?--CA-A-A-ATGA-CAGG-T-GG-?-GCATGGC-TGT-C
GT-C-AGCT-C-GT-G-TCG-TGAGATG-TTGGG-T-TA-AGTCCCGCA-AC-GAG-C-GCAACC-CTTGTT-GTCA-G-
TT-GCC-AG-CA-TTAAGT-TGGG-CACT-CTGGCGAGA-CTG-CC-GGTG-ACAAAC-C--GGA-GG-AA-GGTGGGGA
CGACGTC-AAGTCATCATGCCCC-TTATGACCTGGGCTACACACGTGCTACAATGGACGGTACAACGAGT-YGCAAACTC
-GCGAGG-G-CAAGCTAATCTC-TTAAAG-CCGTTCTCAGTTCGG-ATT-GTAGGCTGCAAC-T-CGCCT?CATGAA-GT
C-GG-AATCGCTAGTAATCGC-GAATCA-G-C-A-TGTCG-CGGT-GAATACGTT-CCC?GGCC?TGTACACACCG-CCC
GTCACACC-A-TG-AGAGTTT-GTA-AC-A-CC-CAAA-GCC-GGTGGG-G-TAA-C-CT--TTT----AGG-AG-CTAG
C-CGTC-T-A-AG-GT-GG-GAC-AGA-TG-AT?-GGGG?????????????????????????????????????????
??????????????????????????????????????
>Lactobacillus_algidus_AB033209_277
?????????????????????????????????????????GATT-G-AA-C-GC-TG-G-C-GGCG-TG---CCT-AA-
TA-C-A-TG-CAA--G-T-C-GAAC-GCA---TTG-T-TCTTC-AC-CGACA-ATG--AG-T--G-GCG-AAC-G-G-G-
TGAGTAA-C-A-C-GTGGG-TAACC-TGC-CC-AAA-AG-A-GG-GG-GATAA-CA-C-T-TGGAAA-CA-GGTGCTAAT
ACCGCA--T-A-A-T--TTGTC-AA--ACC-GC-ATGGT--T-TGA-T-A-ATGAAA-GA-C-GG-C----GT-AA---G
-CTGTCACTT--TTGG-AT-GG-A-CCC-GC--GGCGTATTAGCTAG-TTGGT-GAGG-TAA-AGGC-CC-ACCA-AGGC
AATGAT--A-C-GT-AG-CCGA-CCT-GAGA-GGGTGAT-C-GGCCAC-A--TTGG-GACTGAGA-CAC-G-GCCC-AAA
-CTCC--T-ACG--GG-AGGCA-G-CA-GTA-GGG-AAT-C-TT-C-C-A-CAAT-GGACGA-AA-GT-CTG-A--T-GG
-AGCAACGCC-GC-G-T-G-AGT-GAA-GA-A--GGTT-TT-C-G-G-A-T-CGTAAA-G-C-T-C-TGTT-GTTA-GAG
AA-G-AATGT-AGG-TAA-GAG--TAA-C-T--GT-T-T-A-C-CT-AG-TGA-CGG-TA-TCTA-AC--C-AGAAA-G-
CC-AC-GG-CTAA-C-TACGTG-C-C-A--GC-A-GC-CGC-GGT-AA-TAC-G-T-A--G-GT-GGC--A-A-G-C-GT
TA-T-C-C-GG-A-T-T-T-ATT--GGGC-GT-AAAGC-G-A--AC-G-C-A--GG-C-G-G--TT-TT-TT-A-AG---
TCT-G--A-TG-TG-AAA-G-C-C-TT-CGG-C--TCA-A-CC-GA--A-GA-A-A--T-GC-A-T-T--GG-A-AA-CT
-G---GA-TA--A-CT-T-G-AG-TG-----C-AGAA--G-A-G-G-A-G-A-G-T-GGA-A-CA-CC-A-T-GT-G-T-
A-G-CG-G-TG-AAA-TG-CG-T-AG-ATAT-A-T-GG-T-AG---AAC-A-C-C-A-G--T-GGC-G-AA-AGC-G-G-
-C-T-C-T-C-T-G-G-T--C-TG-T-AACT-G-A-C-GC-T-G-A-G-GT-T-C-G-AAA-G-C-A-T-GGG-T-A-G-
C-AAA-CA-GG-A-TT-AG-A-T-A-CCCT--G-G-T-AG-T-CCATGCC-GT-AAA-CG-ATGA-G-T-G-CT--AAGT
GTTGG-A-G--GGT-TTCC-GCC-C-TT-C-A-GTGC-TG-CAGC-T-AA-C-GC-AT-T-A-AG-C-AC-T-CC-GC-C
-TGGG-G-AGTA-CGACC-G-C-AA-GG-TTG-AAACTC-AAA-GGAA-TTGA-CGGGGG-CCCG-C-A-CAAG-C-GGT
---GGAGCAT-GTGG-TTTAAT-T-CGAAGCAACG-CGAAGAACCTT-ACCAGGTCTT-GA-CATC-TTC--TG--ACAA
ACC-TAG-AGA-TAG-G-CC-GT-TC--CCTT-CGGG--GA--CA-G-A-ATGA-CAGG-T-GG-T-GCATGGT-TGT-C
GT-C-AGCT-C-GT-G-TCG-TGAGATG-TTGGG-T-TA-AGTCCCGCA-AC-GAG-C-GCAACC-CTTATT-ATTA-G-
TT-GCC-AG-CA-TTTAGT-TGGG-CACT-CTAATGAGA-CTG-CC-GGTG-ACAAAC-C--GGA-GG-AA-GGTGGGGA
TGACGTC-AAATCATCATGCCCC-TTATGACCTGGGCTACACACGTGCTACAATGGACGGTACAACGAGT-TGCGAGACC
-GCGAGG-T-TAAGCTAATCTC-TTAAAG-CCGTTCTCAGTTCGG-ATT-GTAGGCTGCAAC-T-CGCCTACATGAA-GT
T-GG-AATCGCTAGTAATCGC-GGATCA-G-A-A-TGCCG-CGGT-GAATACGTT-CCCGGGCCTTGTACACACCG-CCC
GTCACACC-A-TG-AGAGTTT-GTA-AC-A-CC-CAAA-GCC-GGTGAG-G-TAA-C-CT--TTT----AGG-AG-CCAG
C-CGTC-T-A-AG-GT-GG-GAC-AGA-TG-ATT-AGGGT-G-AA-GTCGTA-ACAA-GG-TA---C-C-G-T???????
??????????????????????????????????????
>Lactobacillus_alimentarius_022_M58804
TAATATG-A-GAGTT--T-G-A--T-C-C-T--GGC-T-CAGGAC-G-AA-C-GC-TG-G-C-GGCA-TG---CCT-AA-
TA-C-A-TG-CAA--G-T-C-GAAC-GAA---CTT---TCCTA-TT-?ATAA-GTG--AG-T--G-GCG-GAC-G-G-G-
TGAGTAA-C-A-C-GTGGG-TAACC-TGC-CC-AGA-AG-T-GG-GG-GATAA-CA-T-T-TGGAAA-CA-AGTGCTAAT
ACCGCA--T-A-A-C--AACAT-TA--AAC-AC-AT?TT--?-TTT-G-T-TTAAAA-GA-T-GG-T-----T-TT---G
-CTATCTCTT--CTGG-AT-GG-A-CCC-?C--GGCGTATTAGCTAG-TTGGT-GAGG-TAA-TAGC-TC-ACCA-AGGC
GATGAT--A-C-GT-AG-CCGA-CCT-GAGA-GGGTAAT-C-GGCCAC-A--TTGG-GACTGAGA-CAC-G-GCC?-?AA
-CTCC--T-ACG--GG-AGGCA-G-CA-GTA-GGG-AAT-C-TT-C-C-A-CAAT-GGACGA-AA-GT-CTG-A--T-GG
-AGCAATGCC-GC-G-T-G-AGT-GAA-GA-A--GGTT-TT-C-G-G-A-T-CGTAAA-A-C-T-C-TGTT-GTTG-AAG
AA-G-AACAT-ATG-TGA-GAG--TAA-C-T--GT-T-C-A-C-GT-AC-TGA-CGG-TA-TTCA-AC--C-AGAAA-G-
CC-AC-GG-CTAA-C-TACGTG-C-C-A--GC-A-GC-CGC-GGT-AA-TAC-G-T-A--G-GT-GGC--A-A-G-C-GT
TG-T-C-C-GG-A-T-T-T-ATT--GGGC-GT-AAAGA-G-A--AT-G-T-A--GG-C-G-G--TT-CA-TT-A-AG---
TTT-G--A-AG-TG-AAA-G-C-C-CT-CGG-C--TCA-A-CC-GA--G-GA-A-G--T-GC-T-T-C--GA-A-AA-CT
-G---GT-GA--A-CT-T-G-AG-TG-----C-AGAA--G-A-G-G-A-A-A-G-T-GGA-A-CT-CC-A-T-GT-G-T-
A-G-CG-G-TG-GAA-TG-CG-T-AG-ATAT-A-T-GG-A-AG---AAC-A-C-C-A-G--T-GGC-G-AA-GGC-G-G-
-C-T-T-T-C-T-?-G-?--C-TG-T-AACT-G-A-C-GC-T-G-A-G-AT-T-C-G-AAA-G-C-A-T-GGG-T-A-G-
C-AAA-CA-GG-A-TT-AG-A-T-A-CCCT--G-G-T-AG-T-CCATGCC-GT-AAA-CG-ATGA-G-T-G-CT--AAGT
GTTGG-A-G--GGT-TTCC-GCC-C-TT-C-A-GTGC-TG-CAGC-T-AA-C-GC-AT-T-A-AG-C-AC-T-CC-GC-C
-TGGG-G-AGTA-CGATC-G-C-AA-GA-TTG-AAACTC-AAA-GGAA-TTGA-CGGGGG-CC?G-C-A-CAAG-C-GGT
---GGAGCAT-GTGG-TTTAAT-T-CGAAG?AACG-CGAAGAACCTT-ACCAGGTCTT-GA-CATA-CCA--TG--AAAA
GCT-AAG-AGA-TTA-G-TC-TT-TC--CCTT-CGGG--GA--CA-T-G-GATA-CAGG-T-GG-T-GCATGGT-TGT-C
GT-C-AGCT-C-GT-G-TCG-TGAGATG-TTGGG-T-TA-AGTCCCGCA-AC-GAG-C-GCAACC-CTTATT-ATCA-G-
TT-GCC-AG-CA-TTCAGT-TGGG-CACT-CTGGTGAGA-CTG-CC-GGTG-ATAAAC-C--GGA-GG-AA-GGTGGGGA
CGACGTC-AAATCATCATGCCCC-TTATGACCTGGGCTACACACGTGCTACAATGGTCGGTACAACGTGT-TGCGAACTC
-GCGAGG-G-CAAGCAAATCAC-TTAAAA-CCGATCTCAGTTCGG-ATT-GCAGGCTGCAAC-T-CGCCTGCATGAA-GC
T-GG-AATCGCTAGTAATCGC-GGATCA-G-C-A-TGCCG-CGGT-GAATACGTT-CCCGGGCCTTGTACACACCG-CCC
GTCACACC-A-TG-AGAGTTT-GTA-AC-A-CC-CAAA-GTC-GGTGGG-G-TAA-C-CC--TTCG---GGG-AA-CTAG
C-CGCC-T-A-AG-GT-GG-GAC-AAA-TG-ATT-AGGG?????????????????????????????????????????
??????????????????????????????????????
>Lactobacillus_alvei_AY667698_136
??????????????????????????????????????????????????????????????????????????CT--A-
T--C-A-TG-CAA--G-T-C-GAGC-GAG---CAA---TCTTA-AC-G--GC-GCG--AG-C--G-GCG-GAT-G-G-G-
TGAGTAA-C-A-C-GTGGG-CAACC-TGC-CC-TAT-AG-C-TT-GG-GATAC-CA-C-T-TGGAAA-CA-GGTGCTAAT
ACCAAA--T-A-A-G--CAGCA-AG--AGC-GC-ATGCT--C-AAG-C-T-GGGAAA-GG-C-GG-C--T-TT-AA--AG
-CTGTCACTA--CAGG-AT-GG-G-CCC-GC--GGTGCATTAGCTAG-TTGGC-AAGG-TAA-CGGC-CT-ACCA-AGGC
GATGAT--G-C-AT-AG-CCGA-GTT-GAGA-GACTGAC-C-GGCCAC-A--TTGG-GACTGAGA-CAC-G-GCCC-AAA
-CTCC--T-ACG--GG-AGGCA-G-CA-GTA-GGG-AAT-C-TT-C-C-A-CAAT-GGACGC-AA-GT-CTG-A--T-GG
-AGCAACGCC-GC-G-T-G-AGT-GAA-GA-A--GGTT-TT-C-G-G-A-T-CGTAAA-G-C-T-C-TGTT-GTTG-GTG
AA-G-AAGGA-CAG-GGA-AAG--CAA-C-T--GG-T-C-T-C-TG-TT-TGA-CGG-TA-ATCA-AC--C-AGAAA-G-
TC-AC-GG-CTAA-C-TACGTG-C-C-A--GC-A-GC-CGC-GGT-AA-TAC-G-T-A--G-GT-GGC--A-A-G-C-GT
TG-T-C-C-GG-A-T-T-T-ATT--GGGC-GT-AAAGC-G-A--AC-G-C-A--GG-C-G-G--GA-GA-AT-A-AG---
TCA-G--C-TG-TG-AAA-G-C-C-CT-CAG-C--TTA-A-CT-GG--G-GA-A-C--T-GC-A-G-C--TG-A-AA-CT
-A---TT-TT--T-CT-T-G-AG-TG-----C-AGAA--G-A-G-G-A-G-A-G-T-GGA-A-CT-CC-A-T-GT-G-T-
A-G-CG-G-TG-GAA-TG-CG-T-AG-ATAT-A-T-GG-A-AG---AAC-A-C-C-A-G--T-GGC-G-AA-GGC-G-G-
-C-T-C-T-C-T-G-G-T--C-TG-T-AACT-G-A-C-GC-T-G-A-G-GT-T-C-G-AAA-G-C-A-T-GGG-T-A-G-
C-GAA-CA-GG-A-TT-AG-A-T-A-CCCT--G-G-T-AG-T-CCATGCC-GT-AAA-CG-ATGA-G-T-G-CT--AAGT
GTTGG-G-A--GGT-TTCC-GCC-T-CT-C-A-GTGC-TG-CAGC-T-AA-C-GC-AT-T-A-AG-C-AC-T-CC-GC-C
-TGGG-G-AGTA-CGACC-G-C-AA-GG-TTA-AAACTC-AAA-GGAA-TTGA-CGGGGG-CCCG-C-A-CAAG-C-GGT
---GGAGCAT-GTGG-TTTAAT-T-CGAAGCAACG-CGAAGAACCTT-ACCAGGTCTT-GA-CATC-TAG--CG--CCAG
TCC-TAG-AGA-TAG-G-AT-GT-TT--CCTT-CGGG--AA--CG-C-T-AAGA-CAGG-T-GG-T-GCATGGC-TGT-C
GT-C-AGCT-C-GT-G-TCG-TGAGATG-TTGGG-T-TA-AGTCCCGCA-AC-GAG-C-GCAACC-CTTATT-ATTA-G-
TT-GCC-AG-CA-TTAAGT-TGGG-CACT-CTAATGAGA-CTG-CC-GGTG-ACAAAC-C--GGA-GG-AA-GGTGGGGA
CGACGTC-AAGTCATCATGCCCC-TTATGACCTGGGCTACACACGTGCTACAATGGTTAGTACAACGAGC-AGCGAACCT
-GCAAAG-G-CAAGCGAATCTC-TGAAAG-CTAATCTCAGTTCGG-ATT-GCACTCTGCAAC-T-CGAGTGCATGAA-GC
T-GG-AATCGCTAGTAATCGC-GGATCA-G-C-A-CGCCG-CGGT-GAATACGTT-CCCGGGCCTTGTACACACCG-CCC
GTCACACC-A-TG-AGAGTCT-GTA-AT-G-CC-CAAA-GCC-GGTAGG-A-TAA-C-CT--GCAA---AGG-AG-TCAG
C-C?T--T-A-AG-GC-A--GAC-A???????????????????????????????????????????????????????
??????????????????????????????????????
>Lactobacillus_alvi_HQ718585_410
??????????????????????????????????????????GAT-G-AA-C-GC-CG-G-C-GGTG-TG---CCT-AA-
TA-C-A-TG-CAA--G-T-C-GAAC-GCG---TTG---GCCCA-AC-TGACA-ACG--AG-T--G-GCG-GAC-G-G-G-
TGAGTAA-C-A-C-GTAGG-CAACC-TGC-CC-AGA-AG-C-GG-GG-GACAA-CA-T-T-TGGAAA-CA-AGTGCTAAT
ACCGCA--T-A-A-C--AACAT-TA--ACC-GC-CTGGT--T-AAT-G-T-TTAAGA-GA-T-GG-T----TT-CG---G
-CTATCACTT--CTGG-AT-GG-G-CCT-GC--GGCGCATTAGCTTG-TTGGT-AAGG-TAA-CGGC-TT-ACCA-AGGC
AATGAT--G-C-GT-AG-CCGA-GTT-GAGA-GACTGAT-C-GGCCAC-A--ATGG-AACTGAGA-CAC-G-GTCC-ATA
-CTCC--T-ACG--GG-AGGCA-G-CA-GTA-GGG-AAT-C-TT-C-C-A-CAAT-GGGCGC-AA-GC-CTG-A--T-GG
-AGCAACACC-GC-G-T-G-AGT-GAA-GA-A--GGGT-TT-C-G-G-C-T-CGTAAA-G-C-T-C-TGTT-GTTG-AAG
AA-G-AACAT-GCT-AGA-GAG--TAA-C-T--GT-T-C-T-A-GT-AT-TGA-CGG-TA-TTCA-AC--C-AGAAA-G-
TC-AC-GG-CTAA-C-TACGTG-C-C-A--GC-A-GC-CGC-GGT-AA-TAC-G-T-A--G-GT-GGC--A-A-G-C-GT
TA-T-C-C-GG-A-T-T-T-ATT--GGGC-GT-AAAGC-G-A--GC-G-C-A--GG-C-G-G--TT-TT-CT-A-AG---
TCT-G--A-TG-TG-AAA-G-C-C-TT-CGG-C--TTA-A-CC-GA--A-GA-A-G--T-GC-A-T-C--GG-A-AG-CT
-G---GA-TG--A-CT-T-G-AG-TG-----C-AGAA--G-A-G-G-G-C-A-G-T-GGA-A-CT-CC-A-T-GT-G-T-
A-G-CG-G-TG-GAA-TG-CG-T-AG-ATAT-A-T-GG-A-AG---AAC-A-C-C-A-G--T-GGC-G-AA-GGC-G-G-
-C-T-G-C-C-A-G-G-T--C-TG-C-AACT-G-A-C-GC-T-G-A-G-GC-T-C-G-AAA-G-C-A-T-GGG-T-A-G-
C-GAA-CA-GG-A-TT-AG-A-T-A-CCCT--G-G-T-AG-T-CCATGCC-GT-AAA-CG-ATGA-G-T-G-CT--AGGT
GTTGG-A-G--GGT-TTCC-GCC-C-TT-C-A-GTGC-CG-CAGC-T-AA-C-GC-AT-T-A-AG-C-AC-T-CC-GC-C
-TGGG-G-AGTA-CGACC-G-C-AA-GG-TTG-AAACTC-AAA-GGAA-TTGA-CGGGGG-CCCG-C-A-CAAG-C-GGT
---GGAGCAT-GTGG-CTTAAT-T-CGAAGCTACG-CGAAGAACCTT-A-CAGGTCTT-GA-CACC-TTG--CG--CCAA
CCC-TAG-AGA-TAG-G-GC-GT-TC--CCTT-CGGG--GA--TG-C-A-ATGA-CAGG-T-GG-T-GCATGGT-CGT-C
GT-C-AGCT-C-GT-G-TCG-TGAGATG-TTGGG-T-TA-AGTCCCGCA-AC-GAG-C-GCAACC-CTTGTT-ACTA-G-
TT-GCC-AG-CA-TTTAGT-TGGG-CACT-CTAGTGAGA-CTG-CC-GGTG-ACAAAC-C--GGA-GG-AA-GGTGGGGA
CGACGTC-AGATCATCATGCCCC-TTATGACCTGGGCTACACACGTGCTACAATGGACGGTACAACGAGT-TGCGAACTC
-GCGAGG-G-CAAGCTAATCTC-TTAAAA-CCGTTCTCAGTTCGG-ACT-GCAGTCTGCAAC-T-CGACTGCACGAA-GT
C-GG-AATCGCTAGTAATCGC-GGATCA-G-C-A-TGCCG-CGGT-GAATACGTT-CCCGGGCCTTGTACACACCG-CCC
GTCACACC-A-TG-GGAGTTT-GCA-AT-G-CC-CAAA-GTC-GGTGGG-G-TAA-C-C---TTTT----GG-AG-CCAG
C-CGCC-T-A-AG-GC-AG-GGC-AGA-TG-ACT-GGGGT-G??????????????????????????????????????
??????????????????????????????????????
>Lactobacillus_amylolyticus_DSM_11664_Y17361_263
????????A-GAGTT--T-G-A--T-?-?-T--GGC-T-CAGGAC-G-AA-C-GC-TG-G-C-GGCG-TG---CCT-AA-
TA-C-A-TG-CAA--G-T-C-GAGC-GAG---CAG---AACTA-AC-AGAAA-GCG--AG-C--G-GCG-GAT-G-G-G-
TGAGTAA-C-A-C-GTGGG-TAACC-TGC-CC-TTA-AG-T-CT-GG-GATAC-CA-C-T-TGGAAA-CA-GGTGCTAAT
ACCGGA--T-A-A-C--AACAA-GT--GCT-GC-ATGGC--A-CTT-G-C-TTGAAA-GG-C-GG-C----GC-AA---G
-CTGTCACTA--AAGG-AT-GG-A-CCC-GC--GGTGCATTAGCTAG-TTGGT-AAGG-TAA-CGGC-TT-ACCA-AGGC
AACGAT--G-C-AT-AG-CCGA-GTT-GAGA-GACTGAT-C-GGCCAC-A--TTGG-GACTGAGA-CAC-G-GCCC-AAA
-CTCC--T-ACG--GG-AGGCA-G-CA-GTA-GGG-AAT-C-TT-C-C-A-CAAT-GGGCGA-AA-GC-CTG-A--T-GG
-AGCAACGCC-GC-G-T-G-AGT-GAA-GA-A--GGTT-TT-C-G-G-A-T-CGTAAA-G-C-T-C-TGTT-GTTG-GTG
AA-G-AAGGA-TAG-AGG-TAG--TAA-C-T--GG-C-C-T-T-TA-TT-TGA-CGG-TA-ATCA-AC--C-AGAAA-G-
TC-AC-GG-CTAA-C-TACGTG-C-C-A--GC-A-GC-CGC-GGT-AA-TAC-G-T-A--G-GT-GGC--A-A-G-C-GT
TG-T-C-C-GG-A-T-T-T-ATT--GGGC-GT-AAAGC-G-A--GC-G-C-A--GG-C-G-G--AG-AA-AT-A-AG---
TCT-G--A-TG-TG-AAA-G-C-C-CT-CGG-C--TTA-A-CC-GG--G-GA-A-T--T-GC-A-T-C--GG-A-AA-CT
-G---TT-TT--T-CT-T-G-AG-TG-----C-AGAA--G-A-G-G-A-G-A-G-T-GGA-A-CT-CC-A-T-GT-G-T-
A-G-CG-G-TG-GAA-TG-CG-T-AG-ATAT-A-T-GG-A-GG---AAC-A-C-C-A-G--T-GGC-G-AA-GGC-G-G-
-C-T-C-T-C-T-G-G-T--C-TG-T-AACT-G-A-C-GC-T-G-A-G-GC-T-C-G-AAA-G-C-A-T-GGG-T-A-G-
C-GAA-CA-GG-A-TT-AG-A-T-A-CCCT--G-G-T-AG-T-CCATGCC-GT-AAA-CG-ATGA-G-T-G-CT--AAGT
GTTGG-G-A--GGT-TTCC-GCC-T-CT-C-A-GTGC-TG-CAGC-T-AA-C-GC-AT-T-A-AG-C-AC-T-CC-GC-C
-TGGG-G-AGTA-CGACC-G-C-AA-GG-TTG-AAACTC-AAA-GGAA-TTGA-CGGGGG-CCCG-C-A-CAAG-C-GGT
---GGAGCAT-GTGG-TTTAAT-T-CGAAGCAACG-CGAAGAACCTT-ACCAGGTCTT-GA-CATC-TAG--CG--CAAT
CCG-TAG-AGA-TAC-G-GA-GT--C--CCTT-CGGG--GA--CG-C-T-AAGA-CAGG-T-GG-T-GCATGGC-TGT-C
GT-C-AGCT-C-GT-G-TCG-TGAGATG-TTGGG-T-TA-AGTCCCGCA-AC-GAG-C-GCAACC-CTTGTC-ATTA-G-
TT-GCC-AG-CA-TTAAGT-TGGG-CACT-CTAATGAGA-CTG-CC-GGTG-ACAAAC-C--GGA-GG-AA-GGTGGGGA
CGACGTC-AAGTCATCATGCCCC-TTATGACCTGGGCTACACACGTGCTACAATGGGCAGTACAACGAGA-AGCAAGCCT
-GCGAAG-G-CAAGCGAATCTC-TGAAAG-CTGTTCTCAGTTCGG-ACT-GCAGTCTGCAAC-T-CGACTGCACGAA-GC
T-GG-AATCGCTAGTAATCGC-GGATCA-G-C-A-CGCCG-CGGT-GAATACGTT-CCCGGGTCTTGTACACACCG-CCC
GTCACACC-A-TG-GGAGTCT-GCA-AT-G-CC-CGAA-GCC-GGTGGC-C-TAA-C-C---TTCG----GG-AA-GGAG
C-CGTC-T-A-AG-GC-AG-GGC-AGA-TG-ACT-GGGGT-G-AA-GTAGTA-ACAA-GG-TA-G-C-C-G-TA--GG--
AGA-ACC-T-GC--GGCTGGA-T-CA-CCT-CCTTT??
>Lactobacillus_amylophilus_023_M58806
AAAATTG-A-GAGTT--T-G-A--T-C-C-T--GGC-T-CAGGAT-?-AA-C-GC-TG-G-C-GGCG-TG---CCT-AA-
TA-C-A-TG-CAA--G-T-C-GAAC-GAG---TTC-TGGTTAA-GA-GTRGA-ACG--AG-T--G-GCG-GAC-G-G-G-
TGAGTAA-C-A-C-GTGGG-TAACC-??C-CC-?AT-AG-C-GG-GG-GATAA-CA-T-T-TGGAAA-CA-GATGCTAAT
ACCGCA--T-A-A-C--AACAA-CT--ATC-AC-ATGAT--A-GAT-G-T-TTGAAA-GA-T-GG-C----GA-AA---G
-CTATCACTA--AAGG-AT-GG-A-CT?-GC--GGCGTATTAGTTAG-TTGGT-AAGG-TAA-CGGC-TT-ACCA-AGAC
GATGAT--A-C-GT-AG-CCGA-CTT-GAGA-GAGTGAT-C-GGCCAC-A--TTGG-GACTGAGA-CAC-G-GCC?-?AA
-CTCC--T-ACG--GG-AGGCA-G-CA-GTA-GGG-AAT-C-TT-C-C-A-CAAT-GGACGA-AA-GT-CTG-A--T-GG
-AGCAACGCC-GC-G-T-G-AGT-GAA-GA-A--GGGT-TT-C-G-G-C-T-CGTAAA-A-C-T-C-TGTT-ATTG-GAG
AA-G-AAGGA-TAA-GGT-AAG--TAA-C-T--GT-A-C-T-T-TA-TT-TGA-CGG-TA-ACCA-AC--C-AGAAA-G-
TC-AC-GG-CTAA-C-TACGTG-C-C-A--GC-A-GC-CGC-GGT-AA-TAC-G-T-A--G-GT-GGC--?-A-G-C-GT
TA-T-C-C-GG-A-A-T-T-ATT--GGGC-GT-AAAGC-G-A--GT-G-C-A--GG-C-G-G--TT-GT-AT-A-AG---
TCT-G--A-TG-TG-AAA-G-C-C-CT-CGG-C--TCA-A-CC-GA--G-G?-A-T--T-GC-A-T-C--AG-?-AA-CT
-G---TA-TA--A-CT-T-G-AG-TG-----C-AGAA--G-A-G-G-A-G-A-G-T-GGA-A-CT-CC-A-T-GT-G-T-
A-G-CG-G-TG-GAA-TG-CG-T-AG-ATAT-A-T-GG-A-AG---AAC-A-C-C-A-G--T-GGC-G-AA-GGC-G-G-
-C-T-C-T-C-T-G-G-T--C-TG-T-AACT-G-A-C-GC-T-G-A-G-GC-T-C-G-AAA-G-C-A-T-GGG-T-A-G-
C-GAA-CA-GG-A-TT-AG-A-T-A-CCCT--G-G-T-AG-T-CCATGCC-GT-AAA-CG-ATGA-G-T-G-CT--AAGT
GTTGG-G-A--GGT-TTCC-GCC-T-CT-C-A-GTGC-TG-GAGC-T-AA-C-GC-AT-T-A-AG-C-AC-T-CC-GC-C
-TGGG-G-AGTA-CGACC-G-C-AA-GG-TTG-AAACTC-AAA-GGAA-TTGA-CGGGGG-CC?G-C-A-CAAG-C-GGT
---GGAGCAT-GTGG-TTTAAT-T-CGAAG?AACG-CGAAGAACCTT-ACCAGG?CTT-GA-CATC-TAG--CG--CCAA
TCC-CAG-AGA-TGG-G-A?-GT-TT--?CTT-CGGG--AA--CG-C-T-AAGA-CAGG-T-GG-T-GCATGGT-TGT-C
GT-C-AGCT-C-GT-G-TCG-TGAGATG-TTGGG-T-TA-AGTCCCGCA-AC-GAG-C-GCAACC-CTTATT-ACTA-G-
TT-GCC-AG-CA-TTAAGA-TGGG-CACT-CTAGTGAGA-CTG-CC-GGTG-ACAAAC-C--GGA-GG-AA-GGTGGGGA
TGACGTC-AAATCATCATGCCCC-?TATGACCTGGGCTACACACGTGCTACAATGGGCGGTACAACGAGT-TGCGAACTT
-GTGAAA-G-TAAGCGAATCTC-TAAAAA-CCGTTCTCAGTTCGG-ATT-GTAGGCTGCAAC-T-CGCCTACATGAA-GC
T-GG-AATCGCTAGTAATCGT-GGATCA-G-C-A-TGCCA-CGGT-GAATACGTT-CCC?GGCC?TGTACACACCG-CCC
?TCACACC-A-TG-AGAGTTT-GTA-AC-A-CC-CAAA-GCC-GGTGAG-G-TAA-C-CA--TTAA---TGG-AG-CCAG
C-CGTC-T-A-AG-GT-GG-GAT-AGA-TG-AT???????????????????????????????????????????????
??????????????????????????????????????
>Lactobacillus_amylotrophicus_AM236149_114
??????????????????????????????????????????GAT-G-AA-C-GC-TG-G-C-GGCG-TG---CCT-AA-
TA-C-A-TG-CAA--G-T-C-GAAC-GAG---TTC---TGGTT-AA-GAGGA-ACG--AG-T--G-GCG-GAC-G-G-G-
TGAGTAA-C-A-C-GTGGG-TAACC-TAC-CC-TAT-AG-C-GG-GG-GATAA-CA-T-T-TGGAAA-CA-GATGCTAAT
ACCGCA--T-A-A-C--AACGA-TA--ATC-AC-ATGAT--T-AAC-G-T-TTGAAA-GA-T-GG-C----GT-AA---G
-CTATCACTA--AAGG-AT-GG-A-CCT-GC--GGCGTATTAGTTAG-TTGGT-AAGG-TAA-CGGC-TT-ACCA-AGAC
GATGAT--A-C-GT-AG-CCGA-CTT-GAGA-GAGTGAT-C-GGCCAC-A--TTGG-GACTGAGA-CAC-G-GCCC-AAA
-CTCC--T-ACG--GG-AGGCA-G-CA-GTA-GGG-AAT-C-TT-C-C-A-CAAT-GGACGA-AA-GT-CTG-A--T-GG
-AGCAACGCC-GC-G-T-G-AGT-GAA-GA-A--GGGT-TT-C-G-G-C-T-CGTAAA-A-C-T-C-TGTT-ATTG-GAG
AA-G-AAGGA-TGA-GGT-AAG--TAA-C-T--GT-A-C-T-T-CA-TT-TGA-CGG-TA-CCCA-AC--C-AGAAA-G-
TC-AC-GG-CTAA-C-TACGTG-C-C-A--GC-A-GC-CGC-GGT-AA-TAC-G-T-A--G-GT-GGC--G-A-G-C-GT
TA-T-C-C-GG-A-A-T-T-ATT--GGGC-GT-AAAGC-G-A--GT-G-C-A--GG-C-G-G--TT-GT-AT-A-AG---
TCT-G--A-TG-TG-AAA-G-C-C-CT-CGG-C--TCA-A-CC-GA--G-GA-A-T--T-GC-A-T-C--AG-A-AA-CT
-G---TA-TA--A-CT-T-G-AG-TG-----C-AGAA--G-A-G-G-A-G-A-G-T-GGA-A-CT-CC-A-T-GT-G-T-
A-G-CG-G-TG-GAA-TG-CG-T-AG-ATAT-A-T-GG-A-AG---AAC-A-C-C-A-G--T-GGC-G-AA-GGC-G-G-
-C-T-C-T-C-T-G-G-T--C-TG-T-AACT-G-A-C-GC-T-G-A-G-GC-T-C-G-AAA-G-C-A-T-GGG-T-A-G-
C-GAA-CA-GG-A-TT-AG-A-T-A-CCCT--G-G-T-AG-T-CCATGCC-GT-AAA-CG-ATGA-G-T-G-CT--AAGT
GTTGG-G-A--GGT-TTCC-GCC-T-CT-C-A-GTGC-TG-CAGC-T-AA-C-GC-AT-T-A-AG-C-AC-T-CC-GC-C
-TGGG-G-AGTA-CGACC-G-C-AA-GG-TTG-AAACTC-AAA-GGAA-TTGA-CGGGGG-CCCG-C-A-CAAG-C-GGT
---GGAGCAT-GTGG-TTTAAT-T-CGAAGCAACG-CGAAGAACCTT-ACCAGGTCTT-GA-CATC-TAG--CG--CCAA
TCC-CAG-AGA-TGG-G-AC-GT-TT--CCTT-CGGG--AA--CG-C-T-AAGA-CAGG-T-GG-T-GCATGGT-TGT-C
GT-C-AGCT-C-GT-G-TCG-TGAGATG-TTGGG-T-TA-AGTCCCGCA-AC-GAG-C-GCAACC-CTTATT-ACTA-G-
TT-GCC-AG-CA-TTAAGT-TGGG-CACT-CTAGTGAGA-CTG-CC-GGTG-ACAAAC-C--GGA-GG-AA-GGTGGGGA
TGACGTC-AAATCATCATGCCCC-TTATGACCTGGGCTACACACGTGCTACAATGGGCGGTACAACGAGT-TGCGAACTT
-GTGAAA-G-TAAGCGAATCTC-TAAAAA-CCGTTCTCAGTTCGG-ATT-GTAGGCTGCAAC-T-CGCCTACATGAA-GC
T-GG-AATCGCTAGTAATCGT-GGATCA-G-C-A-TGCCA-CGGT-GAATACGTT-CCCGGGCCTTGTACACACCG-CCC
GTCACACC-A-TG-AGAGTTT-GTA-AC-A-CC-CAAA-GCC-GGTGAG-G-TAA-C-CT--TTT----AGG-AG-CCAG
C-CGTC-T-A-AG-GT-GG-GAT-AGA-TG-AT???????????????????????????????????????????????
??????????????????????????????????????
>Lactobacillus_amylovorus_GRL_1112_CP002338_A_161
TAAAATG-A-GAGTT--T-G-A--T-C-C-T--GGC-T-CAGGAC-G-AA-C-GC-TG-G-C-GGCG-TG---CCT-AA-
TA-C-A-TG-CAA--G-T-C-GAGC-GAG---CGG---AACCA-AC-AGAAA-GCG--AG-C--G-GCG-GAT-G-G-G-
TGAGTAA-C-A-C-GTGGG-GAACC-TGC-CC-CTA-AG-T-CT-GG-GATAC-CA-T-T-TGGAAA-CA-GGTGCTAAT
ACCGGA--T-A-A-T--AAAGC-AG--ATC-GC-ATGAT--C-AGC-T-T-TTGAAA-GG-C-GG-C----GT-AA---G
-CTGTCGCTA--AGGG-AT-GG-C-CCC-GC--GGTGCATTAGCTAG-TTGGT-AAGG-TAA-CGGC-TT-ACCA-AGGC
GACGAT--G-C-AT-AG-CCGA-GTT-GAGA-GACTGAT-C-GGCCAC-A--TTGG-GACTGAGA-CAC-G-GCCC-AAA
-CTCC--T-ACG--GG-AGGCA-G-CA-GTA-GGG-AAT-C-TT-C-C-A-CAAT-GGACGC-AA-GT-CTG-A--T-GG
-AGCAACGCC-GC-G-T-G-AGT-GAA-GA-A--GGTT-TT-C-G-G-A-T-CGTAAA-G-C-T-C-TGTT-GTTG-GTG
AA-G-AAGGA-TAG-AGG-TAG--TAA-C-T--GG-C-C-T-T-TA-TT-TGA-CGG-TA-ATCA-AC--C-AGAAA-G-
TC-AC-GG-CTAA-C-TACGTG-C-C-A--GC-A-GC-CGC-GGT-AA-TAC-G-T-A--G-GT-GGC--A-A-G-C-GT
TG-T-C-C-GG-A-T-T-T-ATT--GGGC-GT-AAAGC-G-A--GC-G-C-A--GG-C-G-G--AA-AA-AT-A-AG---
TCT-A--A-TG-TG-AAA-G-C-C-CT-CGG-C--TTA-A-CC-GA--G-GA-A-C--T-GC-A-T-C--GG-A-AA-CT
-G---TT-TT--T-CT-T-G-AG-TG-----C-AGAA--G-A-G-G-A-G-A-G-T-GGA-A-CT-CC-A-T-GT-G-T-
A-G-CG-G-TG-GAA-TG-CG-T-AG-ATAT-A-T-GG-A-AG---AAC-A-C-C-A-G--T-GGC-G-AA-GGC-G-G-
-C-T-C-T-C-T-G-G-T--C-TG-C-AACT-G-A-C-GC-T-G-A-G-GC-T-C-G-AAA-G-C-A-T-GGG-T-A-G-
C-GAA-CA-GG-A-TT-AG-A-T-A-CCCT--G-G-T-AG-T-CCATGCC-GT-AAA-CG-ATGA-G-T-G-CT--AAGT
GTTGG-G-A--GGT-TTCC-GCC-T-CT-C-A-GTGC-TG-CAGC-T-AA-C-GC-AT-T-A-AG-C-AC-T-CC-GC-C
-TGGG-G-AGTA-CGACC-G-C-AA-GG-TTG-AAACTC-AAA-GGAA-TTGA-CGGGGG-CCCG-C-A-CAAG-C-GGT
---GGAGCAT-GTGG-TTTAAT-T-CGAAGCAACG-CGAAGAACCTT-ACCAGGTCTT-GA-CATC-TAG--TG--CAAT
CTG-TAG-AGA-TAC-G-GA-GT-TC--CCTT-CGGG--GA--CG-C-T-AAGA-CAGG-T-GG-T-GCATGGC-TGT-C
GT-C-AGCT-C-GT-G-TCG-TGAGATG-TTGGG-T-TA-AGTCCCGCA-AC-GAG-C-GCAACC-CTTGTT-ATTA-G-
TT-GCC-AG-CA-TTAAGT-TGGG-CACT-CTAATGAGA-CTG-CC-GGTG-ACAAAC-C--GGA-GG-AA-GGTGGGGA
TGACGTC-AAGTCATCATGCCCC-TTATGACCTGGGCTACACACGTGCTACAATGGGCAGTACAACGAGA-AGCAAGCCT
-GCGAAG-G-CAAGCGAATCTC-TGAAAG-CTGTTCTCAGTTCGG-ACT-GCAGTCTGCAAC-T-CGACTGCACGAA-GC
T-GG-AATCGCTAGTAATCGC-GGATCA-G-C-A-CGCCG-CGGT-GAATACGTT-CCCGGGCCTTGTACACACCG-CCC
GTCACACC-A-TG-GGAGTCT-GCA-AT-G-CC-CAAA-GCC-GGTGGC-C-TAA-C-C---TTCG----GG-AA-GGAG
C-CGTC-T-A-AG-GC-AG-GGC-AGA-TG-ACT-GGGGT-G-AA-GTCGTA-ACAA-GG-TA-G-C-C-G-TA--GG--
AGA-ACC-T-GC--GGCTGGA-T-CA-CCT-CCTTTCT
>Lactobacillus_amylovorus_GRL_1112_CP002338_AQ_164
TAAAATG-A-GAGTT--T-G-A--T-C-C-T--GGC-T-CAGGAC-G-AA-C-GC-TG-G-C-GGCG-TG---CCT-AA-
TA-C-A-TG-CAA--G-T-C-GAGC-GAG---CGG---AACCA-AC-AGAAA-GCG--AG-C--G-GCG-GAT-G-G-G-
TGAGTAA-C-A-C-GTGGG-GAACC-TGC-CC-CTA-AG-T-CT-GG-GATAC-CA-T-T-TGGAAA-CA-GGTGCTAAT
ACCGGA--T-A-A-T--AAAGC-AG--ATC-GC-ATGAT--C-AGC-T-T-TTGAAA-GG-C-GG-C----GT-AA---G
-CTGTCGCTA--AGGG-AT-GG-C-CCC-GC--GGTGCATTAGCTAG-TTGGT-AAGG-TAA-CGGC-TT-ACCA-AGGC
GACGAT--G-C-AT-AG-CCGA-GTT-GAGA-GACTGAT-C-GGCCAC-A--TTGG-GACTGAGA-CAC-G-GCCC-AAA
-CTCC--T-ACG--GG-AGGCA-G-CA-GTA-GGG-AAT-C-TT-C-C-A-CAAT-GGACGC-AA-GT-CTG-A--T-GG
-AGCAACGCC-GC-G-T-G-AGT-GAA-GA-A--GGTT-TT-C-G-G-A-T-CGTAAA-G-C-T-C-TGTT-GTTG-GTG
AA-G-AAGGA-TAG-AGG-TAG--TAA-C-T--GG-C-C-T-T-TA-TT-TGA-CGG-TA-ATCA-AC--C-AGAAA-G-
TC-AC-GG-CTAA-C-TACGTG-C-C-A--GC-A-GC-CGC-GGT-AA-TAC-G-T-A--G-GT-GGC--A-A-G-C-GT
TG-T-C-C-GG-A-T-T-T-ATT--GGGC-GT-AAAGC-G-A--GC-G-C-A--GG-C-G-G--AA-AA-AT-A-AG---
TCT-A--A-TG-TG-AAA-G-C-C-CT-CGG-C--TTA-A-CC-GA--G-GA-A-C--T-GC-A-T-C--GG-A-AA-CT
-G---TT-TT--T-CT-T-G-AG-TG-----C-AGAA--G-A-G-G-A-G-A-G-T-GGA-A-CT-CC-A-T-GT-G-T-
A-G-CG-G-TG-GAA-TG-CG-T-AG-ATAT-A-T-GG-A-AG---AAC-A-C-C-A-G--T-GGC-G-AA-GGC-G-G-
-C-T-C-T-C-T-G-G-T--C-TG-C-AACT-G-A-C-GC-T-G-A-G-GC-T-C-G-AAA-G-C-A-T-GGG-T-A-G-
C-GAA-CA-GG-A-TT-AG-A-T-A-CCCT--G-G-T-AG-T-CCATGCC-GT-AAA-CG-ATGA-G-T-G-CT--AAGT
GTTGG-G-A--GGT-TTCC-GCC-T-CT-C-A-GTGC-TG-CAGC-T-AA-C-GC-AT-T-A-AG-C-AC-T-CC-GC-C
-TGGG-G-AGTA-CGACC-G-C-AA-GG-TTG-AAACTC-AAA-GGAA-TTGA-CGGGGG-CCCG-C-A-CAAG-C-GGT
---GGAGCAT-GTGG-TTTAAT-T-CGAAGCAACG-CGAAGAACCTT-ACCAGGTCTT-GA-CATC-TAG--TG--CAAT
CTG-TAG-AGA-TAC-G-GA-GT-TC--CCTT-CGGG--GA--CG-C-T-AAGA-CAGG-T-GG-T-GCATGGC-TGT-C
GT-C-AGCT-C-GT-G-TCG-TGAGATG-TTGGG-T-TA-AGTCCCGCA-AC-GAG-C-GCAACC-CTTGTT-ATTA-G-
TT-GCC-AG-CA-TTAAGT-TGGG-CACT-CTAATGAGA-CTG-CC-GGTG-ACAAAC-C--GGA-GG-AA-GGTGGGGA
TGACGTC-AAGTCATCATGCCCC-TTATGACCTGGGCTACACACGTGCTACAATGGGCAGTACAACGAGA-AGCAAGCCT
-GCGAAG-G-CAAGCGAATCTC-TGAAAG-CTGTTCTCAGTTCGG-ACT-GCAGTCTGCAAC-T-CGACTGCACGAA-GC
T-GG-AATCGCTAGTAATCGC-GGATCA-G-C-A-CGCCG-CGGT-GAATACGTT-CCCGGGCCTTGTACACACCG-CCC
GTCACACC-A-TG-GGAGTCT-GCA-AT-G-CC-CAAA-GCC-GGTGGC-C-TAA-C-C---TTCG----GG-AA-GGAG
C-CGTC-T-A-AG-GC-AG-GGC-AGA-TG-ACT-GGGGT-G-AA-GTCGTA-ACAA-GG-TA-G-C-C-G-TA--GG--
AGA-ACC-T-GC--GGCTGGA-T-CA-CCT-CCTTTCT
>Lactobacillus_amylovorus_GRL_1112_CP002338_BQ_165
TAAAATG-A-GAGTT--T-G-A--T-C-C-T--GGC-T-CAGGAC-G-AA-C-GC-TG-G-C-GGCG-TG---CCT-AA-
TA-C-A-TG-CAA--G-T-C-GAGC-GAG---CGG---AACCA-AC-AGAAA-GCG--AG-C--G-GCG-GAT-G-G-G-
TGAGTAA-C-A-C-GTGGG-GAACC-TGC-CC-CTA-AG-T-CT-GG-GATAC-CA-T-T-TGGAAA-CA-GGTGCTAAT
ACCGGA--T-A-A-T--AAAGC-AG--ATC-GC-ATGAT--C-AGC-T-T-TTGAAA-GG-C-GG-C----GT-AA---G
-CTGTCGCTA--AGGG-AT-GG-C-CCC-GC--GGTGCATTAGCTAG-TTGGT-AAGG-TAA-CGGC-TT-ACCA-AGGC
GACGAT--G-C-AT-AG-CCGA-GTT-GAGA-GACTGAT-C-GGCCAC-A--TTGG-GACTGAGA-CAC-G-GCCC-AAA
-CTCC--T-ACG--GG-AGGCA-G-CA-GTA-GGG-AAT-C-TT-C-C-A-CAAT-GGACGC-AA-GT-CTG-A--T-GG
-AGCAACGCC-GC-G-T-G-AGT-GAA-GA-A--GGTT-TT-C-G-G-A-T-CGTAAA-G-C-T-C-TGTT-GTTG-GTG
AA-G-AAGGA-TAG-AGG-TAG--TAA-C-T--GG-C-C-T-T-TA-TT-TGA-CGG-TA-ATCA-AC--C-AGAAA-G-
TC-AC-GG-CTAA-C-TACGTG-C-C-A--GC-A-GC-CGC-GGT-AA-TAC-G-T-A--G-GT-GGC--A-A-G-C-GT
TG-T-C-C-GG-A-T-T-T-ATT--GGGC-GT-AAAGC-G-A--GC-G-C-A--GG-C-G-G--AA-AA-AT-A-AG---
TCT-A--A-TG-TG-AAA-G-C-C-CT-CGG-C--TTA-A-CC-GA--G-GA-A-C--T-GC-A-T-C--GG-A-AA-CT
-G---TT-TT--T-CT-T-G-AG-TG-----C-AGAA--G-A-G-G-A-G-A-G-T-GGA-A-CT-CC-A-T-GT-G-T-
A-G-CG-G-TG-GAA-TG-CG-T-AG-ATAT-A-T-GG-A-AG---AAC-A-C-C-A-G--T-GGC-G-AA-GGC-G-G-
-C-T-C-T-C-T-G-G-T--C-TG-C-AACT-G-A-C-GC-T-G-A-G-GC-T-C-G-AAA-G-C-A-T-GGG-T-A-G-
C-GAA-CA-GG-A-TT-AG-A-T-A-CCCT--G-G-T-AG-T-CCATGCC-GT-AAA-CG-ATGA-G-T-G-CT--AAGT
GTTGG-G-A--GGT-TTCC-GCC-T-CT-C-A-GTGC-TG-CAGC-T-AA-C-GC-AT-T-A-AG-C-AC-T-CC-GC-C
-TGGG-G-AGTA-CGACC-G-C-AA-GG-TTG-AAACTC-AAA-GGAA-TTGA-CGGGGG-CCCG-C-A-CAAG-C-GGT
---GGAGCAT-GTGG-TTTAAT-T-CGAAGCAACG-CGAAGAACCTT-ACCAGGTCTT-GA-CATC-TAG--TG--CAAT
CTG-TAG-AGA-TAC-G-GA-GT-TC--CCTT-CGGG--GA--CG-C-T-AAGA-CAGG-T-GG-T-GCATGGC-TGT-C
GT-C-AGCT-C-GT-G-TCG-TGAGATG-TTGGG-T-TA-AGTCCCGCA-AC-GAG-C-GCAACC-CTTGTT-ATTA-G-
TT-GCC-AG-CA-TTAAGT-TGGG-CACT-CTAATGAGA-CTG-CC-GGTG-ACAAAC-C--GGA-GG-AA-GGTGGGGA
TGACGTC-AAGTCATCATGCCCC-TTATGACCTGGGCTACACACGTGCTACAATGGGCAGTACAACGAGA-AGCAAGCCT
-GCGAAG-G-CAAGCGAATCTC-TGAAAG-CTGTTCTCAGTTCGG-ACT-GCAGTCTGCAAC-T-CGACTGCACGAA-GC
T-GG-AATCGCTAGTAATCGC-GGATCA-G-C-A-CGCCG-CGGT-GAATACGTT-CCCGGGCCTTGTACACACCG-CCC
GTCACACC-A-TG-GGAGTCT-GCA-AT-G-CC-CAAA-GCC-GGTGGC-C-TAA-C-C---TTCG----GG-AA-GGAG
C-CGTC-T-A-AG-GC-AG-GGC-AGA-TG-ACT-GGGGT-G-AA-GTCGTA-ACAA-GG-TA-G-C-C-G-TA--GG--
AGA-ACC-T-GC--GGCTGGA-T-CA-CCT-CCTTTCT
>Lactobacillus_amylovorus_GRL_1112_CP002338_K_163
TAAAATG-A-GAGTT--T-G-A--T-C-C-T--GGC-T-CAGGAC-G-AA-C-GC-TG-G-C-GGCG-TG---CCT-AA-
TA-C-A-TG-CAA--G-T-C-GAGC-GAG---CGG---AACCA-AC-AGAAA-GCG--AG-C--G-GCG-GAT-G-G-G-
TGAGTAA-C-A-C-GTGGG-GAACC-TGC-CC-CTA-AG-T-CT-GG-GATAC-CA-T-T-TGGAAA-CA-GGTGCTAAT
ACCGGA--T-A-A-T--AAAGC-AG--ATC-GC-ATGAT--C-AGC-T-T-TTGAAA-GG-C-GG-C----GT-AA---G
-CTGTCGCTA--AGGG-AT-GG-C-CCC-GC--GGTGCATTAGCTAG-TTGGT-AAGG-TAA-CGGC-TT-ACCA-AGGC
GACGAT--G-C-AT-AG-CCGA-GTT-GAGA-GACTGAT-C-GGCCAC-A--TTGG-GACTGAGA-CAC-G-GCCC-AAA
-CTCC--T-ACG--GG-AGGCA-G-CA-GTA-GGG-AAT-C-TT-C-C-A-CAAT-GGACGC-AA-GT-CTG-A--T-GG
-AGCAACGCC-GC-G-T-G-AGT-GAA-GA-A--GGTT-TT-C-G-G-A-T-CGTAAA-G-C-T-C-TGTT-GTTG-GTG
AA-G-AAGGA-TAG-AGG-TAG--TAA-C-T--GG-C-C-T-T-TA-TT-TGA-CGG-TA-ATCA-AC--C-AGAAA-G-
TC-AC-GG-CTAA-C-TACGTG-C-C-A--GC-A-GC-CGC-GGT-AA-TAC-G-T-A--G-GT-GGC--A-A-G-C-GT
TG-T-C-C-GG-A-T-T-T-ATT--GGGC-GT-AAAGC-G-A--GC-G-C-A--GG-C-G-G--AA-AA-AT-A-AG---
TCT-A--A-TG-TG-AAA-G-C-C-CT-CGG-C--TTA-A-CC-GA--G-GA-A-C--T-GC-A-T-C--GG-A-AA-CT
-G---TT-TT--T-CT-T-G-AG-TG-----C-AGAA--G-A-G-G-A-G-A-G-T-GGA-A-CT-CC-A-T-GT-G-T-
A-G-CG-G-TG-GAA-TG-CG-T-AG-ATAT-A-T-GG-A-AG---AAC-A-C-C-A-G--T-GGC-G-AA-GGC-G-G-
-C-T-C-T-C-T-G-G-T--C-TG-C-AACT-G-A-C-GC-T-G-A-G-GC-T-C-G-AAA-G-C-A-T-GGG-T-A-G-
C-GAA-CA-GG-A-TT-AG-A-T-A-CCCT--G-G-T-AG-T-CCATGCC-GT-AAA-CG-ATGA-G-T-G-CT--AAGT
GTTGG-G-A--GGT-TTCC-GCC-T-CT-C-A-GTGC-TG-CAGC-T-AA-C-GC-AT-T-A-AG-C-AC-T-CC-GC-C
-TGGG-G-AGTA-CGACC-G-C-AA-GG-TTG-AAACTC-AAA-GGAA-TTGA-CGGGGG-CCCG-C-A-CAAG-C-GGT
---GGAGCAT-GTGG-TTTAAT-T-CGAAGCAACG-CGAAGAACCTT-ACCAGGTCTT-GA-CATC-TAG--TG--CAAT
CTG-TAG-AGA-TAC-G-GA-GT-TC--CCTT-CGGG--GA--CG-C-T-AAGA-CAGG-T-GG-T-GCATGGC-TGT-C
GT-C-AGCT-C-GT-G-TCG-TGAGATG-TTGGG-T-TA-AGTCCCGCA-AC-GAG-C-GCAACC-CTTGTT-ATTA-G-
TT-GCC-AG-CA-TTAAGT-TGGG-CACT-CTAATGAGA-CTG-CC-GGTG-ACAAAC-C--GGA-GG-AA-GGTGGGGA
TGACGTC-AAGTCATCATGCCCC-TTATGACCTGGGCTACACACGTGCTACAATGGGCAGTACAACGAGA-AGCAAGCCT
-GCGAAG-G-CAAGCGAATCTC-TGAAAG-CTGTTCTCAGTTCGG-ACT-GCAGTCTGCAAC-T-CGACTGCACGAA-GC
T-GG-AATCGCTAGTAATCGC-GGATCA-G-C-A-CGCCG-CGGT-GAATACGTT-CCCGGGCCTTGTACACACCG-CCC
GTCACACC-A-TG-GGAGTCT-GCA-AT-G-CC-CAAA-GCC-GGTGGC-C-TAA-C-C---TTCG----GG-AA-GGAG
C-CGTC-T-A-AG-GC-AG-GGC-AGA-TG-ACT-GGGGT-G-AA-GTCGTA-ACAA-GG-TA-G-C-C-G-TA--GG--
AGA-ACC-T-GC--GGCTGGA-T-CA-CCT-CCTTTCT
>Lactobacillus_animalis_024_M58807
T?AATTG-A-GAGTT--T-G-A--T-C-C-T--GGC-T-CAGGAT-?-AA-C-GC-TG-G-C-GGCG-TG---CCT-AA-
TA-C-A-TG-CAA--G-T-C-GAAC-GAA---ACT---TCTTT-AT-CACAG-TTG--AG-T--G-GCG-AAC-G-G-G-
TGAGTAA-C-A-C-GTGGG-CAACC-TGC-CY-AAA-AG-A-GG-GG-GATAA-CA-C-T-TGGAAA-CA-GGTGCTAAT
ACCGCA--T-A-A-C--CATAG-TT--ACC-GC-ATGGT--A-ACT-A-T-GTAAAA-GG-T-GG-C-----T-AT---G
-CTACC?CTT--TTGG-AT-GG-G-CCC-?C--GGCGCATTAGCTAG-TTGGT-GAGG-TAA-AGGC-TT-ACCA-AGGC
ARTGAT--G-C-GT-AG-CCGA-ACT-GAGA-GGTTGAT-C-GGCCAC-A--TTGG-GACTGAGA-CAC-G-GCC?-???
-CTCC--T-ACG--GG-AGGCA-G-CA-GTA-GGG-?AT-C-TT-C-C-?-CAAT-GGGCGA-AA-GC-CT?-A--T-GG
-AGCAACGCC-?C-C-T-G-GGT-GAA-GA-A--GGTC-TT-C-G-G-A-T-CGTAAA-A-C-C-C-?GTT-GTTA-GAG
AA-G-AAAGT-GCG-TGA-GAG--TAA-C-T--GT-T-C-A-C-GT-TT-CGA-CGG-TA-TCTA-AC--C-AGAAA-G-
CC-AC-GG-CTAA-C-TACGTG-C-C-A--GC-A-GC-CGC-GGT-?A-TAC-G-T-A--G-GT-GGC--?-A-G-C-GT
TA-T-C-C-GG-A-T-T-T-ATT--GGGC-GT-AAAGG-G-A--AC-G-C-A--GG-C-G-G--TC-TT-TT-A-AG---
TCT-G--A-TG-TG-AAA-C-C-?-??-CGG-C--TTA-A-CC-GG--A-GT-A-G--T-GC-A-T-T--GG-A-AA-CT
-G---GG-AG--A-CT-T-G-AG-TG-----C-AGAA--G-A-G-G-A-G-A-G-T-GGA-A-CT-C?-A-T-GT-G-T-
A-G-CG-G-TG-AAA-TG-CG-T-AG-ATAT-A-T-GG-A-AG---AAC-A-C-C-A-G--T-GGC-G-AA-AGC-G-G-
-C-T-C-T-C-T-?-G-T--C-TG-T-AACT-G-A-C-GC-T-G-A-G-GT-T-C-G-AAA-G-C-G-T-GGG-T-A-G-
C-AAA-CA-GG-A-TT-AG-A-T-A-CCCT--G-G-T-AG-T-CCACGCC-GT-AAA-CG-ATGA-A-T-G-CT--AAGT
GTTGG-A-G--GGT-TTCC-GCC-C-TT-C-A-GTGC-TG-CAGC-T-AA-C-GC-AA-T-A-AG-C-AT-T-CC-GC-C
-TGGG-G-AGTA-CGACC-G-C-AA-GG-TTG-AAACTC-AAA-GGAA-TTGA-CGGG?G-CC?G-C-A-CAAG-C-GGT
---GGAGCAT-GTGG-TTTAAT-T-CGAA??AACG-CGAAGAACCTT-ACCAGG?CTT-GA-CATC-TTC--TG--ACAA
TCC-TAG-AGA-TAG-G-AC-TT-TC--C?TT-CGGG--GA--CA-G-A-ATGA-CAGG-T-GG-?-GCATGGT-TGT-C
GT-C-AGCT-C-GT-G-TCG-TGAGATG-TTGGG-T-TA-AGTCCCGCA-AC-GAG-C-GCAACC-CTTATT-GTTA-G-
TT-GCC-AG-CA-TTAAGT-TGGG-CACT-CTAGCAAGA-CTG-CC-GGTG-ACAAAC-C--GGA-GG-AA-GGTGGGGA
TGACGTC-AAATCATCATGCCCC-TTATGACCTGGGCTACACACGTGCTACAATGGACGGTACAACGAGT-CGCAAGAYC
-GCGAGG-T-TTAGCAAATCTC-TTAAAG-CCGTTCTCAGTTCGG-ATT-GTAGGCTGCAAC-T-CGCCT?CATGAA-GT
C-GG-AATCGCTAGTAATCGC-GGATCA-G-C-A-TGCCG-CGGT-GAATACGTT-CCC?GGC??TGTACACACCG-CCC
GTCACACC-A-TG-AGAGTTT-GTA-AC-A-CC-CAAA-GCC-GGTGGG-G-TAA-C-C---TTTT----GG-AG-CCAG
C-CGTC-T-A-AG-GT-GG-GAC-AGA-TG-A????????????????????????????????????????????????
??????????????????????????????????????
>Lactobacillus_antri_AY253658_157
?????????????????????????????????????????TGAT-G-AA-C-GC-CG-G-C-GGTG-TG---CCT-AA-
TA-C-A-TG-CAA--G-T-C-GAAC-GCG---TTG---GCCCA-AC-TGATA-ACG--AG-T--G-GCG-GAC-G-G-G-
TGAGTAA-C-A-C-GTAGG-TAACC-TGC-CC-AGA-AG-C-GG-GG-GATAA-CA-T-C-TGGAAA-CA-GGTGCTAAT
ACCGCA--T-A-A-C--AATTC-AA--ATC-GC-ATGGT--T-TGA-A-T-TTAAAA-GA-T-GG-C-----T-CT---G
-CTATCACTT--CTGG-AT-GG-A-CCT-GC--GGCGCATTAGCTTG-TTGGT-AGGG-TAA-TGGC-CT-ACCA-AGGC
AGTGAT--G-C-GT-AG-CCGA-GTT-GAGA-GACTGAT-C-GGCCAC-A--ATGG-GACTGAGA-CAC-G-GCCC-ATA
-CTCC--T-ACG--GG-AGGCA-G-CA-GTA-GGG-AAT-C-TT-C-C-A-CAAT-GGGCGC-AA-GC-CTG-A--T-GG
-AGCAACACC-GC-G-T-G-AGT-GAA-GA-A--GGGT-TT-C-G-G-C-T-CGTAAA-G-C-T-C-TGTT-GTTG-AAG
AA-G-AACGT-GCA-TGA-GAG--TAA-C-T--GT-T-C-A-T-GC-AG-TGA-CGG-TA-TTCA-AC--C-AGAAA-G-
TC-AC-GG-CTAA-C-TACGTG-C-C-A--GC-A-GC-CGC-GGT-AA-TAC-G-T-A--G-GT-GGC--A-A-G-C-GT
TA-T-C-C-GG-A-T-T-T-ATT--GGGC-GT-AAAGA-G-A--GT-G-C-A--GG-C-G-G--TT-TC-TT-A-AG---
TCT-G--A-TG-TG-AAA-G-C-C-TT-CGG-C--TCA-A-CC-GA--A-GA-A-G--T-GC-A-T-C--GG-A-AA-CT
-G---GG-AG--A-CT-T-G-AG-TA-----C-AGAA--G-A-G-G-G-C-A-G-T-GGA-A-CT-CC-A-T-GT-G-T-
A-G-CG-G-TG-GAA-TG-CG-T-AG-ATAT-A-T-GG-A-AG---AAC-A-C-C-A-G--T-GGC-G-AA-GGC-G-G-
-C-T-G-C-C-T-G-G-T--C-TG-T-AACT-G-A-C-GC-T-G-A-G-AC-T-C-G-AAA-G-C-A-T-GGG-T-A-G-
C-GAA-CA-GG-A-TT-AG-A-T-A-CCCT--G-G-T-AG-T-CCATGCC-GT-AAA-CG-ATGA-G-T-G-CT--AGGT
GTTGG-A-G--GGT-TTCC-GCC-C-TT-C-A-GTGC-CG-GAGC-T-AA-C-GC-AT-T-A-AG-C-AC-T-CC-GC-C
-TGGG-G-AGTA-CGACC-G-C-AA-GG-TTG-AAACTC-AAA-GGAA-TTGA-CGGGGG-CCCG-C-A-CAAG-C-GGT
---GGAGCAT-GTGG-TTTAAT-T-CGAAGCTACG-CGAAGAACCTT-ACCAGGTCTT-GA-CATC-TTG--CG--CCAA
CCC-TAG-AGA-TAG-G-GC-GT-TC--CCTT-CGGG--GA--CG-C-A-ATGA-CAGG-T-GG-T-GCATGGT-CGT-C
GT-C-AGCT-C-GT-G-TCG-TGAGATG-TTGGG-T-TA-AGTCCCGCA-AC-GAG-C-GCAACC-CTTGTT-ACTA-G-
TT-GCC-AG-CA-TTCAGT-TGGG-CACT-CTAGTGAGA-CTG-CC-GGTG-ACAAAC-C--GGA-GG-AA-GGTGGGGA
CGACGTC-AGATCATCATGCCCC-TTATGACCTGGGCTACACACGTGCTACAATGGACGGTACAACGAGT-CGCGAACTC
-GCGAGG-G-CAAGCAAATCTC-TTAAAA-CCGTTCTCAGTTCGG-ATT-GCAGGCTGCAAC-T-CGCCTGCATGAA-GT
C-GG-AATCGCTAGTAATCGC-GGATCA-G-C-A-TGCCG-CGGT-GAATACGTT-CCCGGGCCTTGTACACACCG-CCC
GTCACACC-A-TG-AGAGTTT-GTA-AC-A-CC-CAAA-GTC-GGTGGG-G-TAA-C-C---ATTT----GG-AG-CCAG
C-CGCC-T-A-AG-GT-GG-GAC-AGA-TG-ATT-AGGGT-G-AA-GTCGTA-ACAA-GG-TA-G-C-C-G-TA--GG--
AGA-ACC-T-GC--GGCTGGA-T-CA-CCT-CCTTTCT
>Lactobacillus_apis_AY667701_222
??????????????????????????????????????????GAC-G-AA-C-GC-AG-G-CTGGCG-TG---GCT-AA-
TA-C-A-TG-CAA--G-T-C-GAGC-GAG---CAA---TTTTG-AC-GGAC--GCG--AG-C--G-GCG-GAT-G-G-G-
TGAGTAA-C-A-C-GTGGG-CAACC-TGC-CC-TTT-AG-C-TT-GG-GATAC-CA-C-T-TGGAAA-CA-GGTGCTAAT
ACCAAA--T-A-A-G--CAGCA-CG--AGC-GC-ATGCT--CAAGC-T-T-GAGAAA-GG-C-GG-C--TTTC-TG--AG
-CTGTCACTA--AAGG-AT-GG-G-CCC-GC--GGTGCATTAGCTAG-TTGGT-AAGG-TAACTGGC-TT-ACCA-AGGC
GATGAT--G-C-AT-AG-CCGA-GTT-GAGA-GACTGAC-C-GGCCAC-A--TTGG-GACTGAGA-CAC-G-GCCA-AAA
-CTCC--T-ACG--GG-AGGCA-G-CA-GTA-GGG-AAT-C-TT-C-C-A-CAAT-GGACGC-AA-GT-CTG-A--T-GG
-AGCAACGCC-GC-G-T-G-AGT-GAA-GA-A--GGTT-TT-C-G-G-A-T-CGTAAA-G-C-T-C-TGTT-GTTG-GTG
AA-G-AAGGA-CAA-GGG-TAG--TAA-C-T--GA-T-T-C-T-TG-TT-TGA-CGG-TA-ATCA-AC--C-AGAAA-G-
TC-AC-GG-CTAA-C-TACGTG-C-C-A--GC-A-GC-CGC-GGT-AA-TAC-G-T-A--G-GT-GGC--A-A-G-C-GT
TG-T-C-C-GG-A-T-T-T-ATTT-GGGC-GT-AAAGC-G-A--AC-G-C-A--GG-C-G-G--GA-GA-AT-A-AG---
TCA-G--C-TG-TG-AAA-A-G-C-CC-CAG-C--TTA-A-CT-GG--G-GA-A-G--T-GC-A-A-C--TG-A-AA-CT
-A---TT-TT--TTCT-T-G-AG-TG-----C-AGAA--G-A-G-G-A-G-A-G-T-GGA-A-CT-CC-A-T-GT-G-T-
A-G-CG-G-TG-GAA-TG-CG-T-AG-ATAT-A-T-GG-A-AG---AAC-A-C-C-A-G--T-GGC-G-AA-GGC-G-G-
-C-T-C-T-C-T-G-G-T--C-TG-T-AACT-G-A-C-GCCT-G-A-G-GT-T-C-G-AAA-G-C-A-T-GGG-T-A-G-
C-GAA-CA-GG-A-TT-AG-A-T-A-CCCT--G-G-T-AG-T-CCATGCC-GT-AAA-CG-ATGA-G-T-G-CT--AAGT
GTTGG-G-A--GGT-TTCCCGCC-T-CT-C-A-GTGC-TG-CAGC-T-AA-C-GC-AT-T-A-AG-C-AC-T-CC-GC-C
-TGGG-G-AGTA-CGACC-G-C-AA-GG-TTA-AAACTC-AAA-GGAA-TTGA-CGGGGG-CCCG-C-A-CAAG-C-GGT
---GGAGCAT-GTGG-TTTAAT-T-CGAAGCAACG-CGAAGAACCTT-ACCAGGTCTT-GA-CATC-TAG--TG--CCAG
TCC-TAG-AGA-TAG-G-AT-GT-TT--CCTT-CGGG--AA--CA-C-T-AAGA-CAGG-T-GG-T-GCATGGC-TGT-C
GT-C-AGCT-C-GT-G-TCG-TGAGATG-TTGGG-T-TA-AGTCCCGCA-AC-GAG-C-GCAACC-CTTATT-ATTA-G-
TT-GCC-AG-CA-TTAAGT-TGGG-CACT-CTAATGAGA-CTG-CC-GGTG-ACAAAC-C--GGA-GG-AA-GGTGGGGA
CGACGTC-AAGTCATCATGCCCC-TTATGACCTGGGCTACACACGTGCTACAATGGTTAGTACAACGAGC-AGCGAACCT
-GCAAAG-G-CAAGCGAATCTC-TGAAAG-CTAATCTCAGTTCGG-ATT-GCACTCTGCAAC-T-CGAGTGCATGAA-GC
T-GG-AATCGCTAGTAATCGC-GGATCA-G-C-A-CGCCG-CGGT-GAATACGTT-CCCGGGCCTTGTACACACCG-CCC
GTCACACC-A-TG-AGAGTCT-GTA-AT-G-CC-CAAA-GCC-GGTAGG-A-TAA-C-CT--GCAA---AGG-AG-TCAG
C-C?A?-T-A-AT-TC-AG?????????????????????????????????????????????????????????????
??????????????????????????????????????
>Lactobacillus_apodemi_AJ871178_070
??????????????????????????C-C-T--GGC-T-CAGGAT-G-AA-C-GC-TG-G-C-GGCG-TG---CCT-AA-
TA-C-A-TG-CAA--G-T-C-GAAC-GAA---GCT---TCTTT-AT-CACAG-CTT--AG-T--G-GCG-AAC-G-G-G-
TGAGTAA-C-A-C-GTGGG-CAACC-TGC-CC-AAA-AG-A-GG-GG-GATAA-CA-C-T-TGGAAA-CA-GGTGCTAAT
ACCGCA--T-A-A-C--CACAG-TT--ACC-GC-ATGGT--A-ACT-G-T-GTGAAA-GG-T-GG-C-----T-AT---G
-CTACCGCTT--TTGG-AT-GG-G-CCC-GC--GGCGCATTAGCTAG-TTGGT-GAGG-TAA-AGGC-TT-ACCA-AGGC
AATGAT--G-C-GT-AG-CCGA-ACT-GAGA-GGTTGAT-C-GGCCAC-A--TTGG-GACTGAGA-CAC-G-GCCC-AAA
-CTCC--T-ACG--GG-AGGCA-G-CA-GTA-GGG-AAT-C-TT-C-C-A-CAAT-GGGCGA-AA-GC-CTG-A--T-GG
-AGCAACGCC-GC-G-T-G-GGT-GAA-GA-A--GGTC-TT-C-G-G-A-T-CGTAAA-A-C-C-C-TGTT-GTTA-GAG
AA-G-AAAGT-GCG-TGA-GAG--TAA-C-T--GT-T-C-A-C-GT-TT-CGA-CGG-TA-TCTA-AC--C-AGAAA-G-
CC-AC-GG-CTAA-C-TACGTG-C-C-A--GC-A-GC-CGC-GGT-AA-TAC-G-T-A--G-GT-GGC--A-A-G-C-GT
TA-T-C-C-GG-A-T-T-T-ATT--GGGC-GT-AAAGG-G-A--AC-G-C-A--GG-C-G-G--TC-TT-TT-A-AG---
TCT-G--A-TG-TG-AAA-G-C-C-TT-CGG-C--TTA-A-CC-GG--A-GT-A-G--T-GC-A-T-T--GG-A-AA-CT
-G---GG-AG--A-CT-T-G-AG-TG-----C-AGAA--G-A-G-G-A-G-A-G-T-GGA-A-CT-CC-A-T-GT-G-T-
A-G-CG-G-TG-AAA-TG-CG-T-AG-ATAT-A-T-GG-A-AG---AAC-A-C-C-A-G--T-GGC-G-AA-AGC-G-G-
-C-T-C-T-C-T-G-G-T--C-TG-T-AACT-G-A-C-GC-T-G-A-G-GT-T-C-G-AAA-G-C-G-T-GGG-T-A-G-
C-AAA-CA-GG-A-TT-AG-A-T-A-CCCT--G-G-T-AG-T-CCACGCC-GT-AAA-CG-ATGA-A-T-G-CT--AAGT
GTTGG-A-G--GGT-TTCC-GCC-C-TT-C-A-GTGC-TG-CAGC-T-AA-C-GC-AA-T-A-AG-C-AT-T-CC-GC-C
-TGGG-G-AGTA-CGACC-G-C-AA-GG-TTG-AAACTC-AAA-GGAA-TTGA-CGGGGG-CCCG-C-A-CAAG-C-GGT
---GGAGCAT-GTGG-TTTAAT-T-CGAAGCAACG-CGAAGAACCTT-ACCAGGTCTT-GA-CATC-TTC--TG--ACAA
TCC-TAG-AGA-TAG-G-AC-TT-CT--CCTT-CGGG--AG--CA-G-A-ATGA-CAGG-T-GG-T-GCATGGT-TGT-C
GT-C-AGCT-C-GT-G-TCG-TGAGATG-TTGGG-T-TA-AGTCCCGCA-AC-GAG-C-GCAACC-CTTGTT-GTTA-G-
TT-GCC-AG-CA-TTAAGT-TGGG-CACT-CTAGCAAGA-CTG-CC-GGTG-ACAAAC-C--GGA-GG-AA-GGTGGGGA
TGACGTC-AAATCATCATGCCCC-TTATGACCTGGGCTACACACGTGCTACAATGGACGGTACAACGAGT-CGCGAGACC
-GCGAGG-T-TTAGCAAATCTC-TTAAAG-CCGTTCTCAGTTCGG-ATT-GTAGGCTGCAAC-T-CGCCTACATGAA-GT
C-GG-AATCGCTAGTAATCGC-GGATCA-G-C-A-TGCCG-CGGT-GAATACGTT-CCCGGGCCTTGTACACACCG-CCC
GTCACACC-A-TG-AGAGTTT-GTA-AC-A-CC-CAAA-GCC-GGTGGG-G-TAA-C-C---TTTT----GG-AG-CCAG
C-CGTC-T-A-AG-GT-GG-GAC-AGA-TG-ATT-GGGGT-G-AA-GTCGTA-ACAA-GG-TA-G-C-C-G-TA--GG--
AGA-ACC-T-GC--GG--G???????????????????
>Lactobacillus_aviarius_AB001837_276
????????A-GAGTT--T-G-A--T-C-C-T--GGC-T-CAGGAC-G-AA-C-GC-TG-G-C-GGCG-TG---CCT-AA-
TA-C-A-TG-CAA--G-T-C-GAAC-GAG---AAT---TTTTT-AC-ACCAT-TCG--AG-T--G-GCG-GAC-G-G-G-
TGAGTAA-C-A-C-GTGGG-TAACC-TGC-CC-AAA-AG-A-AG-GG-GATAA-CA-T-T-TGGAAA-CA-AATGCTAAT
ACCGTA--T-A-A-C--CATGA-TG--ACC-GC-ATGGT--C-ATG-A-T-GTGAAA-GG-T-GG-T-----T-TT---G
-CTATCGCTT--TTGG-AT-GG-A-CCC-GC--GGCGTATTAACTAG-TTGGT-AGGG-TAA-CGGC-CT-ACCA-AGGT
GATGAT--A-C-GT-AG-CCGA-GTT-GAGA-GACTGAT-C-GGCCAC-A--ATGG-GACTGAGA-CAC-G-GCCC-ATA
-CTCC--T-ACG--GG-AGGCA-G-CA-GTA-GGG-AAT-C-TT-C-C-A-CAAT-GGGCGC-AA-GC-CTG-A--T-GG
-AGCAACGCC-GC-G-T-G-AAT-GAA-GA-A--GGTC-TT-C-G-G-A-T-CGTAAA-A-T-T-C-TGTT-GTTA-GAG
AA-G-AATAT-GAG-TAA-TAG--TAA-C-T--GA-T-T-A-T-TC-AC-TGA-CGG-TA-TCTA-AC--C-AGCAA-G-
TC-AC-GG-CTAA-C-TACGTG-C-C-A--GC-A-GC-CGC-GGT-AA-TAC-G-T-A--G-GT-GGC--A-A-G-C-GT
TG-T-C-C-GG-A-T-T-T-ATT--GGGC-GT-AAAGG-G-A--AC-G-C-A--GG-C-G-G--TT-TT-TT-A-AG---
TCT-G--A-TG-TG-AAA-G-C-C-TT-CGG-C--TTA-A-CC-GG--A-GA-T-G--T-GC-A-T-T--GG-A-AA-CT
-G---GA-AG--A-CT-T-G-AG-TG-----C-AGAA--G-A-G-G-A-G-A-G-T-GGA-A-CT-CC-A-T-GT-G-T-
A-G-CG-G-TG-AAA-TG-CG-T-AG-ATAT-A-T-GG-A-AG---AAC-A-C-C-A-G--T-GGC-G-AA-AGC-G-G-
-C-T-C-T-C-T-G-G-T--C-TG-T-AACT-G-A-C-GC-T-G-A-G-GT-T-C-G-AAA-G-C-A-T-GGG-T-A-G-
C-GAA-CA-GG-A-TT-AG-A-T-A-CCCT--G-G-T-AG-T-CCATGCC-GT-AAA-CG-ATGA-A-T-G-CT--AGGT
GTTGG-A-G--GGT-TTCC-GCC-C-TT-C-A-GTGC-CG-CACG-T-AA-C-GC-AA-T-A-AG-C-AT-T-CC-GC-C
-TGGG-G-AGTA-CGACC-G-C-AA-GG-TTG-AAACTC-AAA-GGAA-TTGA-CGGGGG-CCCG-C-A-CAAG-C-GGT
---GGAGCAT-GTGG-TTTAAT-T-CGAAGCAACG-CGAAGAACCTT-ACCAGGTCTT-GA-CATC-TTT--TG--ACCA
CCT-AAG-AGA-TTA-G-GT-TT-TC--CCTT-CGGG--GA--CA-A-A-ATGA-CAGG-T-GG-T-GCATGGC-TGT-C
GT-C-AGCT-C-GT-G-TCG-TGAGATG-TTGGG-T-TA-AGTCCCGCA-AC-GAG-C-GCAACC-CTTGTT-GTCA-G-
TT-GCC-AT-CA-TTCAGT-TGGG-CACT-CTGGCGAGA-CTG-TC-GGTG-ATAAAC-C--GGA-GG-AA-GGTGGGGA
TGACGTC-AAGTCATCATGCCCC-TTATGACCTGGGCTACACACGTGCTACAATGGACGATACAACGAGT-CGCGAGACC
-GCGAGG-T-TAAGCTAATCTC-TTAAAG-TCGTTCTCAGTTCGG-ATT-GCAGGCTGCAAC-T-CGCCTGCATGAA-GT
C-GG-AATCGCTAGTAATCGC-GGATCA-G-C-A-TGCCG-CGGT-GAATACGTT-CCCGGGCCTTGTACACACCG-CCC
GTCACACC-A-TG-AGAGTTT-GTA-AC-A-CC-CAAA-GCC-GGTGGA-G-TAA-C-C---ATTT----GG-AG-CTAG
C-CGTC-T-A-AG-GT-GG-GAC-TGA-TG--ATGAGGGT-G-AA-GT????????????????????????????????
??????????????????????????????????????
>Lactobacillus_backi_DQ406862_122
??????????????????????????????????????????????G-AA-C-GC-TG-G-CCGGCG-TG---CCT-AA-
TA-C-A-TG-CAA--G-T-C-GAAC-GCA---CAG---ATATC-AA-CAGAT-GTG--AG-T--G-GCG-GAC-G-G-G-
TGAGTAA-C-A-C-GTGGG-TAACC-TAC-CC-AAA-AG-T-GG-GG-GATAA-CA-T-T-TGGAAA-CA-GATGCTAAT
ACCGCA--T-A-A-T--TTAAG-TG--ACC-AC-ATGGT--C-ACT-T-A-ATGAAA-GA-T-GG-T----TT-CG---G
-CTATCACTT--TTGG-AT-GG-A-CCC-GC--GGCGTATTAGCTAG-TTGGT-GGGA-TAA-CGGC-CT-ACCA-AGGC
GATGAT--A-C-GT-AG-CCGA-CCT-GAGA-GGGTAAT-C-GGCCAC-A--TTGG-GACTGAGA-CAC-G-GCCC-AAA
-CT-C--T-ACG--GG-AGGCA-G-CA-GTA-GGG-AAT-C-TT-C-C-A-CAAT-GGACGA-AA-GT-CTG-A--T-GG
-AGCAACGCC-GC-G-T-G-AGT-GAA-GA-A--GGTT-TT-C-G-G-A-T-CGTAAA-A-C-T-C-TGTT-GTTG-GAG
AA-G-AACAG-GGA-CTA-GAG--TAA-C-T--GT-T-A-G-T-CC-TA-TGA-CGG-TA-TCCA-AC--C-AGAAA-G-
CC-AC-GG-CTAA-C-TACGTG-C-C-A--GC-A-GC-CGC-GGT-AA-TAC-G-T-A--G-GT-GGC--A-A-G-C-GT
TG-T-C-C-GG-A-T-T-T-ATT--GGGC-GT-AAAGC-G-A--GC-G-C-A--GG-C-G-G--TT-TT-TT-A-AG---
TCT-G--A-TG-TG-AA------C-TT-CGG-C--TTA-A-CC-GA--A-GA-A-G--T-GC-A-T-T--AG-A-AA-CT
-G---GG-AA--A-CT-T-G-AG-TG-----C-AGAA--G-A-G-G-A-G-A-G-T-GGA-A-CT-CC-A-T-GT-G-T-
A-G-CG-G-TG-AAA-TG-CG-T-AG-ATAT-A-T-GG-A-AG---AAC-A-C-C-A-G--T-GGC-G-AA-GGC-G-G-
-C-T-C-T-C-T-G-G-T--C-TG-T-AACT-G-A-C-GC-T-G-A-G-GC-T-C-G-AAA-G-T-A-T-GGG-G-A-G-
C-GAA-CA-GG-A-TT-AG-A-T-A-CCCT--G-G-T-AG-T-CCATACC-GT-AAA-CG-ATGA-A-T-G-CT--AAGT
GTTGG-A-G--GGT-TTCC-GCC-C-TT-C-A-GTGC-TG-CAGC-T-AA-C-GC-AT-T-A-AG-C-AT-T-CC-GC-C
-TGGG-G-AGTA-CGACC-G-C-AA-GG-TTG-AAACTC-AAA-GGAA-TTGA-CGGGGG-CCCG-C-A-CAAG-C-GGT
---GGAGCAT-GTGG-TTTAAT-T-CGAA-CTACG-CGAAGAACCTT-ACCAGGTCTT-GA-CATC-CTT--TG--ACCA
CTG-TAG-AGA-TAC-A-GC-TT--T---CTT-CGGG--GA--CA-A-A-GTGA-CAGG-T-GG-T-GCATGGT-TGT-C
GT-C-AGCT-C-GT-G-TCG-TGAGATG-TTGGG-T-TA-AGTCCCGCA-AC-GAG-C-GCAACC-CTTATG-ACTA-G-
TT-GCC-AG-CA-TTAAGT-TGGG-CACT-CTAGTGAGA-CTG-CC-GGTG-ACAAAC-C--GGA-GG-AA-GGTGGGGA
TGACGTC-AAATCAGCATGCCCC-TTATGACCTGGGCTACACACGTGCTACAATGGTTGGTACAACGAGT-TGCGAACCC
-GCGAGG-G-TAAGCTAATCTC-TTAAAG-CCAATCTCAGTTCGG-ATT-GTAGGCTGCAAC-T-CGCCTACATGAA-GT
C-GG-AATCGCTAGTAATCGC-GGATCA-G-C-A-CGCCG-CGGT-GAATACGTT-CCCGGGCCTTGTACACACCG-CCC
GTCACACC-A-TG-AGAGTTT-GTA-AC-A-CC-CGAA-GCC-GGTGGG-G-TAA-C-CTC-TAT---GAGG-AG-CTAA
C-CGTC-T-A-AG-GT-GG-GAC-AGA-TG-ATTGGGGGT-G??????????????????????????????????????
??????????????????????????????????????
>Lactobacillus_bifermentans_025_M58809
ATATATG-A-GAGTT--T-G-A--T-C-C-T--GGC-T-CAGGAC-G-AA-C-GC-TG-G-C-GGCG-TG---CCT-AA-
TA-C-A-TG-CAA--G-T-C-GAAC-GCA---CTG---ACGTC-GA-CAGAC-GTC--AG-T--G-GCG-GAC-G-G-G-
TGAGTAA-C-A-C-GTGGG-TAACC-TGC-CC-TTA-AG-C-GG-GG-GATAA-CA-T-T-TGGAAA-CA-GATGCTAAT
ACCGCA--T-A-A-A--AGTTG-AG--ATC-AC-AT?GT--C-TTA-A-T-TTGAAA-GA-C-GG-C--C--T-TT--GG
-CTGTCACTT--AAG?-AT-GG-A-CCC-?C--GGCGTATTAGCTAG-TTGGT-GAGA-TAA-TAGC-CC-ACCA-AGGC
GATGAT--A-C-GT-AG-CCGA-CCT-GAGA-GGGTAAT-C-GGCCAC-A--TTGG-GACTGAGA-CAC-G-GCCC-AAA
-CTCC--T-ACG--GG-AGGCA-G-CA-GTA-GGG-AAT-C-TT-C-C-A-CAAT-GGACGA-AA-GT-CTG-A--T-GG
-AGCAACGCC-GC-G-T-G-AGT-GAA-GA-A--GGTT-TT-C-G-G-A-T-CGTAAA-A-C-T-C-TGTT-GTTG-GAG
AA-G-AACAG-GGA-CTA-GAG--TAA-C-T--GT-T-A-G-T-CC-TT-TGA-CGG-TA-TCCA-AC--C-AGAAA-G-
CC-AC-GG-CTAA-C-TACGTG-C-C-A--GC-A-GC-CGC-GGT-AA-TAC-G-T-A--G-GT-GGC--?-A-G-C-GT
TG-T-C-C-GG-A-T-T-T-ATT--GGGC-GT-AAAGC-G-A--GC-G-C-A--GG-C-G-G--TT-TC-TT-A-AG---
TCT-G--A-TG-TG-AAA-G-C-C-TT-CGG-C--TTA-A-CC-GA--A-GA-A-G--T-GC-A-T-C--AG-A-TA-CT
-G---GG-AA--A-CT-T-G-AG-TG-----C-AGAA--G-A-G-G-A-A-A-G-T-GGA-A-CT-CC-A-T-GT-G-T-
A-G-CG-G-TG-AAA-TG-CG-T-AG-ATAT-A-T-GG-A-AG---AAC-A-C-C-A-G--T-GGC-G-AA-GGC-G-G-
-C-T-T-T-C-T-G-G-T--C-TG-T-AACT-G-A-C-GC-T-G-A-G-GC-T-?-?-?AA-G-T-A-T-GGG-G-A-G-
C-GAA-CA-GG-A-TT-AG-A-T-A-CCCT--G-G-T-AG-T-CCATACC-GT-AAA-CG-ATGA-A-T-G-CT--AAGT
GTTGG-A-G--GGT-TTCC-GCC-C-TT-C-A-GTGC-TG-CAGC-T-AA-C-GC-AT-T-A-AG-C-AT-T-CC-GC-C
-TGGG-G-AGTA-CGACC-G-C-AA-GG-TTG-AAACTC-AAA-GGAA-TTGA-CGGGGG-CC?G-C-A-CAAG-C-GGT
---GGAGCAT-GTGG-TTTAAT-T-CGAA?CTACG-CGAAGAACCTT-ACCAGG?CTT-GA-CATC-TAG--CG--CCAA
TCC-TAG-AGA-TAG-G-AC-GT-TC--CCTT-CGGG--GA--CG-C-T-AAGA-CAGG-T-GG-T-GCATGGT-TGT-C
GT-C-AGCT-C-GT-G-TCG-TGAGATG-TTGGG-T-TA-AGTCCCGCA-AC-GAG-C-GCAACC-CTTATG-ATTA-G-
TT-GCC-AG-CA-TTTAGT-TGGG-CACT-CTAATCAGA-CTG-CC-GGTG-ACAAAC-C--GGA-GG-AA-GGTGGGGA
TGACGTC-AAATCAGCATGCCCC-TTATGACCTGGGCTACACACGTGCTACAATGGCTAGTACAACGAGT-TGCGAACCC
-GCGAGG-G-TAAGCTAATCTC-TTAAAG-CTAGTCTCAGTTCGG-ATT-GTAGGCTGCAAC-T-CGCCTACATGAA-GT
C-GG-AATCGCTAGTAATCGC-GGATCA-G-C-A-?GCCG-CGGT-GAATACGTT-CCCGGGC??TGTACACACCG-CCC
GTCACACC-A-TG-AGAGTTT-GTA-AC-A-CC-CGAA-GCC-GG?GGG-G-TAA-C-CTC-TTT---GAGG-AG-CTAG
C-CGTC-?-A-AG-GT-GG-GAC-AGA-TG-A??-GGG-----------GTA-ACAA-G---------------------
-------------------GA-T-CA-CCT-CCTTT-C
>Lactobacillus_bifermentans_JN175330_205
????????????????????????????????????????????????????????????????????????????????
??????????????????????ACC-GAA---CGC-A-CTGAC-GT-CGAAC-GTG--AG-T--G-GCG-GAC-G-G-G-
TGAGTAA-C-A-C-GTGGG-TAACC-TGC-CC-TTA-AG-C-GG-GG-GATAA-CA-T-T-TGGAAA-CA-GATGCTAAT
ACCGCA--T-A-A-A--AGTTG-AG--ATC-AC-ATGGT--C-TTA-A-T-TTGAAA-GA-C-GG-C--C--T-TT--GG
-CTGTCACTT--AAGG-AT-GG-A-CCC-GC--GGCGTATTAGCTAG-TTGGT-GAGA-TAA-TAGC-CC-ACCA-AGGC
GATGAT--A-C-GT-AG-CCGA-CCT-GAGA-GGGTAAT-C-GGCCAC-A--TTGG-GACTGAGA-CAC-G-GCCC-AAA
-CTCC--T-ACG--GG-AGGCA-G-CA-GTA-GGG-AAT-C-TT-C-C-A-CAAT-GGACGA-AA-GT-CTG-A--T-GG
-AGCAACGCC-GC-G-T-G-AGT-GAA-GA-A--GGTT-TT-C-G-G-A-T-CGTAAA-A-C-T-C-TGTT-GTTG-GAG
AA-G-AACAG-GGA-CTA-GAG--TAA-C-T--GT-T-A-G-T-CC-TT-TGA-CGG-TA-TCCA-AC--C-AGAAA-G-
CC-AC-GG-CTAA-C-TACGTG-C-C-A--GC-A-GC-CGC-GGT-AA-TAC-G-T-A--G-GT-GGC--A-A-G-C-GT
TG-T-C-C-GG-A-T-T-T-ATT--GGGC-GT-AAAGC-G-A--GC-G-C-A--GG-C-G-G--TT-TC-TT-A-AG---
TCT-G--A-TG-TG-AAA-G-C-C-TT-CGG-C--TTA-A-CC-GA--A-GA-A-G--T-GC-A-T-C--AG-A-TA-CT
-G---GG-AA--A-CT-T-G-AG-TG-----C-AGAA--G-A-G-G-A-A-A-G-T-GGA-A-CT-CC-A-T-GT-G-T-
A-G-CG-G-TG-AAA-TG-CG-T-AG-ATAT-A-T-GG-A-AG---AAC-A-C-C-A-G--T-GGC-G-AA-GGC-G-G-
-C-T-T-T-C-T-G-G-T--C-TG-T-AACT-G-A-C-GC-T-G-A-G-GC-T-C-G-AAA-G-T-A-T-GGG-G-A-G-
C-GAA-CA-GG-A-TT-AG-A-T-A-CCCT--G-G-T-AG-T-CCATACC-GT-AAA-CG-ATGA-A-T-G-CT--AAGT
GTTGG-A-G--GGT-TTCC-GCC-C-TT-C-A-GTGC-TG-CAGC-T-AA-C-GC-AT-T-A-AG-C-AT-T-CC-GC-C
-TGGG-G-AGTA-CGACC-G-C-AA-GG-TTG-AAACTC-AAA-GGAA-TTGA-CGGGGG-CCCG-C-A-CAAG-C-GGT
---GGAGCAT-GTGG-TTTAAT-T-CGAAGCTACG-CGAAGAACCTT-ACCAGGTCTT-GA-CATC-TAG--CG--CCAA
TCC-TAG-AGA-TAG-G-AC-GT-TC--CCTT-CGGG--GA--CG-C-T-AAGA-CAGG-T-GG-T-GCATGGT-TGT-C
GT-C-AGCT-C-GT-G-TCG-TGAGATG-TTGGG-T-TA-AGTCCCGCA-AC-GAG-C-GCAACC-CTTATG-ATTA-G-
TT-GCC-AG-CA-TTTAGT-TGGG-CACT-CTAATCAGA-CTG-CC-GGTG-ACAAAC-C--GGA-GG-AA-GGTGGGGA
TGACGTC-AAATCAGCATGCCCC-TTATGACCTGGGCTACACACGTGCTACAATGGCTAGTACAACGAGT-TGCGAACCC
-GCGAGG-G-TAAGCTAATCTC-TTAAAG-CTAGTCTCAGTTCGG-ATT-GTAGGCTGCAAC-T-CGCCTACATGAA-GT
C-GG-AATCGCTAGTAATCGC-GGATCA-G-C-A-CGCCG-CGGT-GAATACGTT-CCCGGGCCTTGTACACACCG-CCC
GTCACACC-A-TG-AGAGTTT-GTA-AC-A-CC-CGAA-GCC-GGTGGG-G-TAA-C-CTC-TTT---GAGG-AG-CTAG
C-CGTC-T-A-AG-GT-GG-GAC-AGA-TG-ATT-GGGGT-G-AA-GTCGTA-ACAA-GG-TA-G-C-C-G-TA--GG--
AGA-ACC-T-GC--GGTTGGA-T???????????????
>Lactobacillus_bobalius_AY681134_080
??????T-A-GAGTT--T-G-A--T-C-C-T--GGC-T-CAGGAC-G-AA-C-GC-TG-G-C-GGCA-TG---CCT-AA-
TA-C-A-TG-CAA--G-T-C-GAAC-GAA---CCA----AACT-GT-TGATG-GTG--AG-T--G-GCG-GAC-G-G-G-
TGAGTAA-C-A-C-GTGGG-TAACC-TGC-CC-AGA-AG-T-GG-GG-GATAA-CA-T-T-TGGAAA-CA-AGTGCTAAT
ACCGCA--T-A-A-C--AACTT-AG--ATC-AC-ATGAT--C-TTT-G-T-TTAAAA-GA-T-GG-T-----T-TT---G
-CTATCTCTT--CTGG-AT-GG-A-CCC-GC--GGCGTATTAGCTAG-TTGGT-GAGG-TAA-TAGC-TC-ACCA-AGGC
GATGAT--A-C-GT-AG-CCGA-CCT-GAGA-GGGTAAT-C-GGCCAC-A--TTGG-GAC-GAGA-CAC-G-GCCC-AAA
-CTCC--T-ACG--GG-AGGCA-G-CA-GTA-GGG-AAT-C-TT-C-C-A-CAAT-GGACGA-AA-GT-CTG-A--T-GG
-AGCAATGCC-GC-G-T-G-AGT-GAA-GA-A--GGTT-TT-C-G-G-A-T-CGTAAA-A-C-T-C-TGTT-GTTG-AAG
AA-G-AACAT-ATG-TGA-GAG--TAA-C-T--GT-T-C-A-C-GT-AC-TGA-CGG-TA-TTCA-AC--C-AGAAA-G-
CC-AC-GG-CTAA-C-TACGTG-C-C-A--GC-A-GC-CGC-GGT-AA-TAC-G-T-A--G-GT-GGC--A-A-G-C-GT
TG-T-C-C-GG-A-T-T-T-ATT--GGGC-GT-AAAGA-G-A--AT-G-T-A--GG-C-G-G--TT-TA-TT-A-AG---
TTT-G--A-AG-TG-AAA-G-C-C-CT-CGG-C--TCA-A-CC-GA--G-GA-A-G--T-GC-T-T-C--GA-A-AA-CT
-G---GT-AA--A-CT-T-G-AG-TG-----C-AGAA--G-A-G-G-A-A-A-G-T-GGA-A-CT-CC-A-T-GT-G-T-
A-G-CG-G-TG-GAA-TG-CG-T-AG-ATAT-A-T-GG-A-AG---AAC-A-C-C-A-G--T-GGC-G-AA-GGC-G-G-
-C-T-T-T-C-T-G-G-T--C-TG-T-AACT-G-A-C-GC-T-G-A-G-AT-T-C-G-AAA-G-C-A-T-GGG-T-A-G-
C-AAA-CA-GG-A-TT-AG-A-T-A-CCCT--G-G-T-AG-T-CCATGCC-GT-AAA-CG-ATGA-G-T-G-CT--AAGT
GTTGG-A-G--GGT-TTCC-GCC-C-TT-C-A-GTGC-TG-CAGC-T-AA-C-GC-AT-T-A-AG-C-AC-T-CC-GC-C
-TGGG-G-AGTA-CGATC-G-C-AA-GA-TTG-AAACTC-AAA-GGAA-TTGA-CGGGGG-CCCG-C-A-CAAG-C-GGT
---GGAGCAT-GTGG-TTTAAT-T-CGAAGCAACG-CGAAGAACCTT-ACCAGGTCTT-GA-CATA-CCA--TG--AAAA
GCT-CAG-AGA-TGA-G-TC-TT-TC--CTTT-CGGG--GA--CA-T-G-GATA-CAGG-T-GG-T-GCATGGT-TGT-C
GT-C-AGCT-C-GT-G-TCG-TGAGATG-TTGGG-T-TA-AGTCCCGCA-AC-GAG-C-GCAACC-CTTATT-ATCA-G-
TT-GCC-AG-CA-TTTAGT-TGGG-CACT-CTGGTGAGA-CTG-CC-GGTG-ATAAAC-C--GGA-GG-AA-GGTGGGGA
CGACGTC-AAATCATCATGCCCC-TTATGACCTGGGCTACACACGTGCTACAATGGTCGGTACAACGTGC-TGCGAACTC
-GCGAGG-G-CAAGCAAATCAC-TTAAAA-CCGATCTCAGTTCGG-ATT-GTAGGCTGCAAC-T-CGCCTACATGAA-GC
T-GG-AATCGCTAGTAATCGC-GGATCA-G-C-A-TGCCG-CGGT-GAATACGTT-CCCGGGCCTTGTACACACCG-CCC
GTCACACC-A-TG-AGAGTTT-GTA-AC-A-CC-CAAA-GYC-GGTGGG-G-TAA-Y-CC--TTCG---GGG-AA-CTAG
C-CGCC-T-A-AG-GT-GG-GAC-AAA-TG-AGT-AGGGT-G-AA-GTCGT--ACAA-GG--?-G-C-C-G?????????
??????????????????????????????????????
>Lactobacillus_brevis_013_X61134
TAAGATG-A-GAGTT--?-G-A--T-C-C-T--GGC-T-CAGGAC-G-AA-C-GC-TG-G-C-GGCA-TG---CCT-AA-
TA-C-?-TG-CAA--G-T-C-GAAC-GAG---CTT---CCGTT-GA-ATGAA-GCG--AG-T--G-GCG-AAC-T-G-G-
TGAGTAA-C-?-C-GTGGG-AAATC-TGC-CC-AGA-AG-C-?G-GG-GAT?A-C?-C-T-TGGAAA-CA-GGTGCT?AT
ACCGT?--T-?-A-C--AACAA-AA--TCC-GC-ATGGA--T-?TT-G-T-TTGAAA-GG-T-?G-?----TT-CG---G
-CT?TC?CTT--CTGG-AT-GA-T-CCC-GC--GGCGTATTAGTTAG-TTGGT-GAGG-T?A-AGGC-CC-ACCA-AGAC
GATGAT--A-C-GT-AG-CCGA-CCT-GAGA-GGGT?AT-C-GGCCAC-?--TTGG-GACTGAGA-CAC-G-GCC?-?AA
-CTCC--T-ACG--GG-AGGC?-G-C?-GTA-GGG-AAT-C-TT-C-C-A-CAAT-GGACGA-AA-GT-CT?-A--T-GG
-AGC?ATGCC-GC-G-T-G-AGT-GAA-GA-A--GGGT-?T-C-G-G-C-T-CGT?AA-A-C-T-C-TGT?-GTTA-AAG
AA-G-AACAC-CTT-TGA-GAG--TAA-C-T--GT-T-C-A-A-GG-GT-?GA-CGG-T?-TTTA-AC--C-AGAAA-G-
CC-AC-GG-CT?A-C-TACGTG-C-C-A--GC-A-GC-CGC-GGT-?A-TAC-G-T-A--G-GT-GGC--?-A-G-C-GT
?G-T-C-C-GG-A-T-T-T-ATT--GGGC-GT-?AAGC-G-A--GC-G-C-A--GG-C-G-G--??-?T-TT-A-AG---
TCT-?--A-TG-TG-AAA-C-C-G-T?-CGG-C--T?A-A-CC-GG--A-GA-A-G--T-GC-A-T-C--GG-A-AA-CT
-G---GG-AG--A-CT-T-G-AG-TG-----C-?GAA--G-A-G-G-A-C-A-G-T-GGA-A-CT-CC-A-T-GT-G-T-
A-G-CG-G-TG-GAA-TG-CG-T-AG-ATAT-A-T-GG-A-AG---AAC-A-C-C-A-G--T-GGC-G-AA-GGC-G-G-
-C-T-?-T-C-T-?-G-T--C-TG-T-?ACT-G-A-C-GC-T-?-A-G-GC-T-C-G-AAA-G-C-A-T-GGG-T-A-G-
C-GAA-CA-GG-A-TT-AG-A-T-A-CCCT--?-G-T-?G-T-CCATGCC-GT-?AA-CG-ATGA-G-T-G-CT--?AGT
GTTGG-A-G--GGT-TTCC-GCC-C-TT-C-A-GTGC-T?-CAGC-T-AA-C-GC-AT-T-A-AG-C-AC-T-CC-GC-C
-T?GG-G-AGTA-CGACC-G-C-AA-GG-TTG-AAACTC-AAA-GGAA-TTGA-CGGGGG-CC?G-C-A-CAAG-C-GGT
---GGAGCAT-GTGG-TTTAAT-T-CGAA?-TACG-CGAAGAACCT?-ACCAGGTCTT-GA-CATC-T?C--TG--CCAA
TCT-TAG-AGA-T?A-G-AC-GT-T---CCTT-CGGG--GA--CA-G-A-ATGA-CAGG-T-GG-?-GCAT?GT-?GT-C
GT-C-AGCT-?-GT-G-TCG-TGAGATG-TTGGG-T-?A-AGTCCCGCA-AC-GAG-C-GCAACC-CT?AT?-ATCA-G-
TT-GCC-AG-CA-TTCAGT-TGGG-CACT-CT?GT?AGA-CTG-CC-GGTG-ACAAAC-C--GGA-GG-AA-GGTGGGGA
TGACGTC-AAATCATCATGCCCC-TTATGACCT?GGCTACACACGTGCTACAATGGACGGTACAACGAGT-CGCGAAGTC
-GTGAGG-C-T?AGCTAATCTC-TTAAAG-CCGT?CTCAGTTCGG-AT?-GTAGGCTGCAAC-T-CGCCT?CATGAA-GT
T-GG-AATCGCTAGT?ATCGC-GGATCA-G-C-A-TGCCG-CGGT-?AATACGTT-CCCGGGC?T?GTACACACCG-C?C
GTCACACC-A-TG-AGAGTT?-GTA-AC-A-CC-CAAA-GCC-GGTGAG-A-TAA-C-C---TTCG----GG-AG-TCAG
C-CGTC-T-A-AG-GT-GG-GAC-AGA-TG-AT?-A????????????????????????????????????????????
??????????????????????????????????????
>Lactobacillus_brevis_014_M58810
TAAGATG-A-GAGTT--T-G-A--T-C-C-T--GGC-T-CAGGAC-G-AA-C-GC-TG-G-C-GGCA-TG---CCT-AA-
TA-C-A-TG-CAA--G-T-C-GAAC-GAG---CTT---CCGTT-GA-ATGAA-GCT--AG-T--G-GCG-AAC-T-G-G-
TGAGTAA-C-A-C-GTGGG-AAATC-TGC-CC-AGA-AG-C-AG-GG-GATAA-CA-C-T-TGGAAA-CA-GGTGCTAAT
ACCGTA--T-A-A-C--AACAA-AA--TCC-GC-ATGGA--T-TTT-G-T-TTGAAA-GG-T-GG-C----TT-CG---G
-CTATCACTT--CTGG-AT-GA-T-CCC-GC--GGCGTATTAGTTAG-TTGGT-GAGG-TAA-AGGC-CC-ACCA-AGAC
GATGAT--A-C-GT-AG-CCGA-CCT-GAGA-GGGTAAT-C-GGCCAC-A--TTGG-GACTGAGA-CAC-G-GCCC-AAA
-CTCC--T-ACG--GG-AGGCA-G-CA-GTA-GGG-AAT-C-TT-C-C-A-CAAT-GGACGA-AA-GT-CTG-A--T-GG
-AGCAATGCC-GC-G-T-G-AGT-GAA-GA-A--GGGT-TT-C-G-G-C-T-CGTAAA-A-C-T-C-TGTT-GTTA-AAG
AA-G-AACAC-CTT-TGA-GAG--TAA-C-T--GT-T-C-A-A-GG-GT-TGA-CGG-TA-TTTA-AC--C-AGAAA-G-
CC-AC-GG-CTAA-C-TACGTG-C-C-A--GC-A-GC-CGC-GGT-AA-TAC-G-T-A--G-GT-GGC--?-A-G-C-GT
TG-T-C-C-GG-A-T-T-T-ATT--GGGC-GT-AAAGC-G-A--GC-G-C-A--GG-C-G-G--TT-TT-TT-A-AG---
TCT-G--A-TG-TG-AAA-G-C-C-TT-CGG-C--TTA-A-CC-GG--A-GA-A-G--T-GC-A-T-C--GG-A-AA-CT
-G---GG-AG--A-CT-T-G-AG-TG-----C-AGAA--G-A-G-G-A-C-A-G-T-GGA-A-CT-CC-A-T-GT-G-T-
A-G-C?-G-TG-GAA-TG-CG-T-AG-ATAT-A-T-GG-A-AG---AAC-A-C-C-A-G--T-GGC-G-AA-GGC-G-G-
-C-T-G-T-C-T-A-G-T--C-TG-T-AACT-G-A-C-GC-T-G-A-G-GC-T-C-?-AAA-G-C-A-T-GGG-T-A-G-
C-GAA-CA-GG-A-TT-AG-A-T-A-CCCT--G-G-T-AG-T-CCATGCC-GT-AAA-CG-ATGA-G-T-G-CT--AAGT
GTTGG-A-G--GGT-TTCC-GCC-C-TT-C-A-GTGC-TG-CAGC-T-AA-C-GC-AT-T-A-AG-C-AC-T-CC-GC-C
-TGGG-G-AGTA-CGACC-G-C-AA-GG-TTG-AAACTC-AAA-GGAA-TTGA-CGGGGG-CC?G-C-A-CAAG-C-GGT
---GGAGCAT-GTGG-TTTAAT-T-CGAAGCTACG-CGAAGAACCTT-ACCAGGTCTT-GA-CATC-TTC--TG--CCAA
TCT-TAG-AGA-TAA-G-AC-GT-TC--CCTT-CGGG--GA--CA-G-A-ATGA-CAGG-T-GG-T-GCATGGT-TGT-C
GT-C-AGCT-C-GT-G-TCG-TGAGATG-TTGGG-T-TA-AGTCCCGCA-AC-GAG-C-GCAACC-CTTATT-ATCA-G-
TT-GCC-AG-CA-TTCAGT-TGGG-CACT-CTGGTGAGA-CTG-CC-GGTG-ACAAAC-C--GGA-GG-AA-GGTGGGGA
TGACGTC-AAATCATCATGCCCC-TTATGACCTGGGCTACACACGTGCTACAATGGACGGTACAACGAGT-CGCGAAGTC
-GTGAGG-C-TAAGCTAATCTC-TTAAAG-CCGTTCTCAGTTCGG-ATT-GTAGGCTGCAAC-T-CGCCTACATGAA-GT
T-GG-AATCGCTAGTAATCGC-GGATCA-G-C-A-TGCCG-CGGT-GAATACGTT-CCCGGGCCTTGTACACACCG-CCC
GTCACACC-A-TG-AGAGTTT-GTA-AC-A-CC-CAAA-GCC-GGTGAG-A-TAA-C-C---TTCG----GG-AG-TCAG
C-CGTC-T-A-AG-GT-GG-GAC-AGA-TG-ATT-AGGG----------GTA-ACAA-G---------------------
-GA-ACC-T-G--------GA-T-CA-CCT-CCTTT-C
>Lactobacillus_brevis_ATCC_367_CP000416_175
?????TG-A-GAGTT--T-G-A--T-C-C-T--GGC-T-CAGGAC-G-AA-C-GC-TG-G-C-GGCA-TG---CCT-AA-
TA-C-A-TG-CAA--G-T-C-GAAC-GAG---CTT---CCGTT-GA-ATGAA-GCG--AG-T--G-GCG-AAC-T-G-G-
TGAGTAA-C-A-C-GTGGG-GAATC-TGC-CC-AGA-AG-C-AG-GG-GATAA-CA-C-T-TGGAAA-CA-GGTGCTAAT
ACCGTA--T-A-A-C--AACAA-AA--TCC-GC-ATGGA--T-TTT-G-T-TTGAAA-GG-T-GG-C----TT-CG---G
-CTATCACTT--CTGG-AT-GA-T-CCC-GC--GGCGTATTAGTTAG-TTGGT-GAGG-TAA-AGGC-CC-ACCA-AGAC
GATGAT--A-C-GT-AG-CCGA-CCT-GAGA-GGGTAAT-C-GGCCAC-A--TTGG-GACTGAGA-CAC-G-GCCC-AAA
-CTCC--T-ACG--GG-AGGCA-G-CA-GTA-GGG-AAT-C-TT-C-C-A-CAAT-GGACGA-AA-GT-CTG-A--T-GG
-AGCAATGCC-GC-G-T-G-AGT-GAA-GA-A--GGGT-TT-C-G-G-C-T-CGTAAA-A-C-T-C-TGTT-GTTA-AAG
AA-G-AACAC-CTT-TGA-GAG--TAA-C-T--GT-T-C-A-A-GG-GT-TGA-CGG-TA-TTTA-AC--C-AGAAA-G-
CC-AC-GG-CTAA-C-TACGTG-C-C-A--GC-A-GC-CGC-GGT-AA-TAC-G-T-A--G-GT-GGC--A-A-G-C-GT
TG-T-C-C-GG-A-T-T-T-ATT--GGGC-GT-AAAGC-G-A--GC-G-C-A--GG-C-G-G--TT-TT-TT-A-AG---
TCT-G--A-TG-TG-AAA-G-C-C-TT-CGG-C--TTA-A-CC-GG--A-GA-A-G--T-GC-A-T-C--GG-A-AA-CT
-G---GG-AG--A-CT-T-G-AG-TG-----C-AGAA--G-A-G-G-A-C-A-G-T-GGA-A-CT-CC-A-T-GT-G-T-
A-G-CG-G-TG-GAA-TG-CG-T-AG-ATAT-A-T-GG-A-AG---AAC-A-C-C-A-G--T-GGC-G-AA-GGC-G-G-
-C-T-G-T-C-T-A-G-T--C-TG-T-AACT-G-A-C-GC-T-G-A-G-GC-T-C-G-AAA-G-C-A-T-GGG-T-A-G-
C-GAA-CA-GG-A-TT-AG-A-T-A-CCCT--G-G-T-AG-T-CCATGCC-GT-AAA-CG-ATGA-G-T-G-CT--AAGT
GTTGG-A-G--GGT-TTCC-GCC-C-TT-C-A-GTGC-TG-CAGC-T-AA-C-GC-AT-T-A-AG-C-AC-T-CC-GC-C
-TGGG-G-AGTA-CGACC-G-C-AA-GG-TTG-AAACTC-AAA-GGAA-TTGA-CGGGGG-CCCG-C-A-CAAG-C-GGT
---GGAGCAT-GTGG-TTTAAT-T-CGAAGCTACG-CGAAGAACCTT-ACCAGGTCTT-GA-CATC-TTC--TG--CCAA
TCT-TAG-AGA-TAA-G-AC-GT-TC--CCTT-CGGG--GA--CA-G-A-ATGA-CAGG-T-GG-T-GCATGGT-TGT-C
GT-C-AGCT-C-GT-G-TCG-TGAGATG-TTGGG-T-TA-AGTCCCGCA-AC-GAG-C-GCAACC-CTTATT-ATCA-G-
TT-GCC-AG-CA-TTCAGT-TGGG-CACT-CTGGTGAGA-CTG-CC-GGTG-ACAAAC-C--GGA-GG-AA-GGTGGGGA
TGACGTC-AAATCATCATGCCCC-TTATGACCTGGGCTACACACGTGCTACAATGGACGGTACAACGAGT-TGCGAAGTC
-GTGAGG-C-TAAGCTAATCTC-TTAAAG-CCGTTCTCAGTTCGG-ATT-GTAGGCTGCAAC-T-CGCCTACATGAA-GT
T-GG-AATCGCTAGTAATCGC-GGATCA-G-C-A-TGCCG-CGGT-GAATACGTT-CCCGGGCCTTGTACACACCG-CCC
GTCACACC-A-TG-AGAGTTT-GTA-AC-A-CC-CAAA-GCC-GGTGAG-A-TAA-C-C---TTCG----GG-AG-TCAG
C-CGTC-T-A-AG-GT-GG-GAC-AGA-TG-ATT-AGGGT-G-AA-GTCGTA-ACAA-GG-TA-G-C-C-G-TA--GG--
AGA-ACC-T-GC--GGCTGGA-T-CA-CCT-CCTTTCT
>Lactobacillus_brevis_ATCC_367_CP000416_c_174
?????TG-A-GAGTT--T-G-A--T-C-C-T--GGC-T-CAGGAC-G-AA-C-GC-TG-G-C-GGCA-TG---CCT-AA-
TA-C-A-TG-CAA--G-T-C-GAAC-GAG---CTT---CCGTT-GA-ATGAA-GCG--AG-T--G-GCG-AAC-T-G-G-
TGAGTAA-C-A-C-GTGGG-GAATC-TGC-CC-AGA-AG-C-AG-GG-GATAA-CA-C-T-TGGAAA-CA-GGTGCTAAT
ACCGTA--T-A-A-C--AACAA-AA--TCC-GC-ATGGA--T-TTT-G-T-TTGAAA-GG-T-GG-C----TT-CG---G
-CTATCACTT--CTGG-AT-GA-T-CCC-GC--GGCGTATTAGTTAG-TTGGT-GAGG-TAA-AGGC-CC-ACCA-AGAC
GATGAT--A-C-GT-AG-CCGA-CCT-GAGA-GGGTAAT-C-GGCCAC-A--TTGG-GACTGAGA-CAC-G-GCCC-AAA
-CTCC--T-ACG--GG-AGGCA-G-CA-GTA-GGG-AAT-C-TT-C-C-A-CAAT-GGACGA-AA-GT-CTG-A--T-GG
-AGCAATGCC-GC-G-T-G-AGT-GAA-GA-A--GGGT-TT-C-G-G-C-T-CGTAAA-A-C-T-C-TGTT-GTTA-AAG
AA-G-AACAC-CTT-TGA-GAG--TAA-C-T--GT-T-C-A-A-GG-GT-TGA-CGG-TA-TTTA-AC--C-AGAAA-G-
CC-AC-GG-CTAA-C-TACGTG-C-C-A--GC-A-GC-CGC-GGT-AA-TAC-G-T-A--G-GT-GGC--A-A-G-C-GT
TG-T-C-C-GG-A-T-T-T-ATT--GGGC-GT-AAAGC-G-A--GC-G-C-A--GG-C-G-G--TT-TT-TT-A-AG---
TCT-G--A-TG-TG-AAA-G-C-C-TT-CGG-C--TTA-A-CC-GG--A-GA-A-G--T-GC-A-T-C--GG-A-AA-CT
-G---GG-AG--A-CT-T-G-AG-TG-----C-AGAA--G-A-G-G-A-C-A-G-T-GGA-A-CT-CC-A-T-GT-G-T-
A-G-CG-G-TG-GAA-TG-CG-T-AG-ATAT-A-T-GG-A-AG---AAC-A-C-C-A-G--T-GGC-G-AA-GGC-G-G-
-C-T-G-T-C-T-A-G-T--C-TG-T-AACT-G-A-C-GC-T-G-A-G-GC-T-C-G-AAA-G-C-A-T-GGG-T-A-G-
C-GAA-CA-GG-A-TT-AG-A-T-A-CCCT--G-G-T-AG-T-CCATGCC-GT-AAA-CG-ATGA-G-T-G-CT--AAGT
GTTGG-A-G--GGT-TTCC-GCC-C-TT-C-A-GTGC-TG-CAGC-T-AA-C-GC-AT-T-A-AG-C-AC-T-CC-GC-C
-TGGG-G-AGTA-CGACC-G-C-AA-GG-TTG-AAACTC-AAA-GGAA-TTGA-CGGGGG-CCCG-C-A-CAAG-C-GGT
---GGAGCAT-GTGG-TTTAAT-T-CGAAGCTACG-CGAAGAACCTT-ACCAGGTCTT-GA-CATC-TTC--TG--CCAA
TCT-TAG-AGA-TAA-G-AC-GT-TC--CCTT-CGGG--GA--CA-G-A-ATGA-CAGG-T-GG-T-GCATGGT-TGT-C
GT-C-AGCT-C-GT-G-TCG-TGAGATG-TTGGG-T-TA-AGTCCCGCA-AC-GAG-C-GCAACC-CTTATT-ATCA-G-
TT-GCC-AG-CA-TTCAGT-TGGG-CACT-CTGGTGAGA-CTG-CC-GGTG-ACAAAC-C--GGA-GG-AA-GGTGGGGA
TGACGTC-AAATCATCATGCCCC-TTATGACCTGGGCTACACACGTGCTACAATGGACGGTACAACGAGT-TGCGAAGTC
-GTGAGG-C-TAAGCTAATCTC-TTAAAG-CCGTTCTCAGTTCGG-ATT-GTAGGCTGCAAC-T-CGCCTACATGAA-GT
T-GG-AATCGCTAGTAATCGC-GGATCA-G-C-A-TGCCG-CGGT-GAATACGTT-CCCGGGCCTTGTACACACCG-CCC
GTCACACC-A-TG-AGAGTTT-GTA-AC-A-CC-CAAA-GCC-GGTGAG-A-TAA-C-C---TTCG----GG-AG-TCAG
C-CGTC-T-A-AG-GT-GG-GAC-AGA-TG-ATT-AGGGT-G-AA-GTCGTA-ACAA-GG-TA-G-C-C-G-TA--GG--
AGA-ACC-T-GC--GGCTGGA-T-CA-CCT-CCTTTCT
>Lactobacillus_brevis_ATCC_367_CP000416_f_177
?????TG-A-GAGTT--T-G-A--T-C-C-T--GGC-T-CAGGAC-G-AA-C-GC-TG-G-C-GGCA-TG---CCT-AA-
TA-C-A-TG-CAA--G-T-C-GAAC-GAG---CTT---CCGTT-GA-ATGAA-GCG--AG-T--G-GCG-AAC-T-G-G-
TGAGTAA-C-A-C-GTGGG-AAATC-TGC-CC-AGA-AG-C-AG-GG-GATAA-CA-C-T-TGGAAA-CA-GGTGCTAAT
ACCGTA--T-A-A-C--AACAA-AA--TCC-GC-ATGGA--T-TTT-G-T-TTGAAA-GG-T-GG-C----TT-CG---G
-CTATCACTT--CTGG-AT-GA-T-CCC-GC--GGCGTATTAGTTAG-TTGGT-GAGG-TAG-AGGC-CC-ACCA-AGAC
GATGAT--A-C-GT-AG-CCGA-CCT-GAGA-GGGTAAT-C-GGCCAC-A--TTGG-GACTGAGA-CAC-G-GCCC-AAA
-CTCC--T-ACG--GG-AGGCA-G-CA-GTA-GGG-AAT-C-TT-C-C-A-CAAT-GGACGA-AA-GT-CTG-A--T-GG
-AGCAATGCC-GC-G-T-G-AGT-GAA-GA-A--GGGT-TT-C-G-G-C-T-CGTAAA-A-C-T-C-TGTT-GTTA-AAG
AA-G-AACAC-CTT-TGA-GAG--TAA-C-T--GT-T-C-A-A-GG-GT-TGA-CGG-TA-TTTA-AC--C-AGAAA-G-
CC-AC-GG-CTAA-C-TACGTG-C-C-A--GC-A-GC-CGC-GGT-AA-TAC-G-T-A--G-GT-GGC--A-A-G-C-GT
TG-T-C-C-GG-A-T-T-T-ATT--GGGC-GT-AAAGC-G-A--GC-G-C-A--GG-C-G-G--TT-TT-TT-A-AG---
TCT-G--A-TG-TG-AAA-G-C-C-TT-CGG-C--TTA-A-CC-GG--A-GA-A-G--T-GC-A-T-C--GG-A-AA-CT
-G---GG-AG--A-CT-T-G-AG-TG-----C-AGAA--G-A-G-G-A-C-A-G-T-GGA-A-CT-CC-A-T-GT-G-T-
A-G-CG-G-TG-GAA-TG-CG-T-AG-ATAT-A-T-GG-A-AG---AAC-A-C-C-A-G--T-GGC-G-AA-GGC-G-G-
-C-T-G-T-C-T-A-G-T--C-TG-T-AACT-G-A-C-GC-T-G-A-G-GC-T-C-G-AAA-G-C-A-T-GGG-T-A-G-
C-GAA-CA-GG-A-TT-AG-A-T-A-CCCT--G-G-T-AG-T-CCATGCC-GT-AAA-CG-ATGA-G-T-G-CT--AAGT
GTTGG-A-G--GGT-TTCC-GCC-C-TT-C-A-GTGC-TG-CAGC-T-AA-C-GC-AT-T-A-AG-C-AC-T-CC-GC-C
-TGGG-G-AGTA-CGACC-G-C-AA-GG-TTG-AAACTC-AAA-GGAA-TTGA-CGGGGG-CCCG-C-A-CAAG-C-GGT
---GGAGCAT-GTGG-TTTAAT-T-CGAAGCTACG-CGAAGAACCTT-ACCAGGTCTT-GA-CATC-TTC--TG--CCAA
TCT-TAG-AGA-TAA-G-AC-GT-TC--CCTT-CGGG--GA--CA-G-A-ATGA-CAGG-T-GG-T-GCATGGT-TGT-C
GT-C-AGCT-C-GT-G-TCG-TGAGATG-TTGGG-T-TA-AGTCCCGCA-AC-GAG-C-GCAACC-CTTATT-ATCA-G-
TT-GCC-AG-CA-TTCAGT-TGGG-CACT-CTGGTGAGA-CTG-CC-GGTG-ACAAAC-C--GGA-GG-AA-GGTGGGGA
TGACGTC-AAATCATCATGCCCC-TTATGACCTGGGCTACACACGTGCTACAATGGACGGTACAACGAGT-TGCGAAGTC
-GTGAGG-C-TAAGCTAATCTC-TTAAAG-CCGTTCTCAGTTCGG-ATT-GTAGGCTGCAAC-T-CGCCTACATGAA-GT
T-GG-AATCGCTAGTAATCGC-GGATCA-G-C-A-TGCCG-CGGT-GAATACGTT-CCCGGGCCTTGTACACACCG-CCC
GTCACACC-A-TG-AGAGTTT-GTA-AC-A-CC-CAAA-GCC-GGTGAG-A-TAA-C-C---TTCG----GG-AG-TCAG
C-CGTC-T-A-AG-GT-GG-GAC-AGA-TG-ATT-AGGGT-G-AA-GTCGTA-ACAA-GG-TA-G-C-C-G-TA--GG--
AGA-ACC-T-GC--GGCTGGA-T-CA-CCT-CCTTTCT
>Lactobacillus_brevis_ATCC_367_CP000416_l_179
?????TG-A-GAGTT--T-G-A--T-C-C-T--GGC-T-CAGGAC-G-AA-C-GC-TG-G-C-GGCA-TG---CCT-AA-
TA-C-A-TG-CAA--G-T-C-GAAC-GAG---CTT---CCGTT-GA-ATGAA-GCG--AG-T--G-GCG-AAC-T-G-G-
TGAGTAA-C-A-C-GTGGG-GAATC-TGC-CC-AGA-AG-C-AG-GG-GATAA-CA-C-T-TGGAAA-CA-GGTGCTAAT
ACCGTA--T-A-A-C--AACAA-AA--TCC-GC-ATGGA--T-CTT-G-T-TTGAAA-GG-T-GG-C----TT-CG---G
-CTATCACTT--CTGG-AT-GA-T-CCC-GC--GGCGTATTAGTTAG-TTGGT-GAGG-TAA-AGGC-CC-ACCA-AGAC
GATGAT--A-C-GT-AG-CCGA-CCT-GAGA-GGGTAAT-C-GGCCAC-A--TTGG-GACTGAGA-CAC-G-GCCC-AAA
-CTCC--T-ACG--GG-AGGCA-G-CA-GTA-GGG-AAT-C-TT-C-C-A-CAAT-GGACGA-AA-GT-CTG-A--T-GG
-AGCAATGCC-GC-G-T-G-AGT-GAA-GA-A--GGGT-TT-C-G-G-C-T-CGTAAA-A-C-T-C-TGTT-GTTA-AAG
AA-G-AACAC-CTT-TGA-GAG--TAA-C-T--GT-T-C-A-A-GG-GT-TGA-CGG-TA-TTTA-AC--C-AGAAA-G-
CC-AC-GG-CTAA-C-TACGTG-C-C-A--GC-A-GC-CGC-GGT-AA-TAC-G-T-A--G-GT-GGC--A-A-G-C-GT
TG-T-C-C-GG-A-T-T-T-ATT--GGGC-GT-AAAGC-G-A--GC-G-C-A--GG-C-G-G--TT-TT-TT-A-AG---
TCT-G--A-TG-TG-AAA-G-C-C-TT-CGG-C--TTA-A-CC-GG--A-GA-A-G--T-GC-A-T-C--GG-A-AA-CT
-G---GG-AG--A-CT-T-G-AG-TG-----C-AGAA--G-A-G-G-A-C-A-G-T-GGA-A-CT-CC-A-T-GT-G-T-
A-G-CG-G-TG-GAA-TG-CG-T-AG-ATAT-A-T-GG-A-AG---AAC-A-C-C-A-G--T-GGC-G-AA-GGC-G-G-
-C-T-G-T-C-T-A-G-T--C-TG-T-AACT-G-A-C-GC-T-G-A-G-GC-T-C-G-AAA-G-C-A-T-GGG-T-A-G-
C-GAA-CA-GG-A-TT-AG-A-T-A-CCCT--G-G-T-AG-T-CCATGCC-GT-AAA-CG-ATGA-G-T-G-CT--AAGT
GTTGG-A-G--GGT-TTCC-GCC-C-TT-C-A-GTGC-TG-CAGC-T-AA-C-GC-AT-T-A-AG-C-AC-T-CC-GC-C
-TGGG-G-AGTA-CGACC-G-C-AA-GG-TTG-AAACTC-AAA-GGAA-TTGA-CGGGGG-CCCG-C-A-CAAG-C-GGT
---GGAGCAT-GTGG-TTTAAT-T-CGAAGCTACG-CGAAGAACCTT-ACCAGGTCTT-GA-CATC-TTC--TG--CCAA
TCT-TAG-AGA-TAA-G-AC-GT-TC--CCTT-CGGG--GA--CA-G-A-ATGA-CAGG-T-GG-T-GCATGGT-TGT-C
GT-C-AGCT-C-GT-G-TCG-TGAGATG-TTGGG-T-TA-AGTCCCGCA-AC-GAG-C-GCAACC-CTTATT-ATCA-G-
TT-GCC-AG-CA-TTCAGT-TGGG-CACT-CTGGTGAGA-CTG-CC-GGTG-ACAAAC-C--GGA-GG-AA-GGTGGGGA
TGACGTC-AAATCATCATGCCCC-TTATGACCTGGGCTACACACGTGCTACAATGGACGGTACAACGAGT-CGCGAAGTC
-GTGAGG-C-TAAGCTAATCTC-TTAAAG-CCGTTCTCAGTTCGG-ATT-GTAGGCTGCAAC-T-CGCCTACATGAA-GT
T-GG-AATCGCTAGTAATCGC-GGATCA-G-C-A-TGCCG-CGGT-GAATACGTT-CCCGGGCCTTGTACACACCG-CCC
GTCACACC-A-TG-AGAGTTT-GTA-AC-A-CC-CAAA-GCC-GGTGAG-A-TAA-C-C---TTCG----GG-AG-TCAG
C-CGTC-T-A-AG-GT-GG-GAC-AGA-TG-ATT-AGGGT-G-AA-GTCGTA-ACAA-GG-TA-G-C-C-G-TA--GG--
AGA-ACC-T-GC--GGCTGGA-T-CA-CCT-CCTTTCT
>Lactobacillus_brevis_ATCC_367_CP000416_o_176
?????TG-A-GAGTT--T-G-A--T-C-C-T--GGC-T-CAGGAC-G-AA-C-GC-TG-G-C-GGCA-TG---CCT-AA-
TA-C-A-TG-CAA--G-T-C-GAAC-GAG---CTT---CCGTT-GA-ATGAA-GCG--AG-T--G-GCG-AAC-T-G-G-
TGAGTAA-C-A-C-GTGGG-GAATC-TGC-CC-AGA-AG-C-AG-GG-GATAA-CA-C-T-TGGAAA-CA-GGTGCTAAT
ACCGTA--T-A-A-C--AACAA-AA--TCC-GC-ATGGA--T-TTT-G-T-TTGAAA-GG-T-GG-C----TT-CG---G
-CTATCACTT--CTGG-AT-GA-T-CCC-GC--GGCGTATTAGTTAG-TTGGT-GAGG-TAA-AGGC-CC-ACCA-AGAC
GATGAT--A-C-GT-AG-CCGA-CCT-GAGA-GGGTAAT-C-GGCCAC-A--TTGG-GACTGAGA-CAC-G-GCCC-AAA
-CTCC--T-ACG--GG-AGGCA-G-CA-GTA-GGG-AAT-C-TT-C-C-A-CAAT-GGACGA-AA-GT-CTG-A--T-GG
-AGCAATGCC-GC-G-T-G-AGT-GAA-GA-A--GGGT-TT-C-G-G-C-T-CGTAAA-A-C-T-C-TGTT-GTTA-AAG
AA-G-AACAC-CTT-TGA-GAG--TAA-C-T--GT-T-C-A-A-GG-GT-TGA-CGG-TA-TTTA-AC--C-AGAAA-G-
CC-AC-GG-CTAA-C-TACGTG-C-C-A--GC-A-GC-CGC-GGT-AA-TAC-G-T-A--G-GT-GGC--A-A-G-C-GT
TG-T-C-C-GG-A-T-T-T-ATT--GGGC-GT-AAAGC-G-A--GC-G-C-A--GG-C-G-G--TT-TT-TT-A-AG---
TCT-G--A-TG-TG-AAA-G-C-C-TT-CGG-C--TTA-A-CC-GG--A-GA-A-G--T-GC-A-T-C--GG-A-AA-CT
-G---GG-AG--A-CT-T-G-AG-TG-----C-AGAA--G-A-G-G-A-C-A-G-T-GGA-A-CT-CC-A-T-GT-G-T-
A-G-CG-G-TG-GAA-TG-CG-T-AG-ATAT-A-T-GG-A-AG---AAC-A-C-C-A-G--T-GGC-G-AA-GGC-G-G-
-C-T-G-T-C-T-A-G-T--C-TG-T-AACT-G-A-C-GC-T-G-A-G-GC-T-C-G-AAA-G-C-A-T-GGG-T-A-G-
C-GAA-CA-GG-A-TT-AG-A-T-A-CCCT--G-G-T-AG-T-CCATGCC-GT-AAA-CG-ATGA-G-T-G-CT--AAGT
GTTGG-A-G--GGT-TTCC-GCC-C-TT-C-A-GTGC-TG-CAGC-T-AA-C-GC-AT-T-A-AG-C-AC-T-CC-GC-C
-TGGG-G-AGTA-CGACC-G-C-AA-GG-TTG-AAACTC-AAA-GGAA-TTGA-CGGGGG-CCCG-C-A-CAAG-C-GGT
---GGAGCAT-GTGG-TTTAAT-T-CGAAGCTACG-CGAAGAACCTT-ACCAGGTCTT-GA-CATC-TTC--TG--CCAA
TCT-TAG-AGA-TAA-G-AC-GT-TC--CCTT-CGGG--GA--CA-G-A-ATGA-CAGG-T-GG-T-GCATGGT-TGT-C
GT-C-AGCT-C-GT-G-TCG-TGAGATG-TTGGG-T-TA-AGTCCCGCA-AC-GAG-C-GCAACC-CTTATT-ATCA-G-
TT-GCC-AG-CA-TTCAGT-TGGG-CACT-CTGGTGAGA-CTG-CC-GGTG-ACAAAC-C--GGA-GG-AA-GGTGGGGA
TGACGTC-AAATCATCATGCCCC-TTATGACCTGGGCTACACACGTGCTACAATGGACGGTACAACGAGT-CGCAAAGTC
-GTGAGG-C-TAAGCTAATCTC-TTAAAG-CCGTTCTCAGTTCGG-ATT-GTAGGCTGCAAC-T-CGCCTACATGAA-GT
T-GG-AATCGCTAGTAATCGC-GGATCA-G-C-A-TGCCG-CGGT-GAATACGTT-CCCGGGCCTTGTACACACCG-CCC
GTCACACC-A-TG-AGAGTTT-GTA-AC-A-CC-CAAA-GCC-GGTGAG-A-TAA-C-C---TTCG----GG-AG-TCAG
C-CGTC-T-A-AG-GT-GG-GAC-AGA-TG-ATT-AGGGT-G-AA-GTCGTA-ACAA-GG-TA-G-C-C-G-TA--GG--
AGA-ACC-T-GC--GGCTGGA-T-CA-CCT-CCTTTCT
>Lactobacillus_brevis_AY974809_168
AGTGATT-A-GAGTT--T-G-A--T-C-C-T--GGC-T-CAGGAC-G-AA-C-GC-TG-G-C-GGCG-TG---CCT-AA-
TA-C-A-TG-CAA--G-T-C-GAAC-GAG---GCT---TGGTC-AG-TTTAA-CCG--AG-T--G-GCG-GAC-G-G-G-
TGAGTAA-C-A-C-GTGGG-TAACC-TGC-CC-TTC-AG-C-AG-GG-GATAA-CA-T-T-TGGAAA-CA-GATGCTAAT
ACCGTA--T-A-A-C--CACGG-AG--ACC-GC-ATGGT--C-TCC-G-G-GTAAAA-GA-T-GG-C----GC-AA---G
-CTATCACTG--AAGG-AT-GG-A-CCC-GC--GGCGTATTAGCCAG-TTGGT-GGGG-TAA-CGGC-CT-ACCA-AAGC
GATGAT--A-C-GT-AG-CCGA-CCT-GAGA-GGGTAAT-C-GGCCAC-A--TTGG-GACTGAGA-CAC-G-GCCC-AAA
-CTCC--T-ACG--GG-AGGCA-G-CA-GTA-GGG-AAT-C-TT-C-C-A-CAAT-GGACGC-AA-GT-CTG-A--T-GG
-AGCAACGCC-GC-G-T-G-AGT-GAA-GA-A--GGCT-TT-C-G-G-G-T-CGTAAA-A-C-T-C-TGTT-ATTG-AAG
AA-G-AACGT-GTG-TGA-CAG--TAA-C-T--GG-T-C-A-T-GC-AG-TGA-CGG-TA-TTCA-AT--C-AGAAA-G-
TC-AC-GG-CTAA-C-TACGTG-C-C-A--GC-A-GC-CGC-GGT-AA-TAC-G-T-A--G-GT-GGC--A-A-G-C-GT
TG-T-C-C-GG-A-T-T-T-ATT--GGGC-GT-AAAGC-G-A--GT-G-C-A--GG-C-G-G--TC-TT-TT-A-AG---
TCT-G--A-TG-TG-AAA-G-C-C-TT-CGG-C--TTA-A-CC-GA--A-GA-A-G--G-GC-A-T-C--GG-A-AA-CT
-G---GG-AG--A-CT-T-G-AG-TG-----C-AGAA--G-A-G-G-A-G-A-G-T-GGA-A-CT-CC-A-T-GT-G-T-
A-G-CG-G-TG-AAA-TG-CG-T-AG-ATAT-A-T-GG-A-AG---AAC-A-C-C-A-G--T-GGC-G-AA-GGC-G-G-
-C-T-C-T-C-T-G-G-T--C-TG-T-AACT-G-A-C-GC-T-G-A-G-GC-T-C-G-AAA-G-C-G-T-GGG-T-A-G-
C-AAA-CA-GG-A-TT-AG-A-T-A-CCCT--G-G-T-AG-T-CCACGCC-GT-AAA-CG-ATGA-A-T-A-CT--AAGT
GTTGG-A-G--GGT-TTCC-GCC-C-TT-C-A-GTGC-TG-CAGC-T-AA-C-GC-AT-T-A-AG-T-AT-T-CC-GC-C
-TGGG-G-AGTA-CGACC-G-C-AA-GG-TTG-AAACTC-AAA-GGAA-TTGA-CGGGGG-CCCG-C-A-CAAG-C-GGT
---GGAGCAT-GTGG-TTTAAT-T-CGAAGCAACG-CGAAGAACCTT-ACCAGGTCTT-GA-CATC-TTC--TG--CCAG
GCT-GAG-AGA-TCA-G-CT-GT-TC--CCTT-CGGG--GA--CA-G-A-ATGA-CAGG-T-GG-T-GCATGGT-TGT-C
GT-C-AGCT-C-GT-G-TCG-TGAGATG-TTGGG-T-TA-AGTCCCGCA-AC-GAG-C-GCAACC-CTTATG-ATCA-G-
TT-GCC-AG-CA-TTCAGT-TGGG-CACT-CTGGTCAGA-CTG-CC-GGTG-ACAAAC-C--GGA-GG-AA-GGCGGGGA
TGACGTC-AAATCATCATGCCCC-TTATGACCTGGGCTACACACGTGCTACAATGGGTGGTACAACGAGC-AGCGAGACC
-GCGAGG-T-CAAGCGAATCTC-TAAAAA-CCATCCTCAGTTCGG-ATT-GCAGGCTGCAAC-T-CGCCTGCATGAA-GC
T-GG-AATCGCTAGTAATCGC-GGATCA-G-C-A-CGCCG-CGGT-GAATACGTT-CCCGGGCCTTGTACACACCG-CCC
GTCACACC-A-TG-AGAGTTT-GTA-AC-A-CC-CAAA-GCC-GGTGAG-A-CAA-C-C---GCAA----GG-AG-TCAG
C-CGTC-T-A-AG-GT-GG-GAC-AAA-TG-ATT-AGGGT-G-AA-GTCGTA-ACAA-GG-TA-G-C-C-G-TA--GAAT
CGAATTC---CC---GC--GG-C--C????????????
>Lactobacillus_buchneri_015_M58811
TAAGATG-A-GAGTT--T-G-A--T-C-C-T--GGC-T-CAGGAC-G-AA-C-GC-TG-G-C-GGCG-TG---CCT-AA-
TA-C-A-TG-CAA--G-T-C-GAAC-GCG---TCT---CCGTT-RA-TGAAG-ACG--AG-T--G-GCG-AAC-T-?-G-
TGAGTAA-C-A-C-GTGGG-T?ACC-TGCCCT-TGA-AG-T-AG-GG-GATAA-CA-C-T-TGGAAA-CA-GGTGCT?AT
ACCGTA--T-A-A-C--AACCA-AA--ACCTAC-CT?GT--T-TT?-?-?-TTAAAA-GA-C-GG-C----TT-CG---G
-CTGTCACTT--TAGG-AT-GG-A-CCC-?C--GGCGTATTAGCTTG-TTGGT-AAGG-TAA-CGGC-CT-ACCA-AGGC
GATGAT--A-C-GT-AG-CCGA-CCT-GAGA-GGGTAAT-C-GGCCAC-A--TTGG-GACTGAGA-CAC-G-GCC?-??A
-CTCC--T-ACG--GG-AG?CA-G-CA-GTA-GGG-AAT-C-TT-C-C-A-CAAT-GGACGA-AA-GT-CTG-A--T-GG
-AGCAACGCC-GC-G-T-G-AGT-GAT-GA-A--GGGT-TT-C-G-G-C-T-CGTAAA-A-C-T-C-TGTT-GTTG-GAG
AA-G-AACAG-GTG-TCA-GAG--YAA-C-T--GT-T-G-A-C-AT-CT-TGA-CGG-TA-TCCA-AC--C-AGAAA-G-
CC-AC-GG-CTAA-C-TACGTG-C-C-A--GC-A-GC-??C-GGT-AA-TAC-G-T-A--G-GT-GGC--?-A-G-C-GT
TG-T-C-C-GG-A-T-T-T-ATT--GGGC-GT-AAAGC-G-A--GC-G-C-A--GG-C-G-G--TT-TT-TT-A-GG---
TCT-G--A-TG-TG-AAA-G-C-?-TT-CGG-C--TTA-A-CC-GG--A-GA-A-G--T-GC-A-T-C--GG-A-AA-CC
-G---GG-AG--G-CT-T-G-AG-TG-----C-AGAA--G-A-G-G-A-C-A-G-T-GGA-A-CT-CC-A-T-GT-G-T-
A-G-CG-G-TG-AAA-TG-CG-T-AG-ATAT-A-T-GG-A-AG---AAC-A-C-C-A-G--T-GGC-G-AA-GGC-G-G-
-C-?-?-T-C-T-?-G-?--C-TG-T-AACT-G-A-C-GC-T-G-A-G-GC-T-C-G-AAA-G-C-A-T-GGG-T-A-G-
C-GAA-CA-GG-A-TT-AG-A-T-A-CCCT--G-G-T-AG-T-CCATGCC-GT-AAA-CG-ATGA-G-T-G-CT--AAGT
GTTGG-A-G--GGT-TTCC-GCC-C-TT-C-A-GTGC-TG-CAGC-T-AA-C-GC-AT-T-A-AG-C-AC-T-CC-GC-C
-TGGG-G-AGTA-CGACC-G-C-AA-GG-TTG-AAACTC-AAA-GGAA-TTGA-CGGGGG-CC?G-C-A-CAAG-C-GGT
---GGAGCAT-GTGG-TTTAAT-T-CGAT??TACG-CGAAGAACCTT-ACCAGG?CTT-GA-CATC-TTC--TG--CCAA
CCT-AAG-AGA-TTA-G-GC-GT-TC--CCTT-CGGG--GA--CA-G-A-ATGA-CAGG-T-GG-T-GCATGGT-TGT-C
GT-C-AGCT-C-GT-G-TCG-TGAGATG-TTGGG-T-TA-AGTCCCGCA-AC-GAG-C-GCAACC-CTTATT-GTTA-G-
TT-GCC-AG-CA-TTCAGT-TGGG-CACT-CTAGCAAGA-CTG-CC-GGTG-ACAAAC-C--GGA-GG-AA-GGTGGGGA
TGACGTC-AAATCATCATGCCCC-TTATGACCTGGGCTACACACGTGCTACAATGGACGGTACAACGAGT-CGCGAAACC
-GCGAGG-T-CAAGCTAATCTC-TTAAAG-CCGTTCTCAGTTCGG-ATT-GTAGGCTGCAAC-T-CGCCTACATGAA-GT
T-GG-AATCGCTAGTAATCGT-GGATCA-G-C-A-TGCCA-CGGT-GAATACGTT-CCCGGG??TTGTACACACCG-???
GTCACACC-A-TG-AGAGTTT-GTA-AC-A-CC-CAAA-GCC-GGTGAG-G-TAA-C-?---TTCG----GG-GA-CCAG
C-CGTC-T-A-AG-GT-GG-GAC-AGA-TG-ATT??????????????????????????????????????????????
??????????????????????????????????????
>Lactobacillus_cacaonum_AM905389_079
??????????????????????????????T--GGC-T-CAGGAC-G-AA-C-GC-TG-G-C-GGCG-TG---CCT-AA-
TA-C-A-TG-CAA--G-T-C-GAAC-GCA---AAA----CTTT-CA-CCG-T-TTG--AG-T--G-GCG-AAC-G-G-G-
TGAGTAA-C-A-C-GTGGG-TAACC-TGC-CC-AGA-AG-A-GG-GG-GATAA-CA-C-T-TGGAAA-CA-GGTGCTAAT
ACCGCA--T-A-A-T--AATAA-AA--ACC-AC-ATGGT--T-TTT-A-T-TTGAAA-GA-T-GG-T-----T-AT---G
-CTATCACTT--CTGG-AT-GG-A-CCC-GC--GGCGTATTAGCTAG-TTGGT-AAGG-TAA-TGGC-TT-ACCA-AGGC
GATGAT--A-C-GT-AG-CCGA-ACT-GAGA-GGTTGAT-C-GGCCAC-A--TTGG-GACTGAGA-CAC-G-GCCCCAAA
-CTCC--T-ACG--GG-AGGCA-G-CA-GTA-GGG-AAT-C-TT-C-C-A-CAAT-GGACGA-AA-GT-CTG-A--T-GG
-AGCAACGCC-GC-G-T-G-AGT-GAA-GA-A--GGTT-TT-C-G-G-A-T-CGTAAA-A-C-T-C-TGTT-GTTA-GAG
AA-G-AACGT-ATG-TGA-GAG--TAA-C-T--GC-T-C-A-T-GT-AG-TGA-CGG-TA-TCTA-AC--C-AGAAA-G-
CC-AC-GG-CTAA-C-TACGTG-C-C-A--GC-A-GC-CGC-GGT-AA-TAC-G-T-A--G-GT-GGC--A-A-G-C-GT
TG-T-C-C-GG-A-T-T-T-ATT--GGGC-GT-AAAGG-G-A--AC-G-C-A--GG-C-G-G--TT-TT-TT-A-AG---
TCT-G--A-TG-TG-AAA-G-C-C-TT-CGG-C--TCA-A-CC-GA--A-GT-C-G--T-GC-A-T-T--GG-A-AA-CT
-G---GA-AG--A-CT-T-G-AG-TG-----C-AGAA--G-A-G-G-A-G-A-G-T-GGA-A-CT-CC-A-T-GT-G-T-
A-G-CG-G-TG-AAA-TG-CG-T-AG-ATAT-A-T-GG-A-AG---AAC-A-C-C-A-G--T-GGC-G-AA-AGC-G-G-
-C-T-C-T-C-T-G-G-T--C-TG-T-AACT-G-A-C-GC-T-G-A-G-GT-T-C-G-AAA-G-T-G-T-GGG-T-A-G-
C-AAA-CA-GG-A-TT-AG-A-T-A-CCCT--G-G-T-AG-T-CCACACC-GT-AAA-CG-ATGA-A-T-G-CT--AAGT
GTTGG-A-G--GGT-TTCC-GCC-C-TT-C-A-GTGC-TG-CAGC-T-AA-C-GC-AT-T-A-AG-C-AT-T-CC-GC-C
-TGGG-G-AGTA-CGACC-G-C-AA-GG-TTG-AAACTC-AAA-GGAA-TTGA-CGGGGG-CCCG-C-A-CAAG-C-GGT
---GGAGCAT-GTGG-TTTAAT-T-CGAAGCAACG-CGAAGAACCTT-ACCAGGTCTT-GA-CATC-TTC--TG--ACAA
CCT-AAG-AGA-TTA-G-GT-GT-TC--CCTT-CGGG--GA--CA-G-A-ATGA-CAGG-T-GG-T-GCATGGT-TGT-C
GT-C-AGCT-C-GT-G-TCG-TGAGATG-TTGGG-T-TA-AGTCCCGCA-AC-GAG-C-GCAACC-CTTATT-ACTA-G-
TT-GCC-AG-CA-TTAAGT-TGGG-CACT-CTAGTGAGA-CTG-CC-GGTG-ACAAAC-C--GGA-GG-AA-GGTGGGGA
TGACGTC-AAATCATCATGCCCC-TTATGACCTGGGCTACACACGTGCTACAATGGACGGTACAACGAGT-CGCGAAACC
-GCGAGG-T-TTAGCTAATCTC-TTAAAG-CCGTTCTCAGTTCGG-ATT-GTAGGCTGCAAC-T-CGCCTACATGAA-GT
C-GG-AATCGCTAGTAATCGC-GGATCA-G-C-A-TGCCG-CGGT-GAATACGTT-CCCGGGCCTTGTACACACCG-CCC
GTCACACC-A-TG-AGAGTTT-GTA-AC-A-CC-CAAA-GCC-GGTGAG-G-TAA-C-C---AATA----GG-AG-CCAG
C-CGTC-T-A-AG-GT-GG-GAC-AGA-TG-ATT-GGGGT-G-AA-GTCGTA-ACAA-GG-TA-G-C-C-G-TA--GG--
AGA-ACC-T-GC--GGCT????????????????????
>Lactobacillus_camelliae_AB257864_074
????????????????????????????????????????????????????????????????????AG---CCT-AA-
TA-C-A-TG-CAA-GG-T-T-CAAC-GAG---------G?GTT-GA-TGACA-CCG--AG-T--G-GCG-GAC-G-G-G-
TGAGTAA-C-A-C-GTGGG-TAACC-TGC-CC-TTA-AG-T-GG-GG-GATAA-CA-T-T-TGGAAA-CA-GATGCTAAT
ACCGCA--T-A-A-A--CCCTT-AG--ACC-AC-ATGGT--C-TTT-G-G-TTGAAA-GA-T-GG-C----GT-AA---G
-CTATCGCTT--TTGG-AT-GG-A-CCC-GC--GGCGTATTAGCTAG-TTGGT-AAGG-TAA-CGGC-CT-ACCA-AGGC
AATGAT--A-C-GT-AG-CCGA-ACT-GAGA-GGTTGAT-C-GGCCAC-A--ATGG-GACTGAGA-CAC-G-GCCC-ATA
-CTCC--T-ACG--GG-AGGCA-G-CA-GTA-GGG-AAT-C-TT-C-C-A-CAAT-GGACGC-AA-GT-CTG-A--T-GG
-AGCAACGCC-GC-G-T-G-AGT-GAA-GA-A--GGCT-TT-C-G-G-G-T-CGTAAA-A-C-T-C-TGTT-GTTG-GAG
AA-G-AACAC-GTT-TGA-GAG--TAA-C-T--GT-T-C-A-G-AC-GT-TGA-CGG-TA-TCCA-AC--C-AGAAA-G-
CC-AC-GG-CTAA-C-TACGTG-C-C-A--GC-A-GC-CGC-GGT-AA-TAC-G-T-A--G-GT-GGC--A-A-G-C-GT
TA-T-C-C-GG-A-T-T-T-ATT--GGGC-GT-AAAGC-G-A--GC-G-C-A--GG-C-G-G--TT-TC-TT-A-AG---
TCT-G--A-TG-TG-AAA-G-C-C-TT-CGG-C--TTA-A-CC-GA--A-GA-A-G--T-GC-A-T-C--GG-A-AA-CT
-G---GG-AA--A-CT-T-G-AG-TG-----C-AGAA--G-A-G-G-A-C-A-G-T-GGA-A-CT-CC-A-T-GT-G-T-
A-G-CG-G-TG-AAA-TG-CG-T-AG-ATAT-A-T-GG-A-AG---AAC-A-C-C-A-G--T-GGC-G-AA-GGC-G-G-
-C-T-G-T-C-T-G-G-T--C-TG-T-AACT-G-A-C-GC-T-G-A-G-GC-T-C-G-AAA-G-C-A-T-GGG-T-A-G-
C-GAA-CA-GG-A-TT-AG-A-T-A-CCCT--G-G-T-AG-T-CCATGCC-GT-AAA-CG-ATGA-A-T-G-CT--AGGT
GTTGG-A-G--GGT-TTCC-GCC-C-TT-C-A-GTGC-CG-CAGC-T-AA-C-GC-AT-T-A-AG-C-AT-T-CC-GC-C
-TGGG-G-AGTA-CGACC-G-C-AA-GG-TTG-AAACTC-AAA-GGAA-TTGA-CGGGGG-CCCG-C-A-CAAG-C-GGT
---GGAGCAT-GTGG-TTTAAT-T-CGACGCAACG-CGAAGAACCTT-ACCAGGTCTT-GA-CATC-CTA--TG--CCAA
CCT-GAG-AGA-TCA-G-GC-GT-TC--CCTT-CGGG--GA--CA-T-A-GTGA-CAGG-T-GG-T-GCATGGT-TGT-C
GT-C-AGCT-C-GT-G-TCG-TGAGATG-TTGGG-T-TA-AGTCCCGCA-AC-GAG-C-GCAACC-CTTATG-ACTA-G-
TT-GCC-AG-CA-TTCAGT-TGGG-CACT-CTAGTAAGA-CTG-CC-GGTG-ACAAAC-C--GGA-GG-AA-GGTGGGGA
CGACGTC-AAATCATCATGCCCC-TTATGACCTGGGCTACACACGTGCTACAATGGCCGGTACAACGAGT-TGCGAACCC
-GCGAGG-G-TAAGCTAATCTC-TTAAAG-CCGGTCTCAGTTCGG-ACT-GCAGGCTGCAAC-T-CGCCTGCACGAA-GT
C-GG-AATCGCTAGTAATCGC-GGATCA-G-C-A-TGCCG-CGGT-GAATACGTT-CCCGGGCCTTGTACACACCG-CCC
GTCACACC-A-TG-AGAGTTT-GTA-AC-A-CC-CGAA-GCC-GGTGGG-G-TAA-C-CTC-TTT---GAGG-AG-CTAG
C-CGTC-T-A-AG-GT-GG-GAC-AGA-TG-ATT-AGGGT-G-AA-GTCGTA-ACAA-GG-TA-G-C-C-G-TA--GG--
AGA-ACC-T-GC--GGCTGGA-T-CA-CCT-CCT????
>Lactobacillus_capillatus_AB365978_052
????????A-GAGTT--T-G-A--T-C-C-T--GGC-T-CAGGAC-G-AA-C-GC-TG-G-C-GGCG-TG---CCT-AA-
TA-C-A-TG-CAA--G-T-C-GTAC-GCA---AAT----CTTT-CA-CCG-T-TTG--AG-T--G-GCG-AAC-G-G-G-
TGAGTAA-C-A-C-GTGGG-TAACC-TGC-CC-AGA-AG-A-AG-GG-GATAA-CA-C-T-TGGAAA-CA-GGTGCTAAT
ACCGTA--T-A-A-C--AACAA-AA--ACC-GC-CTGGT--T-TTT-G-T-TTAAAA-GA-T-GG-T-----T-CT---G
-CTATCACTT--CTGG-AT-GG-A-CCC-GC--GGCGTATTAGCTAG-TTGGT-GAGG-TAA-TGGC-TC-ACCA-AGGC
AATGAT--A-C-GT-AG-CCGA-ACT-GAGA-GGTTGAT-C-GGCCAC-A--TTGG-GACTGAGA-CAC-G-GCCC-AAA
-CTCC--T-ACG--GG-AGGCA-G-CA-GTA-GGG-AAT-C-TT-C-C-A-CAAT-GGACGA-AA-GT-CTG-A--T-GG
-AGCAACGCC-GC-G-T-G-AGT-GAA-GA-A--GGTT-TT-C-G-G-A-T-CGTAAA-A-C-T-C-TGTT-GTTA-GAG
AA-G-AACGT-GTG-TGA-GAG--TAA-C-T--GT-T-C-A-T-GC-AG-TGA-CGG-TA-TCTA-AC--C-AGAAA-G-
CC-AC-GG-CTAA-C-TACGTG-C-C-A--GC-A-GC-CGC-GGT-AA-TAC-G-T-A--G-GT-GGC--A-A-G-C-GT
TG-T-C-C-GG-A-T-T-T-ATT--GGGC-GT-AAAGG-G-A--AC-G-C-A--GG-C-G-G--TT-TT-TT-A-AG---
TCT-G--A-TG-TG-AAA-G-C-C-TT-CGG-C--TTA-A-CC-GA--A-GT-C-G--T-GC-A-T-T--GG-A-AA-CT
-G---GA-AG--A-CT-T-G-AG-TG-----C-AGAA--G-A-G-G-A-G-A-G-T-GGA-A-CT-CC-A-T-GT-G-T-
A-G-CG-G-TG-AAA-TG-CG-T-AG-ATAT-A-T-GG-A-AG---AAC-A-C-C-A-G--T-GGC-G-AA-AGC-G-G-
-C-T-C-T-C-T-G-G-T--C-TG-T-AACT-G-A-C-GC-T-G-A-G-GT-T-C-G-AAA-G-C-A-T-GGG-T-A-G-
C-AAA-CA-GG-A-TT-AG-A-T-A-CCCT--G-G-T-AG-T-CCATGCC-GT-AAA-CG-ATGA-A-T-G-CT--AAGT
GTTGG-A-G--GGT-TTCC-GCC-C-TT-C-A-GTGC-TG-CAGT-T-AA-C-GC-AT-T-A-AG-C-AT-T-CC-GC-C
-TGGG-G-AGTA-CGATC-G-C-AA-GA-TTG-AAACTC-AAA-GGAA-TTGA-CGGGGG-CCCG-C-A-CAAG-C-GGT
---GGAGCAT-GTGG-TTTAAT-T-CGAAGCAACG-CGAAGAACCTT-ACCAGGTCTT-GA-CATC-TTC--TG--CCAA
TCT-AAG-AGA-ATT-A-GA-GT-TC--CCTT-CGGG--GA--CA-G-A-ATGA-CAGG-T-GG-T-GCATGGT-TGT-C
GT-C-AGCT-C-GT-G-TCG-TGAGATG-TTGGG-T-TA-AGTCCCGCA-AC-GAG-C-GCAACC-CTTATT-ACTA-G-
TT-GCC-AG-CA-TTAAGT-TGGG-CACT-CTAGTGAGA-CTG-CC-GGTG-ACAAAC-C--GGAAGG-AA-GGTGGGGA
TGACGTC-AAATCATCATGCCCC-TTATGACCTGGGCTACACACGTGCTACAATGGACAGTACAACGAGT-CGCAAGACC
-GCGAGG-T-CAAGCTAATCTC-TTAAAA-CTGTTCTCAGTTCGG-ATT-GTAGGCTGCAAC-T-CGCCTACATGAA-GT
C-GG-AATCGCTAGTAATCGC-GGATCA-G-C-A-TGCCG-CGGT-GAATACGTT-CCCGGGCCTTGTACACACCG-CCC
GTCACACC-A-TG-AGAGTTT-GTA-AC-A-CC-CAAA-GCC-GGTGAG-G-TAA-C-C---TTTT----GG-AG-CCAG
C-CGTC-T-A-AG-GT-GG-GAC-AGA-TG-ATT-GGGGT-G-AA-GTCGTA-ACAA-GG-TA-G-C-C-G-TA--GG--
AGA-ACC-T-GC--GGCTGG??????????????????
>Lactobacillus_casei_039_X61135
T?AAATG-A-GAGT?--T-G-A--T-C-C-T--GGC-T-C?GGAT-?-AA-C-GC-TG-G-C-GGCG-TG---CCT-?A-
T?-C-?-TG-C?A--G-T-C-GAAC-GAG---T?T---TGGTC-GA-TGA--------------G-GCG-G?C-G-G-G-
T??GT??-C-?-C-GTGGG-T?ACC-T?C-CC-TTT-AG-T-?G-GG-GAT?A-C?-T-C-TGGA?A-C?-GATGCT??T
?CCGCT--T-?-?-A--TCCTA-GG--AC?-GC-AT?GT--T-CTT-G-G-CTGAAA-GA-T-GG-C----TT-?A---?
-?T?TCGCT?--TTGG-AT-GG-A-CCC-GC--GGCGTATTAGCT?G-TTGGT-GAGG-TAA-CGGC-TC-ACCA-AGGC
GATGAT--A-C-GT-AG-CCGA-ACT-GAGA-GGTTGAT-C-GGCCAC-?--TTGG-GACTGAGA-C?C-G-GCC?-?AA
-CTCC--T-ACG--GG-AGGC?-G-C?-GT?-GGG-AAT-C-TT-C-C-A-C?AT-GGACGC-?A-GT-CTG-A--T-GG
-AGC?ACGCC-GC-G-T-G-AGT-GAA-GA-A--GGCT-?T-C-G-G-A-T-CGT?AA-A-C-T-C-TGTT-GTTG-GAG
AA-G-AAT?G-TCG-?CA-GAG--T?A-C-T--GT-T-G-T-C-GG-CG-TGA-CGG-TA-TCCA-AC--C-AG?AA-G-
CC-AC-GG-CTAA-C-TACGTG-C-C-?--GC-?-GC-CGC-GGT-?A-T?C-G-?-A--G-GT-GGC--?-A-G-C-GT
CA-T-C-C-GG-A-T-T-T-ATT--GGGC-GT-AAAGC-G-A--GC-G-C-A--GG-C-G-G--TC-CT-TT-A-AG---
TCT-G--A-TG-TG-AAA---C-C-CT-CGG-C--TTA-A-CC-GA--G-G?-A-G--?-GC-A-T-C--GG-A-AA-CT
-G---GG-AA--A-CT-T-G-AG-TG-----C-AGAA--G-A-G-G-A-C-A-G-T-GGA-A-CT-CC-A-T-GT-G-T-
A-G-CG-G-TG-AAA-TG-CG-T-AG-ATAT-A-T-GG-A-AG---AAC-A-C-C-A-G--T-GGC-G-AA-GGC-G-G-
-C-T-?-T-C-T-?-G-T--C-TG-T-?ACT-G-A-C-GC-T-G-A-G-GC-T-C-G-AAA-G-C-A-T-GGG-T-A-G-
C-GAA-CA-GG-A-TT-AG-A-T-A-CCCT--G-G-T-AG-T-CCATGCC-GT-AAA-CG-ATGA-A-T-G-CT--AGGT
GTTGG-A-G--GGT-TTCC-GCC-C-T?-C-A-GTGC-CG-CA??-T-AA-C-GC-AT-T-A-AG-C-AT-T-CC-GC-C
-TGGG-G-AGTA-CGACC-G-C-AA-GG-TTG-AAACTC-AAA-GGAA-T?G?-CGGGGG-CC?G-C-A-CAAG-C-GGT
---GGAGCAT-GTGG-TTTAAT-T-CGAAG?AACG-CGAAGAACCTT-ACCAGGTCTT-GA-CATC-TTT--TG--ATCA
CCT-GAG-AGA-TC?-G-GT-?T------CTT-CGGG--G?--CA-A-A-ATGA-CAGG-T-GG-T-GCATGGT-TGT-C
GT-C-AGCT-C-GT-G-TCG-TGAGATG-TTGGG-T-TA-AGTCCCGCA-AC-GAG-C-GC?ACC-CT??TG-ACTA-G-
TT-GCC-AG-CA-TTGAGT-TGGG-CACT-CTAGT?AGA-CTG-CC-GGTG-ACAAAC-C--GGA-GG-AA-GGTGGGGA
TGACGTC-AAATCATCATGCCCC-TTATGACCTGGGCTAC?C?CGTGCTAC?ATGGATGGTAC?ACGAGT-TGCGAGACC
-GCGAGG-T-CAAGCTAATCTC-TTAAAG-CCATTCTC?GTTCGG-ACT-GTAGGCTGC?AC-T-CGCCT?CACGAA-GT
C-GG-AATCGCT?GT?ATCGC-GGATCA-G-C-A-CGCCG-CGGT-?AATAC?TT-CCCGGGCCTTGTACACACCG-CCC
GTCACACC-?-TG-AGAGTTT-GTA-AC-A-CC-CGAA-GCC-GGTGGC-G-TAA-C-CCT-?TT---AGGG-AG-C?AG
C-CGTC-T-A-AG-GT-?G-GAC-?AA-TG-A????????????????????????????????????????????????
??????????????????????????????????????
>Lactobacillus_casei_040_M23928
TTATATG-A-GAGTT--T-G-A--T-C-C-T--GGC-T-CAGGAT-G-AA-C-GC-TG-G-C-GGCG-TG---CCT-AA-
TA-C-A-TG-CAA--G-T-C-GAAC-GAG---TTT---TGGTC-GA-TGAAA-ACG--AG-T--G-GCG-GAC-G-G-G-
TGAGTAA-C-A-C-GTGGG-TAACC-TGC-CC-TTA-AG-T-GG-GG-GATAA-CA-T-T-TGGAAA-CA-GATGCTAAT
ACCGCA--T-A-A-A--TCCAA-GA--ACC-GC-ATGGT--T-CTT-G-G-CTGAAA-GA-T-GG-C----GY-AA---G
-CTATCGCTT--TTGG-AT-GG-A-CCC-GC--GGCGTATTAGCTAG-TTGGT-GAGG-TAA-CGGC-TC-ACCA-AGGC
GATGAT--A-C-GT-AG-CCGA-ACT-GAGA-GGTTGAT-C-GGCCAC-A--TTGG-GACTGAGA-CAC-G-GCCC-AAA
-CTCC--T-ACG--GG-AGGCA-G-CA-GTA-GGG-AAT-C-TT-C-C-A-CAAT-GGACGC-AA-GT-CTG-A--T-GG
-AGCAACGCC-GC-G-T-G-AGT-GAA-GA-A--GGCT-TT-C-G-G-G-T-CGTAAA-A-C-T-C-TGTT-GTTG-GAG
AA-G-AATGG-TCG-GCA-GAG--TAA-C-T--GT-T-G-T-C-GG-CG-TGA-CGG-TA-TCCA-AC--C-AGAAA-G-
CC-AC-GG-CTAA-C-TACGTG-C-C-A--GC-A-GC-CGC-GGT-AA-CAC-G-T-A--G-GT-GGC--A-A-G-C-GT
TA-T-C-C-GG-A-T-T-T-ATT--GGGC-GT-AAAGC-G-A--GC-G-C-A--GG-C-G-G--TT-TT-TT-A-AG---
TCT-G--A-TG-TG-AAA-G-C-C-CT-CGG-C--TTA-A-CC-GA--G-G?-A-G--C-GC-A-T-C--GG-A-AA-CT
-G---GG-AA--A-CT-T-G-AG-TG-----C-AGAA--G-A-G-G-A-C-A-G-T-GGA-A-CT-CC-A-T-GT-G-T-
A-G-CG-G-TG-AAA-TG-CG-T-AG-ATAT-A-T-GG-A-AG---AAC-A-C-C-A-G--T-GGC-G-AA-GGC-G-G-
-C-?-G-T-C-T-G-G-T--C-TG-T-AACT-G-A-C-GC-T-G-A-G-GC-T-C-G-AAA-G-C-A-T-GGG-T-A-G-
C-GAA-CA-GG-A-TT-AG-A-T-A-CCCT--G-G-T-AG-T-CCATGCC-GT-AAA-CG-ATGA-A-T-G-CT--AGGT
GTTGG-A-G--GGT-TTCC-GCC-C-TT-C-A-GTGC-CG-CAGC-T-AA-C-GC-AT-T-A-AG-C-AT-T-CC-GC-C
-TGGG-G-AGTA-CGACC-G-C-AA-GG-TTG-AAACTC-AAA-GGAA-TTGA-CGGGGG-CCCG-C-A-CAAG-C-GGT
---GGAGCAT-GTGG-TTTAAT-T-CGAAGCAACG-CGAAGAACCTT-ACCAGGTCTT-GA-CATC-TTT--TG--ATCA
CCT-GAG-AGA-TCA-G-GT-TT-CC--CCTT-CGGG--GG--CA-A-A-ATGA-CAGG-T-GG-T-GCATGGT-TGT-C
GT-C-AGCT-C-GT-G-TCG-TGAGATG-TTGGG-T-TA-AGTCCCGCA-AC-GAG-C-GCAACC-CTTATG-ACTA-G-
TT-GCC-AG-CA-TTGAGT-TGGG-CACT-CTAGTAAGA-CTG-CC-GGTG-ACAAAC-C--GGA-GG-AA-GGTG?GGA
TGACGTC-AAATCATCATGCCCC-TTATGACCTGGGCTACACACGTGCTACAATGGATGGTACAACGAGT-TGCGAGACC
-GCGAGG-T-CAAGCTAATCTC-TTAAAG-CCATTCTCAGTTCGG-ACT-GTAGGCTGCAAC-T-CGCCTACACGAA-GT
C-GG-AATCGCTAGTAATCGC-GGATCA-G-C-A-CGCCG-CGGT-GAATACGTT-CCCGGGCCTTGTACACACCG-CCC
GTCACACC-A-TG-AGAGTTT-GTA-AC-A-CC-CGAA-GCC-GGTGGC-G-TAA-C-CCT-TTT---AGGG-AG-CGAG
C-CGTC-T-A-AG-GT-GG-GAC-AAA-TG-AT?-AGGGG-T-AA-CAAG??????????????????????????????
??????????????????????????????????????
>Lactobacillus_ceti_AM292799_150
????????????????????????????????????????????????????????????????????????????????
??????????????????????????????????????????????????CT-TTG--AG-C--G-GCG-GAC-G-G-G-
TGAGTAA-C-A-C-GTGGG-TAACC-TGC-CC-AAA-AG-A-GG-GG-GATAA-CA-T-C-TGGAAA-CA-GGTGCTAAT
ACCGCA--T-A-A-C--TCAAG-GA--ACC-GC-ATGGT--T-CTT-T-G-ATAAAA-GA-T-GG-T----TT-CG---G
-CTATCACTT--TTGG-AT-GG-A-CCC-GC--GGTGCATTAGCTAG-TTGGT-AAGG-TAA-TGGC-TT-ACCA-AGGC
GATGAT--G-C-AT-AG-CCGA-ACT-GAGA-GGTTGAT-C-GGCCAC-A--TTGG-GACTGAGA-CAC-G-GCCC-AGA
-CTCC--T-ACG--GG-AGGCA-G-CA-GTA-GGG-AAT-C-TT-C-C-A-CAAT-GGACGA-AA-GT-CTG-A--T-GG
-AGCAACGCC-GC-G-T-G-AGT-GAA-GA-A--GGTC-TT-C-G-G-A-T-CGTAAA-A-C-T-C-TGTT-GTTA-GAA
AA-G-AACAA-GGA-TGA-GAG--TAA-C-T--GC-T-C-A-T-CC-CC-TGA-CAG-TA-TCTA-AC--C-AGAAA-G-
CC-AC-GG-CTAA-C-TACGTG-C-C-A--GC-A-GC-CGC-GGT-AA-TAC-G-T-A--G-GT-GGC--A-A-G-C-GT
TG-T-C-C-GG-A-T-T-T-ATT--GGGC-GT-AAAGG-G-G--AC-G-C-A--GG-C-G-G--TC-TT-TT-A-AG---
TCT-G--A-TG-TG-AAA-G-C-C-TT-CGG-C--TTA-A-CC-GA--A-GT-A-G--T-GC-A-T-T--GG-A-AA-CT
-G---GA-AG--A-CT-T-G-AG-TG-----T-AGAA--G-A-G-G-A-G-A-G-T-GGA-A-CT-CC-A-T-GT-G-T-
A-G-CG-G-TG-AAA-TG-CG-T-AG-ATAT-A-T-GG-A-AG---AAC-A-C-C-A-G--T-GGC-G-AA-AGC-G-G-
-C-T-C-T-C-T-G-G-T--C-TA-C-AACT-G-A-C-GC-T-G-A-G-GT-C-C-G-AAA-G-C-G-T-GGG-T-A-G-
C-AAA-CA-GG-A-TT-AG-A-T-A-CCCT--G-G-T-AG-T-CCACGCT-GT-AAA-CG-ATGA-A-T-G-CT--AGGT
GTTGG-A-G--GGT-TTCC-GCC-C-TT-C-A-GTGC-CG-CAGC-T-AA-C-GC-AC-T-A-AG-C-AT-T-CC-GC-C
-TGGG-G-AGTA-CGATC-G-C-AA-GA-TTG-AAACTC-AAA-GGAA-TTGA-CGGGGG-CCCG-C-A-CAAG-C-GGT
---GGAGCAT-GTGG-TTTAAT-T-CGAAGCAACG-CGAAGAACCTT-ACCAGGTCTT-GA-CATC-TTC--TG--ACAA
CCT-AAG-AGA-TTA-G-GC-GT-TC--CCTT-CGGG--GA--CA-G-A-ATGA-CAGG-T-GG-T-GCATGGT-TGT-C
GT-C-AGCT-C-GT-G-TCG-TGAGATG-TTGGG-T-TA-AGTCCCGCA-AC-GAG-C-GCAACC-CTTATT-GTCA-G-
TT-GCC-AG-CA-TTCAGT-TGGG-CACT-CTGGCGAGA-CTG-CC-GGTG-ACAAAC-C--GGA-GG-AA-GGTGGGGA
TGACGTC-AAATCATCATGCCCC-TTATGACCTGGGCTACACACGTGCTACAATGGATAATACAACGAGT-TGCGAGACC
-GCGAGG-T-TTAGCTAATCTC-TTAAAA-TTATTCTCAGTTCGG-ATT-GCAGGCTGCAAC-T-CGCCTGCATGAA-GT
C-GG-AATCGCTAGTAATCGC-GAATCA-G-C-A-TGTCG-CGGT-GAATTCGTT-CCCGGGCCTTGTACACACCG-CCC
GTCACACC-A-TG-AGAGTTT-GTA-AC-A-CC-CAAA-GCC-GGTGGG-G-TAA-C-CT--TTAT---AGG-AG-CTAG
C-CGTC-T-A-AG-G?????????????????????????????????????????????????????????????????
??????????????????????????????????????
>Lactobacillus_coleohominis_AM113776_623
???????????AGTT--T-G-A--T-T-C-T--GGC-T-CAGGAT-G-AA-C-GC-CG-G-C-GGTG-TG---CCT-AA-
TA-C-A-TG-CAA--G-T-C-GAAC-GCG---TTG---GCCCG-AC-TGATA-ACG--AG-T--G-GCG-GAC-G-G-G-
TGAGTAA-C-A-C-GTAGG-CAACC-TGC-CC-AGA-AG-C-GG-GG-GACAA-CA-T-T-TGGAAA-CA-AGTGCTAAT
ACCGCA--T-A-A-C--AACGA-AA--ACC-GC-CTGGT--T-TTC-G-T-TTAAAA-GA-T-GG-T----TT-CG---G
-CTATCACTT--CTGG-AT-GG-G-CCT-GC--GGCGCATTAGCTAG-TTGGT-AAGG-TAA-CGGC-TT-ACCA-AGGC
AGTGAT--G-C-GT-AG-CCGA-GTT-GAGA-GACTGAT-C-GGCCAC-A--ATGG-AACTGAGA-CAC-G-GGCC-ATA
-CTCC--T-ACG--GG-AGGCA-G-CA-GTA-GGG-AAT-C-TT-C-C-A-CAAT-GGGCGC-AA-GC-CTG-A--T-GG
-AGCAACACC-GC-G-T-G-AGT-GAA-GA-A--GGGT-TT-C-G-G-C-T-CGTAAA-A-C-T-C-TGTT-GTTG-AAG
AA-G-AACGT-GCG-TGA-GAG--TAA-C-T--GT-T-C-A-C-GC-AG-T-A-CGG-TA-TTCA-AC--C-AGAAA-G-
TC-AC-GG-CTAA-C-TACGTG-C-C-A--GC-A-GC-CGC-GGT-AA-TAC-G-T-A--G-GT-GGC--A-A-G-C-GT
TA-T-C-C-GG-A-T-T-T-ATT--GGGC-GT-AAAGC-G-A--GC-G-C-A--GG-C-G-G--TT-TT-CT-A-AG---
TCT-G--A-TG-TG-AAA-G-C-C-TT-CGG-C--TTA-A-CC-GG--A-GA-A-G--G-GC-A-T-C--GG-A-AA-CT
-G---GA-TA--A-CT-T-G-AG-TG-----C-AAGA--G-A-G-G-A-C-A-G-T-GGA-A-CT-CC-A-T-GT-G-T-
A-G-CG-G-TG-GAA-TG-CG-T-AG-ATAT-A-T-GG-A-AG---AAC-A-C-C-A-G--T-GGC-G-AA-GGC-G-G-
-C-T-G-T-C-T-A-G-C--T-TG-C-AACT-G-A-C-GC-T-G-A-G-GC-T-C-G-AAA-G-C-A-T-GGG-T-A-G-
C-GAA-CA-GG-A-TT-AG-A-T-A-CCCT--G-G-T-AG-T-CCATGCC-GT-AAA-CG-ATGA-G-T-G-CT--AGGT
GTTGG-A-G--GGT-TTCC-GCC-C-TT-C-A-GTGC-CG-GAGC-T-AA-C-GC-AT-T-A-AG-C-AC-T-CC-GC-C
-TGGG-G-AGTA-CGACC-G-C-AA-GG-TTG-AAACTC-AAA-GGAA-TTGA-CGGGGG-CCCG-C-A-CAAG-C-GGT
---GGAGCAT-GTGG-TTTAAT-T-CGAAGCTACG-CGAAGAACCTT-ACCAGGTCTT-GA-CATC-TTG--CG--CCAA
CCT-CAG-AGA-TGA-G-GC-GT-TC--CCTT-CGGG--GA--CG-C-A-ATGA-CAGG-T-GG-T-GCATGGT-CGT-C
GT-C-AGCT-C-GT-G-TTG-TGAGATG-TTGGG-T-TA-AGTCCCGCA-AC-GAG-C-GCAACC-CTTGTT-ACTA-G-
TT-GCC-AG-CA-TTCAGT-TGGG-CACT-CTAGTGAGA-CTG-CC-GGTG-ACAAAC-C--GGA-GG-AA-GGTGGGGA
CGACGTC-AGATCATCATGCCCC-TTATGACCTGGGCTACACACGTGCTACAATGGGCGGTACAACGAGC-AGCGAACTC
-GCGAGG-G-TAAGCTAATCTC-TTAAAA-CCGTTCTCAGTTCGG-ACT-GCAGTCTGCAAC-T-CGACTGCACGAA-GT
C-GG-AATCGCTAGTAATCGC-GGATCA-G-C-A-TGCCG-CGGT-GAATACGTT-CCCGGGCCTTGTACACACCG-CCC
GTCACACC-A-TG-GGAGTTT-GCA-AT-G-CC-CAAA-GCC-GGTGGC-C-TAA-C-C---TTCG----GG-AA-GGAG
C-CGTC-T-A-AG-GC-AG-GGC-AGA-TG-ACT-GGGGT-G-AA-GTCGTA-ACAA-GG-TA-G-C-C-G-TA--GG--
AGA-ACC-T-GC--GGCTTGA-T-CA-CCTTCAT????
>Lactobacillus_collinoides_AB005893_044
?????????????????T-G-A--T-C-C-T--GGC-T-CAGGAT-G-AA-C-CC-TG-G-C-GGCG-TG---CCT-AA-
TA-C-A-TG-CAA--G-T-C-GAAC-GCA----------TCCC-GT-TA-GG-ATG--AG-T--G-GCG-AAC-T-G-G-
TGAGTAA-C-A-C-GTGGG-TAACC-TGC-CC-AGA-AG-C-AG-GG-GATAA-CA-C-T-TGGAAA-CA-GGTGCTAAT
ACCGTA--T-A-A-C--AACAA-AA--ACC-GC-ATGGT--T-TTT-G-T-TTGAAA-GG-T-GG-T----TT-CG---G
-CTATCACTT--CTGG-AT-GG-A-CCC-GC--GGCGTATTAGCTAG-TTGGT-GGAG-TAA-TGGT-TC-ACCA-AGGC
AATGAT--A-C-GT-AG-CCGA-CCT-GAGA-GGGTAAT-C-GGCCAC-A--TTGG-GACTGAGA-CAC-G-GCCC-AAA
-CTCC--T-ACG--GG-AGGCA-G-CA-GTA-GGG-AAT-C-TT-C-C-A-CAAT-GGACGA-AA-GT-CTG-A--T-GG
-AGCAACGCC-GC-G-T-G-AGT-GAA-GA-A--GGTT-TT-C-G-G-A-T-CGTAAA-A-C-T-C-TGTT-GTTG-AAG
AA-G-AACAC-GTT-TGA-GAG--TAA-C-T--GT-T-C-A-G-AC-GT-TGA-CGG-TA-TTCA-AC--C-AGAAA-G-
CC-AC-GG-CTAA-C-TACGTG-C-C-A--GC-A-GC-CGC-GGT-AA-TAC-G-T-A--G-GT-GGC--A-A-G-C-GT
TA-T-C-C-GG-A-T-T-T-ATT--GGGC-GT-AAAGC-G-A--GC-G-C-A--GG-C-G-G--TT-AC-TT-A-AG---
TCT-G--A-TG-TG-AAA-G-C-C-TT-CGG-C--TTA-A-CC-GG--A-GA-A-G--T-GC-A-T-C--GG-A-AA-CT
-G---GG-TA--A-CT-T-G-AG-TG-----C-AGAA--G-A-G-G-A-C-A-G-T-GGA-A-CT-CC-A-T-GT-G-T-
A-G-CG-G-TG-AAA-TG-CG-T-AG-ATAT-A-T-GG-A-AG---AAC-A-C-C-A-G--T-GGC-G-AA-GGC-G-G-
-C-T-G-T-C-T-G-G-T--C-TG-T-AACT-G-A-C-GC-T-G-A-G-GC-T-C-G-AAA-G-C-A-T-GGG-T-A-G-
C-GAA-CA-GG-A-TT-AG-A-T-A-CCCT--G-G-T-AG-T-CCATGCC-GT-AAA-CG-ATGA-A-T-G-CT--AGGT
GTTGG-A-G--GGT-TTCC-GCC-C-TT-C-A-GTGC-CG-CAGC-T-AA-C-GC-AT-T-A-AG-C-AT-T-CC-GC-C
-TGGG-G-AGTA-CGACC-G-C-AA-G--TTG-AAACTC-AAA-GGAA-TTGA-CGGGGG-CCCG-C-A-CAAG-C-GGT
---GGAGCAT-GTGG-TTTAAT-T-CGAAGCTACG-CAAAGAACCTT-ACCAGGTCTT-GA-CATA-CTG--TG--CTAA
CCT-AAG-AGA-TTA-G-GC-GT-TC--CCTT-CGGG--GA--CG-C-A-GATA-CAGG-T-GG-T-GCATGGC-TGT-C
GT-C-AGCT-C-GT-G-TCG-TGAGATG-TTGGG-T-TA-AGTCCCGCA-AC-GAG-C-GCAACC-CTTATT-GTCA-G-
TT-GCC-AG-CA-TTTAGT-TGGG-CACT-CTGGCGAGA-CTG-CC-GGTG-ACAAACGC--GGA-GG-AA-GGTGGGGA
TGACGTC-AAGTCATCATGCCCC-TTATGACCTGGGCTACACACGTGCTACAATGGATGGTACAACGAGT-TGCGAACTC
-GCGAGA-G-CAAGCTAATCTC-TTAAAG-CCATTCTCAGTTCGG-ACT-GTAGGCTGCAAC-T-CGCCTACACGAA-GT
C-GG-AATCGCTAGTAATCGC-GGATCA-G-C-A-TGCCG-CGGT-GAATACGTT-CCCGGGCCTTGTACACACCG-CCC
GTCACACC-A-TG-AGAGTTT-GCA-AC-A-CC-CAAA-GTC-GGTTCG-G-TAA-C-C---TTCG----GG-AG-CCAA
C-CGCC-T-A-AG-GT-GG-GGC-AGA-TG-ATT-AGGGT-G-AA-GTCGTA-ACAA-GG-TA-G-C-C-G-TA--G---
AGA-ACC-T-GC--GGCTGGA-T-CA-CCT-CCTT???
>Lactobacillus_composti_AB268119_058
?????????????????????A--T-C-A-T--GGC-T-CAGGAC-G-AA-C-GC-TG-G-C-GGCG-TG---CCT-AA-
TA-C-A-TG-CAA--G-T-C-GAAC-GAG---CTT---TTCCT-AC-CG--G-GCG--AG-T--G-GCG-GAC-G-G-G-
TGAGTAA-C-A-C-GTGGG-CAACC-TAC-CC-TAG-AG-C-GG-GG-GATAA-CA-T-T-TGGAAA-CA-GATGCTAAT
ACCGCA--T-A-A-C--AATTT-GA--ACC-TC-ATGGT--T-CGA-A-T-TTAAAA-GA-T-GG-T----TT-CG---G
-CTATCACTT--TAGG-AT-GG-G-CCC-GC--GGCGTATTAGCCAG-TTGGT-GGGG-TAA-AGGC-CT-ACCA-AAGC
TATGAT--A-C-GT-AG-CCGA-CCT-GAGA-GGGTGAT-C-GGCCAC-A--TTGG-GACTGAGA-CAC-G-GCCC-AAA
-CTCC--T-ACG--GG-AGGCA-G-CA-GTA-GGG-AAT-C-TT-C-C-A-CAAT-GGACGA-AA-GT-CTG-A--T-GG
-AGCAACGCC-GC-G-T-G-AGT-GAA-GA-A--GGGT-TT-C-G-G-C-T-CGTAAA-A-C-T-C-TGTT-ATCG-GAG
AA-G-AATAG-GGG-TAA-GAG--TAA-C-T--GT-T-T-A-C-CT-CC-TGA-CGG-TA-TCCG-AC--C-AGAAA-G-
CC-AC-GG-CTAA-C-TACGTG-C-C-A--GC-A-GC-CGC-GGT-AA-TAC-G-T-A--G-GT-GGC--A-A-G-C-GT
TG-T-C-C-GG-A-T-T-T-ATT--GGGC-GT-AAAGC-G-A--GC-G-C-A--GG-C-G-G--TT-TT-TT-A-AG---
TCT-G--A-TG-TG-AAA-G-C-C-TT-CGG-C--TCA-A-CC-GA--A-GA-A-G--T-GC-A-T-C--GG-A-AA-CT
-G---GG-AA--A-CT-T-G-AG-TG-----C-AGAA--G-A-G-G-A-C-A-G-T-GGA-A-CT-CC-A-T-GT-G-T-
A-G-CG-G-TG-AAA-TG-CG-T-AG-ATAT-A-T-GG-A-AG---AAC-A-C-C-A-G--T-GGC-G-AA-GGC-G-G-
-C-T-G-T-C-T-G-G-T--C-TG-T-AACT-G-A-C-GC-T-G-A-G-GC-T-C-G-AAA-G-T-G-T-GGG-T-A-G-
C-AAA-CA-GG-A-TT-AG-A-T-A-CCCT--G-G-T-AG-T-CCACACC-GT-AAA-CG-ATGA-A-T-G-CT--AAGT
GTTGG-A-G--GGT-TTCC-GCC-C-TT-C-A-GTGC-TG-CAGC-T-AA-C-GC-AT-T-A-AG-C-AT-T-CC-GC-C
-TGGG-G-AGTA-CGACC-G-C-AA-GG-TTG-AAACTC-AAA-GGAA-TTGA-CGGGGG-CCCG-C-A-CAAG-C-GGT
---GGAGCAT-GTGG-TTTAAT-T-CGAAGCAACG-CGAAGAACCTT-ACCAGGTCTT-GA-CATC-TTT--TG--CCAG
CCT-AAG-AGA-TTA-G-GT-GT-TC--CCTT-CGGG--GA--CA-A-A-ATGA-CAGG-T-GG-T-GCATGGT-TGT-C
GT-C-AGCT-C-GT-G-TCG-TGAGATG-TTGGG-T-TA-AGTCCCGCA-AC-GAG-C-GCAACC-CTTATA-ATTA-G-
TT-GCC-AG-CA-TTCAGT-TGGG-CACT-CTAGTTAGA-CTG-CC-GGTG-ACAAAC-C--GGA-GG-AA-GGTGGGGA
TGACGTC-AAATCATCATGCCCC-TTATGACCTGGGCTACACACGTGCTACAATGGATGGTACAACGAGT-CGCTAGACC
-GCGAGG-T-CATGCTAATCTC-TTAAAA-CCATTCTCAGTTCGG-ATT-GTAGGCTGCAAC-T-CGCCTACATGAA-GC
T-GG-AATCGCTAGTAATCGC-GGATCA-G-C-A-CGCCG-CGGT-GAATACGTT-CCCGGGCCTTGTACACACCG-CCC
GTCACACC-A-TG-AGAGTTT-GTA-AC-G-CC-CAAA-GCC-GGTAGG-G-TAA-C-CT--TTT----AGG-AG-CCAG
C-CGTC-T-A-AG-GC-GG-GAC-AGA-TG-ATT-AGGGT-G-AA-GTCGTA-ACAA-GG-TA-G-C-C-G-TA--GG--
AGA-ACC-T-GC--GGTTGGA-T-A?????????????
>Lactobacillus_concavus_AY683322_076
??????????????????????????????????????????GAC-G-AA-C-GC-TG-G-C-GGCG-TG---CCT-AA-
TA-C-A-TG-CAA--G-T-C-GAAC-GAG---TTT----CATT-TT-AAGAA-ACG--AG-T--G-GCG-GAC-G-G-G-
TGAGTAA-C-A-C-GTGGG-TAACC-TAC-CC-TAA-AG-T-GG-GG-GATAA-CA-T-T-TGGAAA-CA-GATGCTAAT
ACCGCA--T-A-A-C--GAACG-AA--ACC-AC-ATGGT--T-TCG-T-T-CTGAAA-GA-T-GG-C----GT-AA---G
-CTATCACTT--TTGG-AT-GG-A-CCC-GC--GGCGTATTAGCTAG-TTGGT-GAGG-TAA-CGGC-TC-ACCA-AGGC
GATGAT--A-C-GT-AG-CCGA-CCT-GAGA-GGGTGAT-C-GGCCAC-A--TTGG-GACTGAGA-CAC-G-GCCC-AAA
-CTCC--T-ACG--GG-AGGCA-G-CA-GTA-GGG-AAT-C-TT-C-C-A-CAAT-GGACGA-AA-GT-CTG-A--T-GG
-AGCAACGCC-GC-G-T-G-AGT-GAA-GA-A--GGTT-TT-C-G-G-A-T-CGTAAA-A-C-T-C-TGTT-ATCG-GAG
AA-G-AACGT-ATC-TGG-TAG--TAA-C-T--GG-C-C-A-G-GT-AG-TGA-CGG-TA-TCCG-AT--C-AGAAA-G-
CC-AC-GG-CTAA-C-TACGTG-C-C-A--GC-A-GC-CGC-GGT-AA-TAC-G-T-A--G-GT-GGC--A-A-G-C-GT
TG-T-C-C-GG-A-T-T-T-ATT--GGGC-GT-AAAGC-G-A--GT-G-C-A--GG-C-G-G--TT-TT-TT-A-AG---
TCT-G--A-TG-TG-AAA-G-C-C-TT-CGG-C--TTA-A-CC-GA--A-GA-A-A--T-GC-A-T-T--GG-A-AA-CT
-G---GG-GA--A-CT-T-G-AG-TG-----C-AGAA--G-A-G-G-A-G-A-G-T-GGA-A-CT-CC-A-T-GT-G-T-
A-G-CG-G-TG-AAA-TG-CG-T-AG-ATAT-A-T-GG-A-AG---AAC-A-C-C-A-G--T-GGC-G-AA-GGC-G-G-
-C-T-C-T-C-T-G-G-T--C-TG-T-AACT-G-A-C-GC-T-G-A-G-GC-T-C-G-AAA-G-C-G-T-GGG-T-A-G-
C-AAA-CA-GG-A-TT-AG-A-T-A-CCCT--G-G-T-AG-T-CCACGCC-GT-AAA-CG-ATGA-G-T-G-CT--AAGT
GTTGG-G-G--GGT-TTCC-GCC-C-CT-C-A-GTGC-TG-CAGC-T-AA-C-GC-AT-T-A-AG-C-AC-T-CC-GC-C
-TGGG-G-AGTA-CGACC-G-C-AA-GG-TTG-AAACTC-AAA-GGAA-TTGA-CGGGGC-CCCG-C-A-CAAG-C-GGT
---GGAGCAT-GTGG-TTTAAT-T-CGAAGCAACG-CGAAG-ACCTT-ACCAGGTCTT-GA-CATC-TAG--CG--CCAA
TCC-TAG-AGA-TAG-G-AC-GT-TC--CCTT-CGGG--GA--CG-C-T-AAGA-CAGG-T-GG-T-GCATGGT-TGT-C
GT-C-AGCT-C-GT-G-TCG-TGAGATG-TTGGG-T-TA-AGTCCCGCA-AC-GAG-C-GCAACC-CTTATG-ATTA-G-
TT-GCC-AG-CA-TTAAGT-TGGG-CACT-CTAGTCAGA-CTG-CC-GGTG-ACAAAC-C--GGA-GG-AA-GGCGGGGA
TGACGTC-AAATCATCATGCCCC-TTATGACCTGGGCTACACACGTGCTACAATGGCTAGTACAACGAGT-TGCGAGACC
-GCGAGG-T-CAAGCTAATCTC-TAAAAG-CTAGTCTCAGTTCGG-ATT-GTAGGCTGCAAC-T-CGCCTACATGAA-GT
T-GG-AATCGCTAGTAATCGC-GGATCA-G-C-A-CGCCG-CGGT-GAATACGTT-CCCGGGCCTTGTACACACCG-CCC
GTCACACC-A-TG-AGAGTTT-GTA-AC-A-CC-CAAA-GCC-GGTGAG-G-TAA-C-CC--GTAA---GGG-AG-CTAG
C-CGTC-T-A-AG-GT-GG-GAC-AGA-TG-ATT-AGGGT-G-AA-GTCGTA-ACAA-GG-TA-G-C-C-G-TA--GG--
AGA-ACC-T-GC??????????????????????????
>Lactobacillus_coryniformis_026_M58813
TTATATG-A-GAGTT--T-G-A--T-C-C-T--GGC-T-CAGGAC-G-AA-C-GC-TG-G-C-GGCG-TG---CCT-AA-
TA-C-A-TG-CAA--G-T-C-GAAC-GCA---CTG---ACGTC-GA-CCGAC-GT?--AG-T--G-GCG-GAC-G-G-G-
TGAGTAA-C-A-C-GTGGG-TAACC-??C-CC-TTA-AG-T-GG-GG-GATAA-CA-T-T-TGGAAA-CA-GATGCTAAT
ACCGCA--T-A-A-C--CATTC-AG--ACC-AC-ATGGT--C-T?A-A-T-GTAAAA-GA-C-GG-C--C--T-TT--GG
-CTGTC?CTT--TTGG-AC-GG-A-CCC-?C--GGCGTATTAGTTAG-TTGGT-AAGG-TAA-CGGC-TT-ACCA-AGAC
AATGAT--A-C-GT-AG-CCGA-CCT-GAGA-GGGTAAT-C-GGCCAC-A--TTGG-GACTGAGA-CAC-G-GCC?-?AA
-CTCC--T-ACG--GG-AGGCA-G-CA-GTA-GGG-AAT-C-TT-C-C-A-CAAT-GGACGA-AA-GT-CTG-A--T-GG
-AGCAACGCC-GC-G-T-G-AGT-GAA-GA-A--GGTT-TT-A-G-G-A-T-CGTAAA-A-C-T-C-?GTT-GTTG-GAG
AA-G-AACAG-GGA-CTA-GAG--TAA-C-T--GT-T-A-G-T-CC-TT-TGA-CGG-TA-TCCA-AC--C-AGAAA-G-
CC-AC-GG-CTAA-C-TACGTG-C-C-A--GC-A-GC-CGC-GGT-AA-TAC-G-T-A--G-GT-GGC--?-A-G-C-GT
TG-T-C-C-GG-A-T-T-T-ATT--GGGC-GT-AAAGC-G-A--GC-G-C-A--GG-C-G-G--TT-TT-TT-A-AG---
TCT-G--A-TG-TG-AAA-G-C-?-TT-CGG-C--TTA-A-CC-GA--A-GA-A-G--T-GC-A-T-T--AG-A-AA-CT
-G---GR-AA--A-CT-T-G-AG-TG-----C-AGAA--G-A-G-G-A-C-A-G-T-GGA-A-CT-CC-A-T-GT-G-T-
A-G-CG-G-TG-AAA-TG-CG-T-AG-ATAT-A-T-GG-A-AG---AAC-A-C-C-A-G--T-GGC-G-AA-GGC-G-G-
-C-?-G-T-C-T-G-G-T--C-TG-T-AACT-G-A-C-GC-T-G-A-G-GC-?-C-?-?AA-G-T-A-T-GGG-G-A-G-
C-GAA-CA-GG-A-TT-AG-A-T-A-CCCT--G-G-T-AG-T-CCATACC-GT-AAA-CG-ATGA-A-T-G-CT--AAGT
GTTGG-A-G--GGT-TTCC-GCC-C-TT-C-A-GTGC-TG-CAGC-T-AA-C-GC-AT-T-A-AG-C-AT-T-CC-GC-C
-TGGG-G-AGTA-CGACC-G-C-AA-GG-TTG-AAACTC-AAA-GGAA-TTGA-CGGGGG-CC?G-C-A-CAAG-C-GGT
---GGAGCAT-GTGG-TTTAAT-T-CGAAG?AACG-CGAAGAACCTT-ACCAGGTCTT-GA-CATC-CTT--TG--ACCA
CTG-TAG-AGA-TAC-A-GC-TT-TC--CCTT-CGGG--GA--CA-A-A-GTGA-CAGG-T-GG-?-GCATGGT-TGT-C
GT-C-AGCT-C-GT-G-TCG-TGAGATG-TTGGG-T-TA-AGTCCCGCA-AC-GAG-C-GCAACC-CTTATG-ACTA-G-
TT-GCC-AG-CA-TTTAGT-TGGG-CACT-CTAGT?AGA-CTG-CC-GGTG-ACAAAC-C--GGA-GG-AA-GGTGGGGA
TGACGTC-AAATCAGCATGCCCC-TTATGACCTGGGCTACACACGTGCTACAATGGTCGGTACAACGAGT-TGCGAACCC
-GCGAGG-G-TAAGCTAATCTC-TTAAAG-CCGATCTCAGTTCGG-ATT-GTAGGCTGCAAC-T-CGCCTACATGAA-GC
C-GG-AATCGCTAGTAATCGC-GGATCA-G-C-A-?GCCG-CGGT-GAATACGTT-CCCGGGC?TTGTACACACCG-C?C
GTCA?ACC-A-TG-AGAGTTT-GTA-AC-A-CC-CGAA-GTC-GGTGGG-G-TAA-C-CCT-TTT---AGGG-AA-CTAG
C-CGCC-?-A-AG-GT-GG-GAC-AGA-?G-A??-GGG??????????????????????????????????????????
??????????????????????????????????????
>Lactobacillus_crispatus_AJ242969_265
??????G-A-GAGTT--T-G-A--T-C-C-T--GGC-T-CAGGAC-G-AA-C-GC-TG-G-C-GGCG-TG---CCT-AA-
TA-C-A-TG-CAA--G-T-C-GAGC-GAG---CTT---GCCTA-GA-TGAAA-GCG--AG-C--G-GCG-GAT-G-G-G-
TGAGTAA-C-A-C-GTGGG-GAACC-TGC-CC-CAT-AG-T-CT-GG-GATAC-CA-C-T-TGGAAA-CA-GGTGCTAAT
ACCGGA--T-A-A-G--AACACTAG--ATC-GC-ATGAT--C-AGC-T-T-TTAAAA-GG-C-GG-C----GT-AA---G
-CTGTCGCTA--TGGG-AT-GG-C-CCC-GC--GGTGCATTAGCTAG-TTGGT-AAGG-TAA-AGGC-TT-ACCA-AGGC
GATGAT--G-C-AT-AG-CCGA-GTT-GAGA-GACTGAT-C-GGCCAC-A--TTGG-GACTGAGA-CAC-G-GCCC-AAA
-CTCC--T-ACG--GG-AGGCA-G-CA-GTA-GGG-AAT-C-TT-C-C-A-CAAT-GGACGC-AA-GT-CTG-A--T-GG
-AGCAACGCC-GC-G-T-G-AGT-GAA-GA-A--GG---TT-C-G-G-C-T-CGTAAA-G-C-T-C-TGTT-GGTA-GTG
AA-G-AAGGA-TAG-AGG-TAG--TAA-C-T--GG-C-C-T-T-TA-TT-TGA-CGG-TA-ATCA-AC--C-AGAAA-G-
TC-AC-GG-CTAA-C-TACGTG-C-C-A--GC-A-GC-CGC-GGT-AA-TAC-G-T-A--G-GT-GGC--A-A-G-C-GT
TG-T-C-C-GG-A-T-T-T-ATT--GGGC-GT-AAAGC-G-A--GC-G-C-A--GG-C-G-G--TT-CA-AT-A-AG---
TCT-G--A-TG-TG-AAA-G-C-C-CT-CGG-C--TTA-A-CC-GG--A-GA-A-T--T-GC-A-T-C--AG-A-AA-CT
-G---TT-GA--A-CT-T-G-AG-TG-----C-AGAA--G-A-G-G-A-G-A-G-T-GGA-A-CT-CC-A-T-GT-G-T-
A-G-CG-G-TG-GAA-TG-CG-T-AG-ATAT-A-T-GG-A-AG---AAC-A-C-C-A-G--T-GGC-G-AA-GGC-G-G-
-C-T-C-T-C-T-G-G-T--C-TG-C-AACT-G-A-C-GC-T-G-A-G-GC-T-C-G-AAA-G-C-A-T-GGG-T-A-G-
C-GAA-CA-GG-A-TT-AG-A-T-A-CCCT--G-G-T-AG-T-CCATGCC-GT-AAA-CG-ATGA-G-T-G-CT--AAGT
GTTGG-G-A--GGT-TTCC-GCC-T-CT-C-A-GTGC-TG-CAGC-T-AA-C-GC-AT-T-A-AG-C-AC-T-CC-GC-C
-TGGG-G-AGTA-CGACC-G-C-AA-GG-TTG-AAACTC-AAA-GGAA-TTGA-CGGGGG-CCCG-C-A-CAAG-C-GGT
---GGAGCAT-GTGG-TTTAAT-T-CGAAGCAACG-CGAAGAACCTT-ACCAGGTCTT-GA-CATC-TAG--TG--CCAT
TTG-TAG-AGA-TAC-A-AA-GT-TC--CCTT-CGGG--GA--CG-C-T-AAGA-CAGG-T-GG-T-GCATGGC-TGT-C
GT-C-AGCT-C-GT-G-TCG-TGAGATG-TTGGG-T-TA-AGTCCCGCA-AC-GAG-C-GCAACC-CTTGTT-ATTA-G-
TT-GCC-AG-CA-TTAAGT-TGGG-CACT-CTAATGAGA-CTG-CC-GGTG-ACAAAC-C--GGA-GG-AA-GGTGGGGA
TGACGTC-AAGTCATCATGCCCC-TTATGACCTGGGCTACACACGTGCTACAATGGGCAGTACAACGAGA-AGCGAGCCT
-GCGAAG-G-CAAGCGAATCTC-TGAAAG-CTGTTCTCAGTTCGG-ACT-GCAGTCTGCAAC-T-CGACTGCACGAA-GC
T-GG-AATCGCTAGTAATCGC-GGATCA-G-C-A-CGCCG-CGGT-GAATACGTT-CCCGGGCCTTGTACACACCG-CCC
GTCACACC-A-TG-GGAGTCT-GCA-AT-G-CC-CAAA-GCC-GGTGGG-A-TAA-C-CT--TTAT---AGG-AG-TCAG
C-CGTC-T-A-AG-GT-AG-GAC-AGA-TG-ATT-AGGGT-G-AA-GTCGTG-ACAA-GG-TA-G-C-C-G-TA--G???
??????????????????????????????????????
>Lactobacillus_crispatus_DQ317604_098
?????????????????????????????????????????GGCC-G-CG-G-GA-AT-T-C-GATT-TG---CCT-AA-
TA-C-A-TG-CAA--G-T-C-GAGC-GAG---CAG---AACTA-AC-AGA-A-GCG--AG-C--G-GCG-GAT-G-G-G-
TGAGTAA-C-A-C-GTGGG-GAACC-TGC-CC-CAT-AG-T-CT-GG-GATAC-CA-C-T-TGGAAA-CA-GGTGCTAAT
CCCGGA--T-A-A-G--AAAGC-AG--ATC-GC-ATGAT--C-AGC-T-T-TTAAAA-GG-C-GG-C----GT-AA---G
-CTGTCGCTA--TGGG-AT-GG-C-CCC-GC--GGTGCATTAGCTAG-TTGGT-AAGG-TAA-AGGC-TT-ACCA-AGGC
GATGAT--G-C-AT-AG-CCGA-GTT-GAGA-GACTGAT-C-GGCCAC-A--TTGG-GACTGAGA-CAC-G-GCCC-AAA
-CTCC--T-ACG--GG-AGGCA-G-CA-GTA-GGG-AAT-C-TT-C-C-A-CAAT-GGACGC-AA-GT-CTG-A--T-GG
-AGCAACGCC-GC-G-T-G-AGT-GAA-GA-A--GGTT-TT-C-GGG-A-T-CGTAAA-G-C-T-C-TGTT-GTTG-GTG
AA-G-AAGGA-TAG-AGG-TAG--TAA-C-T--GG-C-C-T-T-TA-TT-TGA-CGG-TA-ATCA-AC--C-AGAAA-G-
TC-AC-GG-CTAA-C-TACGTG-C-C-A--GC-A-GC-CGC-GGT-AA-TAC-G-T-A--G-GT-GGC--A-A-G-C-GT
TG-T-C-C-GG-A-T-T-T-ATT--GGGC-GT-AAAGC-G-A--GC-G-C-A--GG-C-G-G--TT-GA-AT-A-AG---
TCT-G--A-TG-TG-AAA-G-C-C-CT-CGG-C--TTA-A-CC-GA--G-GA---C--T-GC-A-T-C--GG-A-AA-CT
-G---TT-TT--T-CT-T-G-AG-TG-----C-AGAA--G-A-G-G-A-G-A-G-T-GGA-A-CT-CC-A-T-GT-G-T-
A-G-CG-G-TG-GAA-TG-CG-T-AG-ATAT-A-T-GG-A-AG---AAC-A-C-C-A-G--T-GGC-G-AA-GGC-G-G-
-C-T-C-T-C-T-G-G-T--C-TG-C-AACT-G-A-C-GC-T-G-A-G-GC-T-C-G-AAA-G-C-A-T-GGG-T-A-G-
C-GAA-CA-GG-A-TT-AG-A-T-A-CCCT--G-G-T-AG-T-CCATGCC-GT-AAA-CG-ATGA-G-T-G-CT--AAGT
GTTGG-G-A--GGT-TTCC-GCC-T-CT-C-A-GTGC-TG-CAGC-T-AA-C-GC-AT-T-A-AG-C-AC-T-CC-GC-C
-TGGG-G-AGTA-CGACC-G-C-AA-GG-AAG-AAACTC-AAA-GGAA-TTGA-CGGGGG-CCCG-C-A-CAAG-C-GGT
---GGAGCAT-GTGG-TTTAAT-T-CGAAGCAACG-CGAAGAACCTT-ACCAGGTCTT-GA-CATC-TAG--TG--CAAT
TTG-AAG-AGA-TAA-A-AA-GT-TC--CCTT-CGGG--GA--CG-C-T-AAGA-CAGG-T-GG-T-GCATGGC-TGT-C
GT-C-AGCT-C-GT-G-TCG-TGAGATG-TTGGG-T-TA-AGTCCCGCA-AC-GAG-C-GCAACC-CTTGTC-ATTA-G-
TT-GCC-AG-CA-TTAAGT-TGGG-CACT-CTAATGAGA-CTG-CC-GGTG-ACAAAC-C--GGA-AG-AA-GGTGGGGA
TGACGTC-AAGTCATCATGCCCC-TTATGACCTGGGCTACACACGTGCTACAATGGGCAGTACAACGAGA-AGCGAGCCT
-GCGAAG-G-CAAGCGAATCTC-TGAAAG-CTGTTCTCAGTTCGG-ACT-GCAGTCTGCAAC-T-CGACTGCACGAA-GC
T-GG-AATCGCTAGTAATCGC-GGATCA-G-C-A-CGCCG-CGGT-GAATACGTT-CCCGGGCCTTGTACACACCG-CCC
GTCACACC-A-TG-GGAGTCT-GCA-AT-G-CC-CAAA-GCC-GGTGGC-C-TAA-C-C---TTCG----GG-AA-GGAG
C-CGTC-T-A-AG-GC-AG-GGC-AGA-TG-ACT-GGGGT-G-AA-GTCGTA-ACAA-GG-AA-T-C-A-C-TA--GT--
GAA-TTC???????????????????????????????
>Lactobacillus_crispatus_EU559595_178
????ATT-A-GAGTT--T-G-A--T-C---T--GGC-T-CAGGAC-G-AA-C-GC-TG-G-C-GGCG-TG---CCT-AA-
TA-C-A-TG-CAA--G-T-C-GAGC-GAG---CGG---AACTA-AC-AGAAA-GCG--AG-C--G-GCG-GAT-G-G-G-
TGAGTAA-C-A-C-GTGGG-GAACC-TGC-CC-CAT-AG-T-CT-GG-GATAC-CA-C-T-TGGAAA-CA-GGTGCTAAT
ACCGGA--T-A-A-G--AAAGC-AG--ATC-GC-ATGAT--C-AGC-T-T-TTAAAA-GG-C-GG-C----GT-AA---G
-CTGTCGCTA--TGGG-AT-GG-C-CCC-GC--GGTGCATTAGCTAG-TTGGT-AAGG-TAA-AGGC-TT-ACCA-AGGC
GATGAT--G-C-AT-AG-CCGA-GTT-GAGA-GACTGAT-C-GGCCAC-A--TTGG-GACTGAGA-CAC-G-GCCC-AAA
-CTCC--T-ACG--GG-AGGCA-G-CA-GTA-GGG-AAT-C-TT-C-C-A-CAAT-GGACGC-AA-GT-CTG-A--T-GG
-AGCAACGCC-GC-G-T-G-AGT-GAA-GA-R--GGTT-TT-C-G-G-A-T-CGTAAA-G-C-T-C-TGTT-GTTG-GTG
AA-G-AAGGA-TAG-AGG-TAG--TAA-C-T--GG-C-C-T-T-TA-TT-TGA-CGG-TA-ATCA-AC--C-AGAAA-G-
TC-AC-GG-CTAA-C-TACGTG-C-C-A--GC-A-GC-CGC-GGT-AA-TAC-G-T-A--G-GT-GGC--A-A-G-C-GT
TA-T-C-C-GG-A-T-T-T-ATT--GGGC-GT-AAAGA-G-A--GT-G-C-A--GG-C-G-G--TT-TT-CT-A-AG---
TCT-G--A-TG-TG-AAA-G-C-C-TT-CGG-C--TTA-A-CC-GG--A-GA-A-G--T-GC-A-T-C--GG-A-AA-CT
-G---GA-CA--A-CT-T-G-AG-TG-----C-AGAA--G-A-G-G-G-T-A-G-T-GGA-A-CT-CC-A-T-GT-G-T-
A-G-CG-G-TG-GAA-TG-CG-T-AG-ATAT-A-T-GG-A-AG---AAC-A-C-C-A-G--T-GGC-G-AA-GGC-G-G-
-C-T-A-C-C-T-G-G-T--C-TG-C-AACT-G-A-C-GC-T-G-A-G-AC-T-C-G-AAA-G-C-A-T-GGG-T-A-G-
C-GAA-CA-GG-A-TT-AG-A-T-A-CCCT--G-G-T-AG-T-CCATGCC-GT-AAA-CG-ATGA-G-T-G-CT--AGGT
GTTGG-A-G--GGT-TTCC-GCC-C-TT-C-A-GTGC-CG-GAGC-T-AA-C-GC-AT-T-A-AG-C-AC-T-CC-GC-C
-TGGG-G-AGTA-CGACC-G-C-AA-GG-TTG-AAACTC-AAA-GGAA-TTGA-CGGGGG-CCCG-C-A-CAAG-C-GGT
---GGAGCAT-GTGG-TTTAAT-T-CGAAGCAACG-CGAAGAACCTT-ACCAGGTCTT-GA-CATC-TAG--TG--CCAT
TTG-TAG-AGA-TAC-A-AA-GT-TC--CCTT-CGGG--GA--CG-C-T-AAGA-CAGG-T-GG-T-GCATGGC-TGT-C
GT-C-AGCT-C-GT-G-TCG-TGAGATG-TTGGG-T-TA-AGTCCCGCA-AC-GAG-C-GCAACC-CTTGTT-ATTA-G-
TT-GCC-AG-CA-TTAAGT-TGGG-CACT-CTAATGAGA-CTG-CC-GGTG-ACAAAC-C--GGA-GG-AA-GGTGGGGA
TGACGTC-AAGTCATCATGCCCC-TTATGACCTGGGCTACACACGTGCTACAATGGGCAGTACAACGAGA-AGCGAGCCT
-GCGAAG-G-CAAGCGAATCTC-TGAAAG-CTGTTCTCAGTTCGG-ACT-GTAGTCTGCAAC-T-CGACTGCACGAA-GC
T-GG-AATCGCTAGTAATCGC-GGATCA-G-C-A-CGCCG-CGGT-GAATACGTT-CCCGGGCCTTGTACACACCG-CCC
GTCACACC-A-TG-GGAGTCT-GCA-AT-G-CC-CAAA-GCC-GGTGGC-C-TAA-C-C---TTCG----GG-AA-GGAG
C-CGTC-T-A-AG-GC-AG-GGC-AGA-TG-ACT-GGGGT-G-AA-GTCGTA-ACAA-GG-TA-G-C-C-G-TAA-GG--
AGA-ACC-T-GC--GGCTGGA-T-CA-CCT-CCTTAAT
>Lactobacillus_crustorum_FJ645924_184
CTAGATT-A-GAGTT--T-G-A--T-C-C-T--GGC-T-CAGGAC-G-AA-C-GC-TG-G-C-GGCA-TG---CCT-AA-
TA-C-A-TG-CAA--G-T-C-GAAC-GAA---CCA---TCCT--GA-AGATG-GTG--AG-T--G-GCG-GAC-G-G-G-
TGAGTAA-C-A-C-GTGGG-TAACC-TGC-CC-AAA-AG-T-GG-GG-GATAA-CA-T-C-TGGAAA-CA-GGTGCTAAT
ACCGCA--T-A-A-C--AACTA-CT--TTC-TC-ATGAT--C-GTA-G-C-TTGAAA-GA-T-GG-C-----T-CT---G
-CTATCGCTT--TTGG-AT-GG-A-CCC-GC--GGCGTATTAGCTAG-TTGGT-GAGG-TAA-TAGC-TC-ACCA-AGGC
AATGAT--A-C-GT-AG-CCGA-CCT-GAGA-GGGTAAT-C-GGCCAC-A--TTGG-GACTGAGA-CAC-G-GCCC-AAA
-CTCC--T-ACG--GG-AGGCA-G-CA-GTA-GGG-AAT-C-TT-C-C-A-CAAT-GGGCGA-AA-GC-CTG-A--T-GG
-AGCAATGCC-GC-G-T-G-AGT-GAA-GA-A--GGTT-TT-C-G-G-A-T-CGTAAA-A-C-T-C-TGTT-GTTG-AAG
AA-G-AACAT-GCG-TGA-GAG--TAA-C-T--GT-T-C-A-C-GT-AC-TGA-CGG-TA-TTCA-AC--C-AGAAA-G-
CC-AC-GG-CTAA-C-TACGTG-C-C-A--GC-A-GC-CGC-GGT-AA-TAC-G-T-A--G-GT-GGC--A-A-G-C-GT
TG-T-C-C-GG-A-T-T-T-ATT--GGGC-GT-AAAGA-G-A--AT-G-T-A--GG-C-G-G--TT-TA-TT-A-AG---
TTT-G--A-AG-TG-AAA-G-C-C-CT-CGG-C--TCA-A-CC-GA--G-GA-A-G--T-GC-T-T-C--GA-A-AA-CT
-G---GT-AA--A-CT-T-G-AG-TG-----C-AGAA--G-A-G-G-A-A-A-G-T-GGA-A-CT-CC-A-A-GT-G-T-
A-G-CG-G-TG-GAA-TG-CG-T-AG-ATAT-A-T-GG-A-AG---AAC-A-C-C-A-G--T-GGC-G-AA-GGC-G-G-
-C-T-T-T-C-T-G-G-T--C-TG-T-AACT-G-A-C-GC-T-G-A-G-AT-T-C-G-AAA-G-C-A-T-GGG-T-G-G-
C-AAA-CA-GG-A-TT-AG-A-T-A-CCCT--G-G-T-AG-T-CCATGCC-GT-AAA-CG-ATGA-G-T-G-CT--AAGT
GTTGG-A-G--GGT-TTCC-GCC-C-TT-C-A-GTGC-TG-TAGC-T-AA-C-GC-AT-T-A-AG-C-AC-T-CC-GC-C
-TGGG-G-AGTA-CGATC-G-C-AA-GA-TTG-AAACTC-AAA-GGAA-TTGA-CGGGGG-CCCG-C-A-CAAG-C-GGT
---GGAGCAT-GTGG-TTTAAT-T-CGAAGCAACG-CGAAGAACCTT-ACCAGGTCTT-GG-CATA-CCA--TG--AAAA
GCT-AAG-AGA-TTA-G-TC-TT-TC--CCTT-CGGG--GA--CA-T-G-GATA-CAGG-T-GG-T-GCATGGT-TGT-C
GT-C-AGCT-C-GT-G-TCG-TGAGATG-TTGGG-T-TA-AGTCCCGCA-AC-GAG-C-GCAACC-CTTATT-ATCA-G-
TT-GCC-AG-CA-TTCAGT-TGGG-CACT-CTGGTGAGA-CTG-CC-GGTG-ACAAAC-C--GGA-GG-AA-GGTGGGGA
CGACGTC-AAATCATCATGCCCC-TTATGACCTGGGCTACACACGTGCTACAAT-GTCGGTACAACGTGC-TGCGAACTC
-GCGAGG-G-TAAGCAAATCAC-TTAAAA-TCGATCTCAGTTCGG-ATT-GTAGGCTGCAAC-T-CGCCTACATGAA-GC
T-GG-AATCGCTAGTAATCGC-GGATCA-G-C-A-TGCCG-CGGT-GAATACGTT-CCCGGGCCTTGTACACACCG-CCC
GTCACACC-A-TG-AGAGTTT-GTA-AC-A-CC-CAAA-GTC-GGTGGG-G-TAA-C-CC--TTCG---GGG-AA-CTAG
C-CGCC-T-A-AG-GT-GG-GAC-AAA-TG-ATT-AGGGT-G-AA-GTCGTA-ACAA-GA-TA-A???????????????
??????????????????????????????????????
>Lactobacillus_curvatus_AM113777_621
????????A--AGTT--T-G-A--T-T-A-T--AGC-T-CAGGAC-G-AA-C-GC-TG-G-C-GGCG-TG---CCT-AA-
TA-C-A-TG-CAA--G-T-C-GAAC-GCA---CTC---TCGTT-AG-ATTGA-GTG--AG-T--G-GCG-GAC-G-G-G-
TGAGTAA-C-A-C-GTGGG-TAACC-TGCCCT-A-A-AG-T-GG-GG-GATAACAT-T-T-CGGAAA-CA-GATGCTAAT
ACCGCA--T-A-A-A--ACCTA-AC--ACC-GC-ATGGT--G-CAA-G-G-TTGAAA-GA-T-GG-T----TT-CG---G
-CTATCACTT--TAGG-AT-GG-A-CCC-GC--GGTGCATTAGTTAG-TTGGT-GAGG-TAA-AGGC-TC-ACCA-AGAC
CGTGAT--G-C-AT-AG-CCGA-CCT-GAGA-GGGTAAT-C-GGCCAC-A--CTGG-GACTGAGA-CAC-G-GCCC-AGA
-CTCC--T-ACG--GG-AGGCA-G-CA-GTA-GGG-AAT-C-TT-C-C-A-CAAT-GGACGA-AA-GT-CTG-A--T-GG
-AGCAACGCC-GC-G-T-G-AGT-GAA-GA-A--GGTT-TT-C-G-G-A-T-CGTAAA-A-C-T-C-TGTT-GTTG-GAG
AA-G-AACGT-ATT-TGA-TAG--TAA-C-T--GA-T-C-A-G-GT-AG-TGA-CGG-TA-TCCA-AC--C-AGAAA-G-
CC-AC-GG-CTAA-C-TACGTG-C-C-A--GC-A-GC-CGC-GGT-AA-TAC-G-T-A--G-GT-GGC--A-A-G-C-GT
TG-T-C-C-GG-A-T-T-T-ATT--GGGC-GT-AAAGC-G-A--GC-G-C-A--GG-C-G-G--TT-TC-TT-A-AG---
TCT-G--A-TG-TG-AAA-G-C-C-TT-CGG-C--TCA-A-CC-GA--A-GA-A-G--T-GC-A-T-C--GG-A-AA-CT
-G---GG-AA--A-CT-T-G-AG-TG-----C-AGAA--G-A-G-G-A-C-A-G-T-GGA-A-CT-CC-A-T-GT-G-T-
A-G-CG-G-TG-AAA-TG-CG-T-AG-ATAT-A-T-GG-A-AG---AAC-A-C-C-A-G--T-GGC-G-AA-GGC-G-G-
-A-T-G-T-C-T-G-G-T--C-TG-T-AACT-G-A-C-GC-T-G-A-G-GC-T-C-G-AAA-G-C-A-T-GGG-T-A-G-
C-AAA-CA-GG-A-TT-AG-A-T-A-CCCT--G-G-T-AG-T-CCATGCC-GT-AAA-CG-ATGA-G-T-G-CT--AGGT
GTTGG-A-G--GGT-TTCC-GCC-C-TT-C-A-GTGC-CG-CAGC-T-AA-C-GC-AT-T-A-AG-C-AC-T-CC-GC-C
-TGGG-G-AGTA-CGACC-G-C-AA-GG-TTG-AAACTC-AAA-GGAA-TTGA-CGGGGG-CCCG-C-A-CAAG-C-GGT
---GGAGCAT-GTGG-TTTAAT-T-CGAAGCAACG-CGAAGAACCTT-ACCAGGTCTT-GA-CATC-CTT--TG--ACCA
CTC-TAG-AGA-TAG-A-GC-TT-TC--CCTT-CGGG--GA--CA-A-A-GTGA-CAGG-T-GG-T-GCATGGT-TGT-C
GT-C-AGCT-C-GT-G-TCG-TGAGATG-TTGGG-T-TA-AGTCCCGCA-AC-GAG-C-GCAACC-CTTATT-ACTA-G-
TT-GCC-AG-CA-TTTAGT-TGGG-CACT-CTAGTGAGA-CTG-CC-GGTG-ACAAAC-C--GGA-GG-AA-GGTGGGGA
CGACGTC-AAATCATCATGCCCC-TTATGACCTGGGCTACACACGTGCTACAATGGATGGTACAACGAGT-CGCGAGACC
-GCGAGG-T-TTAGCTAATCTC-TTAAAA-CCATTCTCAGTTCGG-ATT-GTAGGCTGCAAC-T-CGCCTACATGAA-GC
C-GG-AATCGCTAGTAATCGC-GGATCA-G-C-A-TGCCG-CGGT-GAATACGTT-CCCGGGCCTTGTACACACCG-CCC
GTCACACC-A-TG-AGAGTTT-GTA-AC-A-CC-CAAA-GCC-GGTGAG-G-TAA-C-C---TTCG----GG-AG-CCAG
C-CGTC-T-A-AG-GT-GG-GAC-AGA-TG-ATT-AGGGT-G-AA-GTCGTA-ACAA-GG-TA-G-C-C-G-TA--G---
AGA-ACC-T-GC--GGCTGGA-T-CA-CCT-CT?????
>Lactobacillus_delbrueckii_016_M58823
CAAATTG-A-GAGTT--T-G-A--T-C-C-T--GGC-T-CAGGAC-G-AA-C-GC-TG-G-C-GGCG-TG---CCT-AA-
TA-C-A-TG-CAA--G-T-C-GAGC-GAG---CTG-----AAT-T--------???--AG-C--G-GCG-GAT-G-G-G-
TGAGTAA-C-A-C-GTGGG-CAATC-TGC-CC-TAA-AG-A-CT-GG-GATAC-CA-C-T-TGGAAA-CA-GGTGCTAAT
ACCGGA--T-A-A-C--AACAT-GA--ATC-GC-ATGAT--T-CAA-G-T-TTGAAA-GG-C-GG-C----GC-AA---G
-CTGTCACTT--TAGG-AT-GA-G-CCC-GC--GGCGCATTAGCTAG-TTGGT-GGGG-TAA-AGGC-CT-ACCA-AGGC
AATGAT--G-C-GT-AG-CCGA-GTT-GAGA-GACTGAT-C-GGCCAC-A--TTGG-GACTGAGA-CAC-G-GCCC-AAA
-CTCC--T-ACG--GG-AGGCA-G-CA-GTA-GGG-AAT-C-TT-C-C-A-CAAT-GGACGC-AA-GT-CTG-A--T-GG
-AGCAACGCC-GC-G-T-G-AGT-GAA-GA-A--GGTC-TT-C-G-G-A-T-CGTAAA-G-C-T-C-TGTT-GTTG-GTG
AA-G-AAGGA-TAG-AGG-CAG--TAA-C-T--GG-T-C-T-T-TA-TT-TGA-CRG-TA-ATCA-AC--C-AGAAA-G-
TC-AC-GG-CTAA-C-TACGTG-C-C-A--GC-A-GC-CGC-GGT-AA-TAC-G-T-A--G-GT-GGC--A-A-G-C-GT
TG-T-C-C-GG-A-T-T-T-ATT--GGGC-GT-AAAGC-G-A--GC-G-C-A--GG-C-G-G--AA-TG-AT-A-AG---
TCT-G--A-TG-TG-AAA-G-C-C-CA-CGG-C--TCA-A-CC-GT--G-GA-A-C--T-GC-A-T-C--GG-A-AA-CT
-G---TC-AT--T-CT-T-G-AG-TG-----C-AGAA--G-A-G-G-A-G-A-G-T-GGA-A-CT-CC-A-T-GT-G-T-
A-G-CG-G-TG-GAA-TG-CG-T-AG-ATAT-A-T-GG-A-AG---AAC-A-C-C-A-G--T-GGC-G-AA-GGC-G-G-
-C-T-C-T-C-T-G-G-T--C-TG-C-AACT-G-A-C-GC-T-G-A-G-GC-T-C-G-AAA-G-C-A-T-GGG-T-A-G-
C-GAA-CA-GG-A-TT-AG-A-T-A-CCCT--G-G-T-AG-T-CCATGCC-GT-AAA-CG-ATGA-G-C-G-CT--AGGT
GTTGG-G-G--ACT-TTCC-GGT-C-CT-C-A-GTGC-CG-CAGC-A-AA-C-GC-AT-T-A-AG-C-GC-T-CC-GC-C
-TGGG-G-AGTA-CGACC-G-C-AA-GG-TTG-AAACTC-AAA-GGAA-TTGA-CGGGGG-CC?G-C-A-CAAG-C-GGT
---GGAGCAT-GTGG-TTTAAT-T-CGAAGCAACG-CGAAGAACCTT-ACCAGGTCTT-GA-CATC-CTG--CG--CTAC
ACC-TAG-AGA-TAG-G-CC-GT-TC--CCTT-CGGG--GA--CG-C-A-GAGA-CAGG-T-GG-T-GCATGGC-TGT-C
GT-C-AGCT-C-GT-G-TCG-TGAGATG-TTGGG-T-TA-AGTCCCGCA-AC-GAG-C-GCAACC-CTTGTC-TTTA-G-
TT-GCC-AT-CA-TTAAGT-TGGG-CACT-CTAGAGAGA-CTG-CC-GGTG-ACAAAC-C--GGA-GG-AA-GGTGGGGA
TGACGTC-AAGTCATCATGCCCC-TTATGACCTGGGCTACACACGTGCTACAATGGGCAGTACAACGTGA-AGCGAACCC
-GCGAGG-G-TAAGCGGATCTC-TTAAAG-CTGCTCTCAGTTCGG-ACT-GCAGGCTGCAAC-T-CGCCTGCACGAA-GC
T-GG-AATCGCTAGTAATCGC-GGATCA-G-C-A-CGCCG-CGGT-GAATACGTT-CCCGGGCCTTGTACACACCG-CCC
GTCACACC-A-TG-GAAGTCT-GCA-AT-G-CC-CAAA-GTC-GGTGGG-A-TAA-C-CT--TTAT---AGG-AG-TCAG
C-CGCC-T-A-AG-GC-AG-GGC-AGA-TG-ACT-GGGG----------GTA-ACAA-G---------------------
-GA-ACC-T-G--------GA-T-CA-CCT-CCTTT-C
>Lactobacillus_delbrueckii_subsp._bulgaricus_2038_CP000156_B_297
?AAATTG-A-GAGTT--T-G-A--T-C-C-T--GGC-T-CAGGAC-G-AA-C-GC-TG-G-C-GGCG-TG---CCT-AA-
TA-C-A-TG-CAA--G-T-C-GAGC-GAG---CTG---AATTC-AA-AGACG-CT---AG-C--G-GCG-GAT-G-G-G-
TGAGTAA-C-A-C-GTGGG-CAATC-TGC-CC-TAA-AG-A-CT-GG-GATAC-CA-C-T-TGGAAA-CA-GGTGCTAAT
ACCGGA--T-A-A-C--AACAT-GA--ATC-GC-ATGAT--T-CAA-G-T-TTGAAA-GG-C-GG-C----GC-AA---G
-CTGTCACTT--TAGG-AT-GA-G-CCC-GC--GGCGCATTAGCTAG-TTGGT-GGGG-TAA-AGGC-CT-ACCA-AGGC
AATGAT--G-C-GT-AG-CCGA-GTT-GAGA-GACTGAT-C-GGCCAC-A--TTGG-GACTGAGA-CAC-G-GCCC-AAA
-CTCC--T-ACG--GG-AGGCA-G-CA-GTA-GGG-AAT-C-TT-C-C-A-CAAT-GGACGC-AA-GT-CTG-A--T-GG
-AGCAACGCC-GC-G-T-G-AGT-GAA-GA-A--GGTT-TT-C-G-G-A-T-CGTAAA-G-C-T-C-TGTT-GTTG-GTG
AA-G-AAGGA-TAG-AGG-CAG--TAA-C-T--GG-T-C-T-T-TA-TT-TGA-CGG-TA-ATCA-AC--C-AGAAA-G-
TC-AC-GG-CTAA-C-TACGTG-C-C-A--GC-A-GC-CGC-GGT-AA-TAC-G-T-A--G-GT-GGC--A-A-G-C-GT
TG-T-C-C-GG-A-T-T-T-ATT--GGGC-GT-AAAGC-G-A--GC-G-C-A--GG-C-G-G--AA-TG-AT-A-AG---
TCT-G--A-TG-TG-AAA-G-C-C-CA-CGG-C--TCA-A-CC-GT--G-GA-A-C--T-GC-A-T-C--GG-A-AA-CT
-G---TC-AT--T-CT-T-G-AG-TG-----C-AGAA--G-A-G-G-A-G-A-G-T-GGA-A-TT-CC-A-T-GT-G-T-
A-G-CG-G-TG-GAA-TG-CG-T-AG-ATAT-A-T-GG-A-AG---AAC-A-C-C-A-G--T-GGC-G-AA-GGC-G-G-
-C-T-C-T-C-T-G-G-T--C-TG-C-AACT-G-A-C-GC-T-G-A-G-GC-T-C-G-AAA-G-C-A-T-GGG-T-A-G-
C-GAA-CA-GG-A-TT-AG-A-T-A-CCCT--G-G-T-AG-T-CCATGCC-GT-AAA-CG-ATGA-G-C-G-CT--AGGT
GTTGG-G-G--ACT-TTCC-GGT-C-CT-C-A-GTGC-CG-CAGC-A-AA-C-GC-AT-T-A-AG-C-GC-T-CC-GC-C
-TGGG-G-AGTA-CGACC-G-C-AA-GG-TTG-AAACTC-AAA-GGAA-TTGA-CGGGGG-CCCG-C-A-CAAG-C-GGT
---GGAGCAT-GTGG-TTTAAT-T-CGAAGCAACG-CGAAGAACCTT-ACCAGGTCTT-GA-CATC-CTG--TG--CTAC
ACC-TAG-AGA-TAG-G-TG-GT-TC--CCTT-CGGG--GA--CG-C-A-GAGA-CAGG-T-GG-T-GCATGGC-TGT-C
GT-C-AGCT-C-GT-G-TCG-TGAGATG-TTGGG-T-TA-AGTCCCGCA-AC-GAG-C-GCAACC-CTTGTC-TTTA-G-
TT-GCC-AT-CA-TTAAGT-TGGG-CACT-CTAAAGAGA-CTG-CC-GGTG-ACAAAC-C--GGA-GG-AA-GGTGGGGA
TGACGTC-AAGTCATCATGCCCC-TTATGACCTGGGCTACACACGTGCTACAATGGGCAGTACAACGAGA-AGCGAACCC
-GCGAGG-G-TAAGCGGATCTC-TTAAAG-CTGTTCTCAGTTCGG-ACT-GCAGGCTGCAAC-T-CGCCTGCACGAA-GC
T-GG-AATCGCTAGTAATCGC-GGATCA-G-C-A-CGCCG-CGGT-GAATACGTT-CCCGGGCCTTGTACACACCG-CCC
GTCACACC-A-TG-GAAGTCT-GCA-AT-G-CC-CAAA-GTC-GGTGGG-A-TAA-C-CT--TTAT---AGG-AG-TCAG
C-CGCC-T-A-AG-GC-AG-GGC-AGA-TG-ACT-GGGGT-G-AA-GTCGTA-ACAA-GG-TA-G-C-C-G-TA--GG--
AGA-ACC-T-GC--GGCTGGA-T-CA-CCT-CCTTTCT
>Lactobacillus_delbrueckii_subsp._bulgaricus_2038_CP000156_BA_303
?AAATTG-A-GAGTT--T-G-A--T-C-C-T--GGC-T-CAGGAC-G-AA-C-GC-TG-G-C-GGCG-TG---CCT-AA-
TA-C-A-TG-CAA--G-T-C-GAGC-GAG---CTG---AATTC-AA-AGACG-CT---AG-C--G-GCG-GAT-G-G-G-
TGAGTAA-C-A-C-GTGGG-CAATC-TGC-CC-TAA-AG-A-CT-GG-GATAC-CA-C-T-TGGAAA-CA-GGTGCTAAT
ACCGGA--T-A-A-C--AACAT-GA--ATC-GC-ATGAT--T-CAA-G-T-TTGAAA-GG-C-GG-C----GT-AA---G
-CTGTCACTT--TAGG-AT-GA-G-CCC-GC--GGCGCATTAGCTAG-TTGGT-GGGG-TAA-AGGC-CT-ACCA-AGGC
AATGAT--G-C-GT-AG-CCGA-GTT-GAGA-GACTGAT-C-GGCCAC-A--TTGG-GACTGAGA-CAC-G-GCCC-AAA
-CTCC--T-ACG--GG-AGGCA-G-CA-GTA-GGG-AAT-C-TT-C-C-A-CAAT-GGACGC-AA-GT-CTG-A--T-GG
-AGCAACGCC-GC-G-T-G-AGT-GAA-GA-A--GGTT-TT-C-G-G-A-T-CGTAAA-G-C-T-C-TGTT-GTTG-GTG
AA-G-AAGGA-TAG-AGG-CAG--TAA-C-T--GG-T-C-T-T-TA-TT-TGA-CGG-TA-ATCA-AC--C-AGAAA-G-
TC-AC-GG-CTAA-C-TACGTG-C-C-A--GC-A-GC-CGC-GGT-AA-TAC-G-T-A--G-GT-GGC--A-A-G-C-GT
TG-T-C-C-GG-A-T-T-T-ATT--GGGC-GT-AAAGC-G-A--GC-G-C-A--GG-C-G-G--AA-TG-AT-A-AG---
TCT-G--A-TG-TG-AAA-G-C-C-CA-CGG-C--TCA-A-CC-GT--G-GA-A-C--T-GC-A-T-C--GG-A-AA-CT
-G---TC-AT--T-CT-T-G-AG-TG-----C-AGAA--G-A-G-G-A-G-A-G-T-GGA-A-TT-CC-A-T-GT-G-T-
A-G-CG-G-TG-GAA-TG-CG-T-AG-ATAT-A-T-GG-A-AG---AAC-A-C-C-A-G--T-GGC-G-AA-GGC-G-G-
-C-T-C-T-C-T-G-G-T--C-TG-C-AACT-G-A-C-GC-T-G-A-G-GC-T-C-G-AAA-G-C-A-T-GGG-T-A-G-
C-GAA-CA-GG-A-TT-AG-A-T-A-CCCT--G-G-T-AG-T-CCATGCC-GT-AAA-CG-ATGA-G-C-G-CT--AGGT
GTTGG-G-G--ACT-TTCC-GGT-C-CT-C-A-GTGC-CG-CAGC-A-AA-C-GC-AT-T-A-AG-C-GC-T-CC-GC-C
-TGGG-G-AGTA-CGACC-G-C-AA-GG-TTG-AAACTC-AAA-GGAA-TTGA-CGGGGG-CCCG-C-A-CAAG-C-GGT
---GGAGCAT-GTGG-TTTAAT-T-CGAAGCAACG-CGAAGAACCTT-ACCAGGTCTT-GA-CATC-CTG--TG--CTAC
ACC-TAG-AGA-TAG-G-TG-GT-TC--CCTT-CGGG--GA--CG-C-A-GAGA-CAGG-T-GG-T-GCATGGC-TGT-C
GT-C-AGCT-C-GT-G-TCG-TGAGATG-TTGGG-T-TA-AGTCCCGCA-AC-GAG-C-GCAACC-CTTGTC-TTTA-G-
TT-GCC-AT-CA-TTAAGT-TGGG-CACT-CTAAAGAGA-CTG-CC-GGTG-ACAAAC-C--GGA-GG-AA-GGTGGGGA
TGACGTC-AAGTCATCATGCCCC-TTATGACCTGGGCTACACACGTGCTACAATGGGCAGTACAACGAGA-AGCGAACCC
-GCGAGG-G-TAAGCGGATCTC-TTAAAG-CTGTTCTCAGTTCGG-ACT-GCAGGCTGCAAC-T-CGCCTGCACGAA-GC
T-GG-AATCGCTAGTAATCGC-GGATCA-G-C-A-CGCCG-CGGT-GAATACGTT-CCCGGGCCTTGTACACACCG-CCC
GTCACACC-A-TG-GAAGTCT-GCA-AT-G-CC-CAAA-GTC-GGTGGG-A-TAA-C-CT--TTAT---AGG-AG-TCAG
C-CGCC-T-A-AG-GC-AG-GGC-AGA-TG-ACT-GGGGT-G-AA-GTCGTA-ACAA-GG-TA-G-C-C-G-TA--GG--
AGA-ACC-T-GC--GGCTGGA-T-CA-CCT-CCTTTCT
>Lactobacillus_delbrueckii_subsp._bulgaricus_2038_CP000156_CC_299
?AAATTG-A-GAGTT--T-G-A--T-C-C-T--GGC-T-CAGGAC-G-AA-C-GC-TG-G-C-GGCG-TG---CCT-AA-
TA-C-A-TG-CAA--G-T-C-GAGC-GAG---CTG---AATTC-AA-AGACG-CT---AG-C--G-GCG-GAT-G-G-G-
TGAGTAA-C-A-C-GTGGG-CAATC-TGC-CC-TAA-AG-A-CT-GG-GATAC-CA-C-T-TGGAAA-CA-GGTGCTAAT
ACCGGA--T-A-A-C--AACAT-GA--ATC-GC-ATGAT--T-CAA-G-T-TTGAAA-GG-C-GG-C----GC-AA---G
-CTGTCACTT--TAGG-AT-GA-G-CCC-GC--GGCGCATTAGCTAG-TTGGT-GGGG-TAA-AGGC-CT-ACCA-AGGC
AATGAT--G-C-GT-AG-CCGA-GTT-GAGA-GACTGAT-C-GGCCAC-A--TTGG-GACTGAGA-CAC-G-GCCC-AAA
-CTCC--T-ACG--GG-AGGCA-G-CA-GTA-GGG-AAT-C-TT-C-C-A-CAAT-GGACGC-AA-GT-CTG-A--T-GG
-AGCAACGCC-GC-G-T-G-AGT-GAA-GA-A--GGTT-TT-C-G-G-A-T-CGTAAA-G-C-T-C-TGTT-GTTG-GTG
AA-G-AAGGA-TAG-AGG-CAG--TAA-C-T--GG-T-C-T-T-TA-TT-TGA-CGG-TA-ATCA-AC--C-AGAAA-G-
TC-AC-GG-CTAA-C-TACGTG-C-C-A--GC-A-GC-CGC-GGT-AA-TAC-G-T-A--G-GT-GGC--A-A-G-C-GT
TG-T-C-C-GG-A-T-T-T-ATT--GGGC-GT-AAAGC-G-A--GC-G-C-A--GG-C-G-G--AA-TG-AT-A-AG---
TCT-G--A-TG-TG-AAA-G-C-C-CA-CGG-C--TCA-A-CC-GT--G-GA-A-C--T-GC-A-T-C--GG-A-AA-CT
-G---TC-AT--T-CT-T-G-AG-TG-----C-AGAA--G-A-G-G-A-G-A-G-T-GGA-A-TT-CC-A-T-GT-G-T-
A-G-CG-G-TG-GAA-TG-CG-T-AG-ATAT-A-T-GG-A-AG---AAC-A-C-C-A-G--T-GGC-G-AA-GGC-G-G-
-C-T-C-T-C-T-G-G-T--C-TG-C-AACT-G-A-C-GC-T-G-A-G-GC-T-C-G-AAA-G-C-A-T-GGG-T-A-G-
C-GAA-CA-GG-A-TT-AG-A-T-A-CCCT--G-G-T-AG-T-CCATGCC-GT-AAA-CG-ATGA-G-C-G-CT--AGGT
GTTGG-G-G--ACT-TTCC-GGT-C-CT-C-A-GTGC-CG-CAGC-A-AA-C-GC-AT-T-A-AG-C-GC-T-CC-GC-C
-TGGG-G-AGTA-CGACC-G-C-AA-GG-TTG-AAACTC-AAA-GGAA-TTGA-CGGGGG-CCCG-C-A-CAAG-C-GGT
---GGAGCAT-GTGG-TTTAAT-T-CGAAGCAACG-CGAAGAACCTT-ACCAGGTCTT-GA-CATC-CTG--TG--CTAC
ACC-TAG-AGA-TAG-G-TG-GT-TC--CCTT-CGGG--GA--CG-C-A-GAGA-CAGG-T-GG-T-GCATGGC-TGT-C
GT-C-AGCT-C-GT-G-TCG-TGAGATG-TTGGG-T-TA-AGTCCCGCA-AC-GAG-C-GCAACC-CTTGTC-TTTA-G-
TT-GCC-AT-CA-TTAAGT-TGGG-CACT-CTAAAGAGA-CTG-CC-GGTG-ACAAAC-C--GGA-GG-AA-GGTGGGGA
TGACGTC-AAGTCATCATGCCCC-TTATGACCTGGGCTACACACGTGCTACAATGGGCAGTACAACGAGA-AGCGAACCC
-GCGAGG-G-TAAGCGGATCTC-TTAAAG-CTGTTCTCAGTTCGG-ACT-GCAGGCTGCAAC-T-CGCCTGCACGAA-GC
T-GG-AATCGCTAGTAATCGC-GGATCA-G-C-A-CGCCG-CGGT-GAATACGTT-CCCGGGCCTTGTACACACCG-CCC
GTCACACC-A-TG-GAAGTCT-GCA-AT-G-CC-CAAA-GTC-GGTGGG-A-TAA-C-CT--TTAT---AGG-AG-TCAG
C-CGCC-T-A-AG-GC-AG-GGC-AGA-TG-ACT-GGGGT-G-AA-GTCGTA-ACAA-GG-TA-G-C-C-G-TA--GG--
AGA-ACC-T-GC--GGCTGGA-T-CA-CCT-CCTTTCT
>Lactobacillus_delbrueckii_subsp._bulgaricus_2038_CP000156_CK_300
?AAATTG-A-GAGTT--T-G-A--T-C-C-T--GGC-T-CAGGAC-G-AA-C-GC-TG-G-C-GGCG-TG---CCT-AA-
TA-C-A-TG-CAA--G-T-C-GAGC-GAG---CTG---AATTC-AA-AGACG-CT---AG-C--G-GCG-GAT-G-G-G-
TGAGTAA-C-A-C-GTGGG-CAATC-TGC-CC-TAA-AG-A-CT-GG-GATAC-CA-C-T-TGGAAA-CA-GGTGCTAAT
ACCGGA--T-A-A-C--AACAT-GA--ATC-GC-ATGAT--T-CAA-G-T-TTGAAA-GG-C-GG-C----GC-AA---G
-CTGTCACTT--TAGG-AT-GA-G-CCC-GC--GGCGCATTAGCTAG-TTGGT-GGGG-TAA-AGGC-CT-ACCA-AGGC
AATGAT--G-C-GT-AG-CCGA-GTT-GAGA-GACTGAT-C-GGCCAC-A--TTGG-GACTGAGA-CAC-G-GCCC-AAA
-CTCC--T-ACG--GG-AGGCA-G-CA-GTA-GGG-AAT-C-TT-C-C-A-CAAT-GGACGC-AA-GT-CTG-A--T-GG
-AGCAACGCC-GC-G-T-G-AGT-GAA-GA-A--GGTT-TT-C-G-G-A-T-CGTAAA-G-C-T-C-TGTT-GTTG-GTG
AA-G-AAGGA-TAG-AGG-CAG--TAA-C-T--GG-T-C-T-T-TA-TT-TGA-CGG-TA-ATCA-AC--C-AGAAA-G-
TC-AC-GG-CTAA-C-TACGTG-C-C-A--GC-A-GC-CGC-GGT-AA-TAC-G-T-A--G-GT-GGC--A-A-G-C-GT
TG-T-C-C-GG-A-T-T-T-ATT--GGGC-GT-AAAGC-G-A--GC-G-C-A--GG-C-G-G--AA-TG-AT-A-AG---
TCT-G--A-TG-TG-AAA-G-C-C-CA-CGG-C--TCA-A-CC-GT--G-GA-A-C--T-GC-A-T-C--GG-A-AA-CT
-G---TC-AT--T-CT-T-G-AG-TG-----C-AGAA--G-A-G-G-A-G-A-G-T-GGA-A-TT-CC-A-T-GT-G-T-
A-G-CG-G-TG-GAA-TG-CG-T-AG-ATAT-A-T-GG-A-AG---AAC-A-C-C-A-G--T-GGC-G-AA-GGC-G-G-
-C-T-C-T-C-T-G-G-T--C-TG-C-AACT-G-A-C-GC-T-G-A-G-GC-T-C-G-AAA-G-C-A-T-GGG-T-A-G-
C-GAA-CA-GG-A-TT-AG-A-T-A-CCCT--G-G-T-AG-T-CCATGCC-GT-AAA-CG-ATGA-G-C-G-CT--AGGT
GTTGG-G-G--ACT-TTCC-GGT-T-CT-C-A-GTGC-CG-CAGC-A-AA-C-GC-AT-T-A-AG-C-GC-T-CC-GC-C
-TGGG-G-AGTA-CGACC-G-C-AA-GG-TTG-AAACTC-AAA-GGAA-TTGA-CGGGGG-CCCG-C-A-CAAG-C-GGT
---GGAGCAT-GTGG-TTTAAT-T-CGAAGCAACG-CGAAGAACCTT-ACCAGGTCTT-GA-CATC-CTG--TG--CTAC
ACC-TAG-AGA-TAG-G-TG-GT-TC--CCTT-CGGG--GA--CG-C-A-GAGA-CAGG-T-GG-T-GCATGGC-TGT-C
GT-C-AGCT-C-GT-G-TCG-TGAGATG-TTGGG-T-TA-AGTCCCGCA-AC-GAG-C-GCAACC-CTTGTC-TTTA-G-
TT-GCC-AT-CA-TTAAGT-TGGG-CACT-CTAAAGAGA-CTG-CC-GGTG-ACAAAC-C--GGA-GG-AA-GGTGGGGA
TGACGTC-AAGTCATCATGCCCC-TTATGACCTGGGCTACACACGTGCTACAATGGGCAGTACAACGAGA-AGCGAACCC
-GCGAGG-G-TAAGCGGATCTC-TTAAAG-CTGTTCTCAGTTCGG-ACT-GCAGGCTGCAAC-T-CGCCTGCACGAA-GC
T-GG-AATCGCTAGTAATCGC-GGATCA-G-C-A-CGCCG-CGGT-GAATACGTT-CCCGGGCCTTGTACACACCG-CCC
GTCACACC-A-TG-GAAGTCT-GCA-AT-G-CC-CAAA-GTC-GGTGGG-A-TAA-C-CT--TTAT---AGG-AG-TCAG
C-CGCC-T-A-AG-GC-AG-GGC-AGA-TG-ACT-GGGGT-G-AA-GTCGTA-ACAA-GG-TA-G-C-C-G-TA--GG--
AGA-ACC-T-GC--GGCTGGA-T-CA-CCT-CCTTTCT
>Lactobacillus_delbrueckii_subsp._bulgaricus_2038_CP000156_CV_302
?AAATTG-A-GAGTT--T-G-A--T-C-C-T--GGC-T-CAGGAC-G-AA-C-GC-TG-G-C-GGCG-TG---CCT-AA-
TA-C-A-TG-CAA--G-T-C-GAGC-GAG---CTG---AATTC-AA-AGACG-CT---AG-C--G-GCG-GAT-G-G-G-
TGAGTAA-C-A-C-GTGGG-CAATC-TGC-CC-TAA-AG-A-CT-GG-GATAC-CA-C-T-TGGAAA-CA-GGTGCTAAT
ACCGGA--T-A-A-C--AACAT-GA--ATC-GC-ATGAT--T-CAA-G-T-TTGAAA-GG-C-GG-C----GT-AA---G
-CTGTCACTT--TAGG-AT-GA-G-CCC-GC--GGCGCATTAGCTAG-TTGGT-GGGG-TAA-AGGC-CT-ACCA-AGGC
AATGAT--G-C-GT-AG-CCGA-GTT-GAGA-GACTGAT-C-GGCCAC-A--TTGG-GACTGAGA-CAC-G-GCCC-AAA
-CTCC--T-ACG--GG-AGGCA-G-CA-GTA-GGG-AAT-C-TT-C-C-A-CAAT-GGACGC-AA-GT-CTG-A--T-GG
-AGCAACGCC-GC-G-T-G-AGT-GAA-GA-A--GGTT-TT-C-G-G-A-T-CGTAAA-G-C-T-C-TGTT-GTTG-GTG
AA-G-AAGGA-TAG-AGG-CAG--TAA-C-T--GG-T-C-T-T-TA-TT-TGA-CGG-TA-ATCA-AC--C-AGAAA-G-
TC-AC-GG-CTAA-C-TACGTG-C-C-A--GC-A-GC-CGC-GGT-AA-TAC-G-T-A--G-GT-GGC--A-A-G-C-GT
TG-T-C-C-GG-A-T-T-T-ATT--GGGC-GT-AAAGC-G-A--GC-G-C-A--GG-C-G-G--AA-TG-AT-A-AG---
TCT-G--A-TG-TG-AAA-G-C-C-CA-CGG-C--TCA-A-CC-GT--G-GA-A-C--T-GC-A-T-C--GG-A-AA-CT
-G---TC-AT--T-CT-T-G-AG-TG-----C-AGAA--G-A-G-G-A-G-A-G-T-GGA-A-TT-CC-A-T-GT-G-T-
A-G-CG-G-TG-GAA-TG-CG-T-AG-ATAT-A-T-GG-A-AG---AAC-A-C-C-A-G--T-GGC-G-AA-GGC-G-G-
-C-T-C-T-C-T-G-G-T--C-TG-C-AACT-G-A-C-GC-T-G-A-G-GC-T-C-G-AAA-G-C-A-T-GGG-T-A-G-
C-GAA-CA-GG-A-TT-AG-A-T-A-CCCT--G-G-T-AG-T-CCATGCC-GT-AAA-CG-ATGA-G-C-G-CT--AGGT
GTTGG-G-G--ACT-TTCC-GGT-C-CT-C-A-GTGC-CG-CAGC-A-AA-C-GC-AT-T-A-AG-C-GC-T-CC-GC-C
-TGGG-G-AGTA-CGACC-G-C-AA-GG-TTG-AAACTC-AAA-GGAA-TTGA-CGGGGG-CCCG-C-A-CAAG-C-GGT
---GGAGCAT-GTGG-TTTAAT-T-CGAAGCAACG-CGAAGAACCTT-ACCAGGTCTT-GA-CATC-CTG--TG--CTAC
ACC-TAG-AGA-TAG-G-TG-GT-TC--CCTT-CGGG--GA--CG-C-A-GAGA-CAGG-T-GG-T-GCATGGC-TGT-C
GT-C-AGCT-C-GT-G-TCG-TGAGATG-TTGGG-T-TA-AGTCCCGCA-AC-GAG-C-GCAACC-CTTGTC-TTTA-G-
TT-GCC-AT-CA-TTAAGT-TGGG-CACT-CTAAAGAGA-CTG-CC-GGTG-ACAAAC-C--GGA-GG-AA-GGTGGGGA
TGACGTC-AAGTCATCATGCCCC-TTATGACCTGGGCTACACACGTGCTACAATGGGCAGTACAACGAGA-AGCGAACCC
-GCGAGG-G-TAAGCGGATCTC-TTAAAG-CTGTTCTCAGTTCGG-ACT-GCAGGCTGCAAC-T-CGCCTGCACGAA-GC
T-GG-AATCGCTAGTAATCGC-GGATCA-G-C-A-CGCCG-CGGT-GAATACGTT-CCCGGGCCTTGTACACACCG-CCC
GTCACACC-A-TG-GAAGTCT-GCA-AT-G-CC-CAAA-GTC-GGTGGG-A-TAA-C-CT--TTAT---AGG-AG-TCAG
C-CGCC-T-A-AG-GC-AG-GGC-AGA-TG-ACT-GGGGT-G-AA-GTCGTA-ACAA-GG-TA-G-C-C-G-TA--GG--
AGA-ACC-T-GC--GGCTGGA-T-CA-CCT-CCTTTCT
>Lactobacillus_delbrueckii_subsp._bulgaricus_2038_CP000156_CY_304
?AAATTG-A-GAGTT--T-G-A--T-C-C-T--GGC-T-CAGGAC-G-AA-C-GC-TG-G-C-GGCG-TG---CCT-AA-
TA-C-A-TG-CAA--G-T-C-GAGC-GAG---CTG---AATTC-AA-AGACG-CT---AG-C--G-GCG-GAT-G-G-G-
TGAGTAA-C-A-C-GTGGG-CAATC-TGC-CC-TAA-AG-A-CT-GG-GATAC-CA-C-T-TGGAAA-CA-GGTGCTAAT
ACCGGA--T-A-A-C--AACAT-GA--ATC-GC-ATGAT--T-CAA-G-T-TTGAAA-GG-C-GG-C----GT-AA---G
-CTGTCACTT--TAGG-AT-GA-G-CCC-GC--GGCGCATTAGCTAG-TTGGT-GGGG-TAA-AGGC-CT-ACCA-AGGC
AATGAT--G-C-GT-AG-CCGA-GTT-GAGA-GACTGAT-C-GGCCAC-A--TTGG-GACTGAGA-CAC-G-GCCC-AAA
-CTCC--T-ACG--GG-AGGCA-G-CA-GTA-GGG-AAT-C-TT-C-C-A-CAAT-GGACGC-AA-GT-CTG-A--T-GG
-AGCAACGCC-GC-G-T-G-AGT-GAA-GA-A--GGTT-TT-C-G-G-A-T-CGTAAA-G-C-T-C-TGTT-GTTG-GTG
AA-G-AAGGA-TAG-AGG-CAG--TAA-C-T--GG-T-C-T-T-TA-TT-TGA-CGG-TA-ATCA-AC--C-AGAAA-G-
TC-AC-GG-CTAA-C-TACGTG-C-C-A--GC-A-GC-CGC-GGT-AA-TAC-G-T-A--G-GT-GGC--A-A-G-C-GT
TG-T-C-C-GG-A-T-T-T-ATT--GGGC-GT-AAAGC-G-A--GC-G-C-A--GG-C-G-G--AA-TG-AT-A-AG---
TCT-G--A-TG-TG-AAA-G-C-C-CA-CGG-C--TCA-A-CC-GT--G-GA-A-C--T-GC-A-T-C--GG-A-AA-CT
-G---TC-AT--T-CT-T-G-AG-TG-----C-AGAA--G-A-G-G-A-G-A-G-T-GGA-A-TT-CC-A-T-GT-G-T-
A-G-CG-G-TG-GAA-TG-CG-T-AG-ATAT-A-T-GG-A-AG---AAC-A-C-C-A-G--T-GGC-G-AA-GGC-G-G-
-C-T-C-T-C-T-G-G-T--C-TG-C-AACT-G-A-C-GC-T-G-A-G-GC-T-C-G-AAA-G-C-A-T-GGG-T-A-G-
C-GAA-CA-GG-A-TT-AG-A-T-A-CCCT--G-G-T-AG-T-CCATGCC-GT-AAA-CG-ATGA-G-C-G-CT--AGGT
GTTGG-G-G--ACT-TTCC-GGT-C-CT-C-A-GTGC-CG-CAGC-A-AA-C-GC-AT-T-A-AG-C-GC-T-CC-GC-C
-TGGG-G-AGTA-CGACC-G-C-AA-GG-TTG-AAACTC-AAA-GGAA-TTGA-CGGGGG-CCCG-C-A-CAAG-C-GGT
---GGAGCAT-GTGG-TTTAAT-T-CGAAGCAACG-CGAAGAACCTT-ACCAGGTCTT-GA-CATC-CTG--TG--CTAC
ACC-TAG-AGA-TAG-G-TG-GT-TC--CCTT-CGGG--GA--CG-C-A-GAGA-CAGG-T-GG-T-GCATGGC-TGT-C
GT-C-AGCT-C-GT-G-TCG-TGAGATG-TTGGG-T-TA-AGTCCCGCA-AC-GAG-C-GCAACC-CTTGTC-TTTA-G-
TT-GCC-AT-CA-TTAAGT-TGGG-CACT-CTAAAGAGA-CTG-CC-GGTG-ACAAAC-C--GGA-GG-AA-GGTGGGGA
TGACGTC-AAGTCATCATGCCCC-TTATGACCTGGGCTACACACGTGCTACAATGGGCAGTACAACGAGA-AGCGAACCC
-GCGAGG-G-TAAGCGGATCTC-TTAAAG-CTGTTCTCAGTTCGG-ACT-GCAGGCTGCAAC-T-CGCCTGCACGAA-GC
T-GG-AATCGCTAGTAATCGC-GGATCA-G-C-A-CGCCG-CGGT-GAATACGTT-CCCGGGCCTTGTACACACCG-CCC
GTCACACC-A-TG-GAAGTCT-GCA-AT-G-CC-CAAA-GTC-GGTGGG-A-TAA-C-CT--TTAT---AGG-AG-TCAG
C-CGCC-T-A-AG-GC-AG-GGC-AGA-TG-ACT-GGGGT-G-AA-GTCGTA-ACAA-GG-TA-G-C-C-G-TA--GG--
AGA-ACC-T-GC--GGCTGGA-T-CA-CCT-CCTTTCT
>Lactobacillus_delbrueckii_subsp._bulgaricus_2038_CP000156_DJ_296
?AAATTG-A-GAGTT--T-G-A--T-C-C-T--GGC-T-CAGGAC-G-AA-C-GC-TG-G-C-GGCG-TG---CCT-AA-
TA-C-A-TG-CAA--G-T-C-GAGC-GAG---CTG---AATTC-AA-AGACG-CT---AG-C--G-GCG-GAT-G-G-G-
TGAGTAA-C-A-C-GTGGG-CAATC-TGC-CC-TAA-AG-A-CT-GG-GATAC-CA-C-T-TGGAAA-CA-GGTGCTAAT
ACCGGA--T-A-A-C--AACAT-GA--ATC-GC-ATGAT--T-CAA-G-T-TTGAAA-GG-C-GG-C----GT-AA---G
-CTGTCACTT--TAGG-AT-GA-G-CCC-GC--GGCGCATTAGCTAG-TTGGT-GGGG-TAA-AGGC-CT-ACCA-AGGC
AATGAT--G-C-GT-AG-CCGA-GTT-GAGA-GACTGAT-C-GGCCAC-A--TTGG-GACTGAGA-CAC-G-GCCC-AAA
-CTCC--T-ACG--GG-AGGCA-G-CA-GTA-GGG-AAT-C-TT-C-C-A-CAAT-GGACGC-AA-GT-CTG-A--T-GG
-AGCAACGCC-GC-G-T-G-AGT-GAA-GA-A--GGTT-TT-C-G-G-A-T-CGTAAA-G-C-T-C-TGTT-GTTG-GTG
AA-G-AAGGA-TAG-AGG-CAG--TAA-C-T--GG-T-C-T-T-TA-TT-TGA-CGG-TA-ATCA-AC--C-AGAAA-G-
TC-AC-GG-CTAA-C-TACGTG-C-C-A--GC-A-GC-CGC-GGT-AA-TAC-G-T-A--G-GT-GGC--A-A-G-C-GT
TG-T-C-C-GG-A-T-T-T-ATT--GGGC-GT-AAAGC-G-A--GC-G-C-A--GG-C-G-G--AA-TG-AT-A-AG---
TCT-G--A-TG-TG-AAA-G-C-C-CA-CGG-C--TCA-A-CC-GT--G-GA-A-C--T-GC-A-T-C--GG-A-AA-CT
-G---TC-AT--T-CT-T-G-AG-TG-----C-AGAA--G-A-G-G-A-G-A-G-T-GGA-A-TT-CC-A-T-GT-G-T-
A-G-CG-G-TG-GAA-TG-CG-T-AG-ATAT-A-T-GG-A-AG---AAC-A-C-C-A-G--T-GGC-G-AA-GGC-G-G-
-C-T-C-T-C-T-G-G-T--C-TG-C-AACT-G-A-C-GC-T-G-A-G-GC-T-C-G-AAA-G-C-A-T-GGG-T-A-G-
C-GAA-CA-GG-A-TT-AG-A-T-A-CCCT--G-G-T-AG-T-CCATGCC-GT-AAA-CG-ATGA-G-C-G-CT--AGGT
GTTGG-G-G--ACT-TTCC-GGT-C-CT-C-A-GTGC-CG-CAGC-A-AA-C-GC-AT-T-A-AG-C-GC-T-CC-GC-C
-TGGG-G-AGTA-CGACC-G-C-AA-GG-TTG-AAACTC-AAA-GGAA-TTGA-CGGGGG-CCCG-C-A-CAAG-C-GGT
---GGAGCAT-GTGG-TTTAAT-T-CGAAGCAACG-CGAAGAACCTT-ACCAGGTCTT-GA-CATC-CTG--TG--CTAC
ACC-TAG-AGA-TAG-G-TG-GT-TC--CCTT-CGGG--GA--CG-C-A-GAGA-CAGG-T-GG-T-GCATGGC-TGT-C
GT-C-AGCT-C-GT-G-TCG-TGAGATG-TTGGG-T-TA-AGTCCCGCA-AC-GAG-C-GCAACC-CTTGTC-TTTA-G-
TT-GCC-AT-CA-TTAAGT-TGGG-CACT-CTAAAGAGA-CTG-CC-GGTG-ACAAAC-C--GGA-GG-AA-GGTGGGGA
TGACGTC-AAGTCATCATGCCCC-TTATGACCTGGGCTACACACGTGCTACAATGGGCAGTACAACGAGA-AGCGAACCC
-GCGAGG-G-TAAGCGGATCTC-TTAAAG-CTGTTCTCAGTTCGG-ACT-GCAGGCTGCAAC-T-CGCCTGCACGAA-GC
T-GG-AATCGCTAGTAATCGC-GGATCA-G-C-A-CGCCG-CGGT-GAATACGTT-CCCGGGCCTTGTACACACCG-CCC
GTCACACC-A-TG-GAAGTCT-GCA-AT-G-CC-CAAA-GTC-GGTGGG-A-TAA-C-CT--TTAT---AGG-AG-TCAG
C-CGCC-T-A-AG-GC-AG-GGC-AGA-TG-ACT-GGGGT-G-AA-GTCGTA-ACAA-GG-TA-G-C-C-G-TA--GG--
AGA-ACC-T-GC--GGCTGGA-T-CA-CCT-CCTTTCT
>Lactobacillus_delbrueckii_subsp._bulgaricus_2038_CP000156_S_305
?AAATTG-A-GAGTT--T-G-A--T-C-C-T--GGC-T-CAGGAC-G-AA-C-GC-TG-G-C-GGCG-TG---CCT-AA-
TA-C-A-TG-CAA--G-T-C-GAGC-GAG---CTG---AATTC-AA-AGACG-CT---AG-C--G-GCG-GAT-G-G-G-
TGAGTAA-C-A-C-GTGGG-CAATC-TGC-CC-TAA-AG-A-CT-GG-GATAC-CA-C-T-TGGAAA-CA-GGTGCTAAT
ACCGGA--T-A-A-C--AACAT-GA--ATC-GC-ATGAT--T-CAA-G-T-TTGAAA-GG-C-GG-C----GC-AA---G
-CTGTCACTT--TAGG-AT-GA-G-CCC-GC--GGCGCATTAGCTAG-TTGGT-GGGG-TAA-AGGC-CT-ACCA-AGGC
AATGAT--G-C-GT-AG-CCGA-GTT-GAGA-GACTGAT-C-GGCCAC-A--TTGG-GACTGAGA-CAC-G-GCCC-AAA
-CTCC--T-ACG--GG-AGGCA-G-CA-GTA-GGG-AAT-C-TT-C-C-A-CAAT-GGACGC-AA-GT-CTG-A--T-GG
-AGCAACGCC-GC-G-T-G-AGT-GAA-GA-A--GGTT-TT-C-G-G-A-T-CGTAAA-G-C-T-C-TGTT-GTTG-GTG
AA-G-AAGGA-TAG-AGG-CAG--TAA-C-T--GG-T-C-T-T-TA-TT-TGA-CGG-TA-ATCA-AC--C-AGAAA-G-
TC-AC-GG-CTAA-C-TACGTG-C-C-A--GC-A-GC-CGC-GGT-AA-TAC-G-T-A--G-GT-GGC--A-A-G-C-GT
TG-T-C-C-GG-A-T-T-T-ATT--GGGC-GT-AAAGC-G-A--GC-G-C-A--GG-C-G-G--AA-TG-AT-A-AG---
TCT-G--A-TG-TG-AAA-G-C-C-CA-CGG-C--TCA-A-CC-GT--G-GA-A-C--T-GC-A-T-C--GG-A-AA-CT
-G---TC-AT--T-CT-T-G-AG-TG-----C-AGAA--G-A-G-G-A-G-A-G-T-GGA-A-TT-CC-A-T-GT-G-T-
A-G-CG-G-TG-GAA-TG-CG-T-AG-ATAT-A-T-GG-A-AG---AAC-A-C-C-A-G--T-GGC-G-AA-GGC-G-G-
-C-T-C-T-C-T-G-G-T--C-TG-C-AACT-G-A-C-GC-T-G-A-G-GC-T-C-G-AAA-G-C-A-T-GGG-T-A-G-
C-GAA-CA-GG-A-TT-AG-A-T-A-CCCT--G-G-T-AG-T-CCATGCC-GT-AAA-CG-ATGA-G-C-G-CT--AGGT
GTTGG-G-G--ACT-TTCC-GGT-C-CT-C-A-GTGC-CG-CAGC-A-AA-C-GC-AT-T-A-AG-C-GC-T-CC-GC-C
-TGGG-G-AGTA-CGACC-G-C-AA-GG-TTG-AAACTC-AAA-GGAA-TTGA-CGGGGG-CCCG-C-A-CAAG-C-GGT
---GGAGCAT-GTGG-TTTAAT-T-CGAAGCAACG-CGAAGAACCTT-ACCAGGTCTT-GA-CATC-CTG--TG--CTAC
ACC-TAG-AGA-TAG-G-TG-GT-TC--CCTT-CGGG--GA--CG-C-A-GAGA-CAGG-T-GG-T-GCATGGC-TGT-C
GT-C-AGCT-C-GT-G-TCG-TGAGATG-TTGGG-T-TA-AGTCCCGCA-AC-GAG-C-GCAACC-CTTGTC-TTTA-G-
TT-GCC-AT-CA-TTAAGT-TGGG-CACT-CTAAAGAGA-CTG-CC-GGTG-ACAAAC-C--GGA-GG-AA-GGTGGGGA
TGACGTC-AAGTCATCATGCCCC-TTATGACCTGGGCTACACACGTGCTACAATGGGCAGTACAACGAGA-AGCGAACCC
-GCGAGG-G-TAAGCGGATCTC-TTAAAG-CTGTTCTCAGTTCGG-ACT-GCAGGCTGCAAC-T-CGCCTGCACGAA-GC
T-GG-AATCGCTAGTAATCGC-GGATCA-G-C-A-CGCCG-CGGT-GAATACGTT-CCCGGGCCTTGTACACACCG-CCC
GTCACACC-A-TG-GAAGTCT-GCA-AT-G-CC-CAAA-GTC-GGTGGG-A-TAA-C-CT--TTAT---AGG-AG-TCAG
C-CGCC-T-A-AG-GC-AG-GGC-AGA-TG-ACT-GGGGT-G-AA-GTCGTA-ACAA-GG-TA-G-C-C-G-TA--GG--
AGA-ACC-T-GC--GGCTGGA-T-CA-CCT-CCTTTCT
>Lactobacillus_delbrueckii_subsp._bulgaricus_2038_CP000156_X_301
?AAATTG-A-GAGTT--T-G-A--T-C-C-T--GGC-T-CAGGAC-G-AA-C-GC-TG-G-C-GGCG-TG---CCT-AA-
TA-C-A-TG-CAA--G-T-C-GAGC-GAG---CTG---AATTC-AA-AGACG-CT---AG-C--G-GCG-GAT-G-G-G-
TGAGTAA-C-A-C-GTGGG-CAATC-TGC-CC-TAA-AG-A-CT-GG-GATAC-CA-C-T-TGGAAA-CA-GGTGCTAAT
ACCGGA--T-A-A-C--AACAT-GA--ATC-GC-ATGAT--T-CAA-G-T-TTGAAA-GG-C-GG-C----GT-AA---G
-CTGTCACTT--TAGG-AT-GA-G-CCC-GC--GGCGCATTAGCTAG-TTGGT-GGGG-TAA-AGGC-CT-ACCA-AGGC
AATGAT--G-C-GT-AG-CCGA-GTT-GAGA-GACTGAT-C-GGCCAC-A--TTGG-GACTGAGA-CAC-G-GCCC-AAA
-CTCC--T-ACG--GG-AGGCA-G-CA-GTA-GGG-AAT-C-TT-C-C-A-CAAT-GGACGC-AA-GT-CTG-A--T-GG
-AGCAACGCC-GC-G-T-G-AGT-GAA-GA-A--GGTT-TT-C-G-G-A-T-CGTAAA-G-C-T-C-TGTT-GTTG-GTG
AA-G-AAGGA-TAG-AGG-CAG--TAA-C-T--GG-T-C-T-T-TA-TT-TGA-CGG-TA-ATCA-AC--C-AGAAA-G-
TC-AC-GG-CTAA-C-TACGTG-C-C-A--GC-A-GC-CGC-GGT-AA-TAC-G-T-A--G-GT-GGC--A-A-G-C-GT
TG-T-C-C-GG-A-T-T-T-ATT--GGGC-GT-AAAGC-G-A--GC-G-C-A--GG-C-G-G--AA-TG-AT-A-AG---
TCT-G--A-TG-TG-AAA-G-C-C-CA-CGG-C--TCA-A-CC-GT--G-GA-A-C--T-GC-A-T-C--GG-A-AA-CT
-G---TC-AT--T-CT-T-G-AG-TG-----C-AGAA--G-A-G-G-A-G-A-G-T-GGA-A-TT-CC-A-T-GT-G-T-
A-G-CG-G-TG-GAA-TG-CG-T-AG-ATAT-A-T-GG-A-AG---AAC-A-C-C-A-G--T-GGC-G-AA-GGC-G-G-
-C-T-C-T-C-T-G-G-T--C-TG-C-AACT-G-A-C-GC-T-G-A-G-GC-T-C-G-AAA-G-C-A-T-GGG-T-A-G-
C-GAA-CA-GG-A-TT-AG-A-T-A-CCCT--G-G-T-AG-T-CCATGCC-GT-AAA-CG-ATGA-G-C-G-CT--AGGT
GTTGG-G-G--ACT-TTCC-GGT-C-CT-C-A-GTGC-CG-CAGC-A-AA-C-GC-AT-T-A-AG-C-GC-T-CC-GC-C
-TGGG-G-AGTA-CGACC-G-C-AA-GG-TTG-AAACTC-AAA-GGAA-TTGA-CGGGGG-CCCG-C-A-CAAG-C-GGT
---GGAGCAT-GTGG-TTTAAT-T-CGAAGCAACG-CGAAGAACCTT-ACCAGGTCTT-GA-CATC-CTG--CG--CTAC
ACC-TAG-AGA-TAG-G-TG-GT-TC--CCTT-CGGG--GA--CG-C-A-GAGA-CAGG-T-GG-T-GCATGGC-TGT-C
GT-C-AGCT-C-GT-G-TCG-TGAGATG-TTGGG-T-TA-AGTCCCGCA-AC-GAG-C-GCAACC-CTTGTC-TTTA-G-
TT-GCC-AT-CA-TTAAGT-TGGG-CACT-CTAAAGAGA-CTG-CC-GGTG-ACAAAC-C--GGA-GG-AA-GGTGGGGA
TGACGTC-AAGTCATCATGCCCC-TTATGACCTGGGCTACACACGTGCTACAATGGGCAGTACAACGAGA-AGCGAACCC
-GCGAGG-G-TAAGCGGATCTC-TTAAAG-CTGTTCTCAGTTCGG-ACT-GCAGGCTGCAAC-T-CGCCTGCACGAA-GC
T-GG-AATCGCTAGTAATCGC-GGATCA-G-C-A-CGCCG-CGGT-GAATACGTT-CCCGGGCCTTGTACACACCG-CCC
GTCACACC-A-TG-GAAGTCT-GCA-AT-G-CC-CAAA-GTC-GGTGGG-A-TAA-C-CT--TTAT---AGG-AG-TCAG
C-CGCC-T-A-AG-GC-AG-GGC-AGA-TG-ACT-GGGGT-G-AA-GTCGTA-ACAA-GG-TA-G-C-C-G-TA--GG--
AGA-ACC-T-GC--GGCTGGA-T-CA-CCT-CCTTTCT
>Lactobacillus_dextrinicus_D87679_131
??????????????????????????????????????????????????????C-TG-G-C-GGCG-TG---CCT-AA-
TA-C-A-TG-CAA--G-T-C-GAAC-GAG---TTT---GCTTTTAA-TGAAA-ACG--AG-T--G-GCG-GAC-G-G-G-
TGAGTAA-C-A-C-GTGGG-TAACC-TAC-CC-TAA-AG-T-GG-GG-GATAA-CA-T-T-TGGAAA-CA-GATGCTAAT
ACCGCA--T-A-A-T--ATCAA-AA--ACC-AC-ATGGT--T-TTT-A-A-TTGAAA-GA-C-GG-C----GT-AA---G
-CTGTCACTT--TTGG-AT-GG-A-CCC-GC--GGCGTATTAGCTAG-TTGGT-GAGG-TAA-CGGC-TC-ACCA-AGGC
GATGAT--A-C-GT-AG-CCGA-CCT-GAGA-GGGTGAT-C-GGCCAC-A--TTGG-GACTGAGA-CAC-G-GCCC-AAA
-CTCC--T-ACG--GG-AGGCA-G-CA-GTA-GGG-AAT-C-TT-C-C-A-CAAT-GGACGA-AA-GT-CTG-A--T-GG
-AGCAAC?CC-?C-G-T-G-AGT-GAA-GA-A--GGTT-TT-C-G-G-A-T-CGTAAA-A-C-T-C-TGTT-ATTG-GAG
AA-G-AACGT-ATT-TGG-TAG--TAA-C-T--GG-C-C-A-G-AT-AG-TGA-CGG-TA-TCCA-AT--C-AGAAA-G-
CC-AC-GG-CTAA-C-TACGTG-C-C-A--GC-A-GC-CGC-GGT-AA-TAC-G-T-A--G-GT-GGC--A-A-G-C-GT
TG-T-C-C-GG-A-T-T-T-ATT--GGGC-GT-AAAGC-G-A--GT-G-C-A--GG-C-G-G--TT-TT-TT-A-AG---
TCT-G--A-TG-TG-AAA-G-C-C-TT-CGG-C--TTA-A-CC-GA--A-GA-A-A--T-GC-A-T-T--GG-A-AA-CT
-G---GG-AA--A-CT-T-G-AG-TG-----C-AGAA--G-A-G-G-A-G-A-G-T-GGA-A-CT-CC-A-T-GT-G-T-
A-G-CG-G-TG-AAA-TG-CG-T-AG-ATAT-A-T-GG-A-AG---AAC-A-C-C-A-G--T-GGC-G-AA-GGC-G-G-
-C-T-C-T-C-T-G-G-T--C-TG-T-AACT-G-A-C-GC-T-G-A-G-GC-T-C-G-AAA-G-C-G-T-GGG-T-A-G-
C-AAA-CA-G?-A-TT-AG-A-T-A-CCCT--G-G-T-AG-T-CCACGCC-GT-AAA-CG-ATGA-G-T-G-CT--AAGT
GTTGG-A-G--GGT-TTCC-GCC-C-TT-C-A-GTGC-TG-CAGC-T-AA-C-GC-AT-T-A-AG-C-AC-T-CC-GC-C
-TGGG-G-AGTA-CGACC-G-C-AA-GG-TTG-AAACTC-AAA-GGAA-TTGA-CGGGGG-CCCG-C-A-CAAG-C-GGT
---GGAGCAT-GTGG-TTTAAT-T-CGAAGCAACG-CGAAGAACCTT-ACCAGGTCTT-GA-CATC-TAG--CG--CCAA
TCC-TAG-AGA-TAG-G-AC-GT-TC--CCTT-CGGG--GA--CG-C-T-AAGA-CAGG-T-GG-T-GCATGGT-TGT-C
GT-C-AGCT-C-GT-G-TCG-TGAGATG-TTGGG-T-TA-AGTCCCGCA-AC-GAG-C-GCAACC-CTTATT-ATCA-G-
TT-GCC-AG-CA-TTTAGT-TGGG-CACT-CTGGTGAGA-CTG-CC-GGTG-ACAAAC-C--GGA-GG-AA-GGTGGGGA
TGACGTC-AAATCATCATGCCCC-TTATGACCTGGGCTACACACGTGCTACAATGGCTAGTACAACGAGT-TGCGAGACC
-GCGAGG-T-CAAGCTAATCTC-TAAAAG-CTAGTCTCAGTTCGG-ATT-GTAGGCTGCAAC-T-CGCCTACATGAA-GT
T-GG-AATCGCTAGTAATCGC-GGATCA-G-C-A-CGCCG-CGGT-GAATACGTT-CCCGGGCCTTGTACACACCG-CCC
GTCACACC-A-TG-AGAGTTT-GTA-AC-A-CC-CGAA-GCC-GGTGGA-G-TAA-C-CC--GTAA---GGG-AG-CTAG
C-CGTC-T????????????????????????????????????????????????????????????????????????
??????????????????????????????????????
>Lactobacillus_equi_AB425924_190
??????T-A-GAGTT--T-G-A--T-CCC-C--CGC-T-CAGGAC-G-AA-C-GC-TG-G-C-GGCG-TG---CCT-AA-
TA-C-A-TG-CAA--G-T-C-GAAC-GCT---TTT---TCTTA-TC-ACCAA-TTG--AG-T--G-GCG-AAC-G-G-G-
TGAGTAA-C-A-C-GTGGG-TAACC-TGC-CC-TAA-AG-A-GG-GG-GATAA-CA-C-T-TGGAAA-CA-GGTGCTAAT
ACCGCA--T-A-T-C--TCTTA-GA--ACC-GC-ATGGT--T-CTG-G-G-ATGAAA-GG-T-GG-C----GT-AA---G
-CTATCACTT--TAGG-AT-GG-A-CCC-GC--GGCGTATTAGCTTG-TTGGT-GGGG-TAA-TGGC-CT-ACCA-AGGC
GATGAT--A-C-GT-AG-CCGA-ACT-GAGA-GGTTGAT-C-GGCCAC-A--TTGG-GACTGAGA-CAC-G-GCCC-AAA
-CTCC--T-ACG--GG-AGGCA-G-CA-GTA-GGG-AAT-C-TT-C-C-A-CAAT-GGACGC-AA-GT-CTG-A--T-GG
-AGCAACGCC-GC-G-T-G-AAT-GAA-GA-A--GGCC-TT-C-G-G-G-T-CGTAAA-A-T-T-C-TGTA-GTTA-GAG
AA-G-AACAT-GCA-GGA-GAG--TAA-C-T--GT-T-C-T-T-GT-AT-TGA-CGG-TA-TCTA-AC--C-AGAAA-G-
CC-AC-GG-CTAA-C-TACGTG-C-C-A--GC-A-GC-CGC-GGT-AA-TAC-G-T-A--G-GT-GGC--A-A-G-C-GT
TG-T-C-C-GG-A-T-T-T-ATT--GGGC-GT-AAAGG-G-A--AC-G-C-A--GG-C-G-G--TT-TT-TT-A-AG---
TCT-G--A-TG-TG-AAA-G-C-C-TT-CGG-C--TCA-A-CC-GA--A-GA-A-T--T-GC-A-T-T--GG-A-AA-CT
-G---GA-AG--A-CT-T-G-AG-TG-----C-AGAA--G-A-G-G-A-G-A-G-T-GGA-A-CT-CC-A-T-GT-G-T-
A-G-CG-G-TG-GAA-TG-CG-T-AG-ATAT-A-T-GG-A-AG---AAC-A-C-C-A-G--T-GGC-G-AA-AGC-G-G-
-C-T-C-T-C-T-G-G-T--C-TG-T-AACT-G-A-C-GC-T-G-A-G-GT-T-C-G-AAA-G-C-G-T-GGG-T-A-G-
C-AAA-CA-GG-A-TT-AG-A-T-A-CCCT--G-G-T-AG-T-CCACGCC-GT-AAA-CG-ATGA-A-T-A-CT--AAGT
GTTGG-A-G--GGT-TTCC-GCC-C-TT-C-A-GTGC-TG-CAGC-T-AA-C-GC-AA-T-AAAG-T-AT-T-CC-GC-C
-TGGG-G-AGTA-CGGCC-G-C-AA-GG-CTG-AAACTC-AAA-GGAA-TTGA-CGGGGG-CCCG-C-A-CAAG-C-GGT
---GGAGCAT-GTGG-TTTAAT-T-CGAAGCAACG-CGAAGAACCTT-ACCAGGTCTT-GA-CATC-TTT--TG--ACCA
TCT-GAG-AGA-TCA-G-A?-TT-TC--CCTT-CGGG--GA--CA-A-A-ATGA-CAGG-T-GG-T-GCATGGC-TGT-C
GT-C-AGCT-C-GT-G-TCG-TGAGATG-TTGGG-T-TA-AGTCCCGCA-AC-GAG-C-GCAACC-CTTGTT-GTCA-G-
TT-GCC-AG-CA-TTAAGT-TGGG-CACT-CTGGCGAGA-CTG-CC-GGTG-ACAAAC-C--GGA-GG-AA-GGTGGGGA
CGACGTC-AAGTCATCATGCCCC-TTATGACCTGGGCTACACACGTGCTACAATGGACGGTACAACGAGT-CGCTAACCC
-GCGAGG-G-TACGCTAATCTC-TTAAAG-CCGTTCTCAGTTCGG-ATT-GTAGGCTGCAAC-T-CGCCTACATGAA-GT
C-GG-AATCGCTAGTAATCGC-GAATCA-G-C-A-TGTCG-CGGT-GAATACGTT-CCCGGGCCTTGTACACACCG-CCC
GTCACACC-A-TG-AGAGTTT-GTA-AC-A-CC-CAAA-GCC-GGTGGG-G-TAA-C-CT--TTT----AGG-AG-CTAG
C-CGTC-T-A-AG-GT-GG-GAC-AGA-TG-ATT-GGGGT-G-AA-GTCGTA-ACAA-GG-TA-A-C-C-G-TAA-CTTG
-GG?ATC-C-CC---GG--GA-A???????????????
>Lactobacillus_equicursoris_AB290830_116
??????????????????????????????????????????GAC-G-AA-C-GC-TG-G-C-GGCG-TG---CCT-AA-
TA-C-A-TG-CAA--G-T-C-GAGC-GAG---CTG---AATTC-AC-AGAAC-GCT--AG-C--G-GCG-GAT-G-G-G-
TGAGTAA-C-A-C-GTGGG-CAATC-TGC-CC-TAA-AG-A-CT-GG-GATAC-CA-C-T-TGGAAA-CA-GGTGCTAAT
ACCGGA--T-A-A-C--AATGA-CT--GCT-GC-ATGGC--A-GTT-A-T-TTGAAA-GG-C-GG-C----GC-AA---G
-CTGTCACTT--TAGG-AT-GA-G-CCC-GC--GGTGCATTAGCTAG-TTGGT-GAGG-TAA-CGGC-TC-ACCA-AGGC
GATGAT--G-C-AT-AG-CCGA-GTT-GAGA-GACTGAT-C-GGCCAC-A--TTGG-GACTGAGA-CAC-G-GCCC-AAA
-CTCC--T-ACG--GG-AGGCA-G-CA-GTA-GGG-AAT-C-TT-C-C-A-CAAT-GGACGC-AA-GT-CTG-A--T-GG
-AGCAACGCC-GC-G-T-G-AGT-GAA-GA-A--GGTT-TT-C-G-G-A-T-CGTAAA-G-C-T-C-TGTT-GTTG-GTG
AA-G-AAGGA-TGT-GAG-TAG--CAA-C-T--GG-C-T-C-A-TA-TT-TGA-CGG-TA-ATCA-AC--C-AGAAA-G-
TC-AC-GG-CTAA-C-TACGTG-C-C-A--GC-A-GC-CGC-GGT-AA-TAC-G-T-A--G-GT-GGC--A-A-G-C-GT
TG-T-C-C-GG-A-T-T-T-ATT--GGGC-GT-AAAGC-G-A--GC-G-C-A--GG-C-G-G--AA-TG-AT-A-AG---
TCT-G--A-TG-TG-AAA-G-C-C-CA-CGG-C--TCA-A-CC-GT--G-GA-A-C--T-GC-A-T-C--GG-A-AA-CT
-G---TC-AT--T-CT-T-G-AG-TG-----C-AGAA--G-A-G-G-A-G-A-G-T-GGA-A-CT-CC-A-T-GT-G-T-
A-G-CG-G-TG-GAA-TG-CG-T-AG-ATAT-A-T-GG-A-AG---AAC-A-C-C-A-G--T-GGC-G-AA-GGC-G-G-
-C-T-C-T-C-T-G-G-T--C-TG-C-AACT-G-A-C-GC-T-G-A-G-GC-T-C-G-AAA-G-C-A-T-GGG-T-A-G-
C-GAA-CA-GG-A-TT-AG-A-T-A-CCCT--G-G-T-AG-T-CCATGCC-GT-AAA-CG-ATGA-G-C-G-CT--AGGT
GTTGG-G-G--ACT-TTCC-GGT-C-CT-C-A-GTGC-CG-CAGC-A-AA-C-GC-AT-T-A-AG-C-GC-T-CC-GC-C
-TGGG-G-AGTA-CGACC-G-C-AA-GG-TTG-AAACTC-AAA-GGAA-TTGA-CGGGGG-CCCG-C-A-CAAG-C-GGT
---GGAGCAT-GTGG-TTTAAT-T-CGAAGCAACG-CGAAGAACCTT-ACCAGGTCTT-GA-CATC-CTG--AG--ACCA
TTA-TAG-AGA-TAT-A-AT-TT-TC--CCTT-CGGG--GA--CT-C-A-GAGA-CAGG-T-GG-T-GCATGGC-TGT-C
GT-C-AGCT-C-GT-G-TCG-TGAGATG-TTGGG-T-TA-AGTCCCGCA-AC-GAG-C-GCAACC-CTTGTC-TTTA-G-
TT-GCC-AG-CA-TTAAGT-TGGG-CACT-CTAGAGAGA-CTG-CC-GGTG-ACAAAC-C--GGA-GG-AA-GGTGGGGA
TGACGTC-AAGTCATCATGCCCC-TTATGACCTGGGCTACACACGTGCTACAATGGGCAGTACAACGAGA-AGCGAACCT
-GCGAAG-G-CAAGCGGATCTC-TTAAAG-CTGTTCTCAGTTCGG-ACT-GCAGGCTGCAAC-T-CGCCTGCACGAA-GC
T-GG-AATCGCTAGTAATCGC-GGATCA-G-C-A-CGCCG-CGGT-GAATACGTT-CCCGGGCCTTGTACACACCG-CCC
GTCACACC-A-TG-GAAGTCT-GCA-AT-G-CC-CAAA-GTC-GGTGGG-A-TAA-C-CC--TTTT---GGG-AG-TCAG
C-CGCC-T-A-AG-GC-AG-GGC-AGA-TG-ACT-GGGGT-G??????????????????????????????????????
??????????????????????????????????????
>Lactobacillus_equigenerosi_AB288050_091
?????????????????????????????????????????????????????????????????????????CCT-AA-
TA-C-A-TG-CAA--G-T-C-GTAC-GCG---TTG---GCCCA-AC-TGACA-ACG--AG-T--G-GCG-GAC-G-G-G-
TGAGTAA-C-A-C-GTAGG-TAACC-TGC-CC-AGA-AG-C-GG-GG-GACAA-CA-C-T-TGGAAA-CA-GGTGCTAAT
ACCGCA--T-A-A-C--AATTC-AA--ATC-GC-ATGAT--T-TGA-A-T-TTGAAA-GA-T-GG-T----TT-CG---G
-CTATCACTT--CTGG-AT-GG-A-CCT-GC--GGCGCATTAGCTTG-TTGGT-GGGG-TAA-CGGC-CT-ACCA-AGGC
AGTGAT--G-C-GT-AG-CCGA-GTT-GAGA-GACTGAT-C-GGCCAC-A--ATGG-GACTGAGA-CAC-G-GCCC-ATA
-CTCC--T-ACG--GG-AGGCA-G-CA-GTA-GGG-AAT-C-TT-C-C-A-CAAT-GGGCGC-AA-GC-CTG-A--T-GG
-AGCAACACC-GC-G-T-G-AGT-GAA-GA-A--GGTT-TT-C-G-G-A-T-CGTAAA-G-C-T-C-TGTT-GTTG-AAG
AA-G-AACGT-GCA-TGA-GAG--TAA-C-T--GT-T-C-A-T-GC-AG-TGA-CGG-TA-TTCA-AC--C-AGAAA-G-
TC-AC-GG-CTAA-C-TACGTG-C-C-A--GC-A-GC-CGC-GGT-AA-TAC-G-T-A--G-GT-GGC--A-A-G-C-GT
TA-T-C-C-GG-A-T-T-T-ATT--GGGC-GT-AAAGA-G-A--GT-G-C-A--GG-C-G-G--TT-TC-TT-A-AG---
TCT-G--A-TG-TG-AAA-G-C-C-TT-CGG-C--TCA-A-CC-GA--A-GA-A-G--T-GC-A-T-C--GG-A-AA-CT
-G---GG-AA--A-CT-T-G-AG-TA-----C-AGAA--G-A-G-G-G-C-A-G-T-GGA-A-CT-CC-A-T-GT-G-T-
A-G-CG-G-TG-GAA-TG-CG-T-AG-ATAT-A-T-GG-A-AG---AAC-A-C-C-A-G--T-GGC-G-AA-GGC-G-G-
-C-T-G-C-C-T-G-G-T--C-TG-T-AACT-G-A-C-GC-T-G-A-G-AC-T-C-G-AAA-G-C-A-T-GGG-T-A-G-
C-GAA-CA-GG-A-TT-AG-A-T-A-CCCT--G-G-T-AG-T-CCATGCC-GT-AAA-CG-ATGA-G-T-G-CT--AGGT
GTTGG-A-G--GGT-TTCC-GCC-C-TT-C-A-GTGC-CG-GAGC-T-AA-C-GC-AT-T-A-AG-C-AC-T-CC-GC-C
-TGGG-G-AGTA-CGACC-G-C-AA-GG-TTG-AAACTC-AAA-GGAA-TTGA-CGGGGG-CCCG-C-A-CAAG-C-GGT
---GGAGCAT-GTGG-TTTAAT-T-CGAAGCTACG-CGAAGAACCTT-ACCAGGTCTT-GA-CATC-TTG--CG--CCAA
CCC-TAG-AGA-TAG-G-GC-GT-TT--CCTT-CGGG--AA--CG-C-A-ATGA-CAGG-T-GG-T-GCATGGT-CGT-C
GT-C-AGCT-C-GT-G-TCG-TGAGATG-TTGGG-T-TA-AGTCCCGCA-AC-GAG-C-GCAACC-CTTGTT-ACTA-G-
TT-GCC-AG-CA-TT?AGT-TGGG-CACT-CTAGTGAGA-CTG-CC-GGTG-ACAAAC-C--GGA-GG-AA-GGTGGGGA
CGACGTC-AGATCATCATGCCCC-TTATGACCTGGGCTACACACGTGCTACAATGGACGGTACAACGAGC-AGCGAACTC
-GCGAGG-G-CAAGCAAATCTC-TTAAAA-CCGTTCTCAGTTCGG-ATT-GCAGGCTGCAAC-T-CGCCTGCATGAA-GT
C-GG-AATCGCTAGTAATCGC-GGATCA-G-C-A-TGCCG-CGGT-GAATACGTT-CCCGGGCCTTGTACACACCG-CCC
GTCACACC-A-TG-AGAGTTT-GTA-AC-A-CC-CAAA-GTC-GGTGGG-G-TAA-C-C---TTTT----GG-AG-CCAG
C-CGCC-T-A-AG-GT-GG-GAC-AGA-TG-ATT-AGGGT-G-AA-GTCGTA-ACAA-GG-TA-G-C-C-G-TA--GG--
AGA-ACC-T-GC--GG-TTGG-A-T?????????????
>Lactobacillus_fabifermentans_AM905388_072
?????????????????????????????????GGC-T-CAGGAC-G-AA-C-GC-TG-G-C-GGCG-TG---CCT-AA-
TA-C-A-TG-CAA--G-T-C-GAAC-GAA---CTC---TGGTA-TT-GATGA-GTG--AG-T--G-GCG-AAC-T-G-G-
TGAGTAA-C-A-C-GTGGG-AAACT-TGC-CC-AGA-AG-C-GG-GG-GATAA-CA-C-C-TGGAAA-CA-GATGCTAAT
ACCGCA--T-A-A-C--AACTT-GG--ACC-GC-ATGGT--C-CGA-G-T-TTGAAA-GA-T-GG-T----TT-CG---G
-CTATCACTT--CTGG-AT-AG-T-CCC-GC--GGCGCATTAGCTAG-ATGGT-GAGG-TAA-CGGC-TC-ACCA-TGGC
AATGAT--G-C-GT-AG-CCGA-CCT-GAGA-GGGTAAT-C-GGCCAC-A--TTGG-GACTGAGA-CAC-G-GCCC-AAA
-CTCC--T-ACG--GG-AGGCA-G-CA-GTA-GGG-AAT-C-TT-C-C-A-CAAT-GGACGA-AA-GT-CTG-A--T-GG
-AGCAACGCC-GC-G-T-G-AGT-GAA-GA-A--GGGT-TT-C-G-G-C-T-CGTAAA-A-C-T-C-TGTT-GTTA-AAG
AA-G-AACAT-ATC-TGA-GAG--TAA-C-T--GT-T-C-A-G-GT-AT-TGA-CGG-TA-TTTA-AC--C-AGAAA-G-
CC-AC-GG-CTAA-C-TACGTG-C-C-A--GC-A-GC-CGC-GGT-AA-TAC-G-T-A--G-GT-GGC--A-A-G-C-GT
TG-T-C-C-GG-A-T-T-T-ATT--GGGC-GT-AAAGC-G-A--GC-G-C-A--GG-C-G-G--TT-TT-TT-A-AG---
TCT-G--A-TG-TG-AAA-G-C-C-TT-CGG-C--TCA-A-CC-GA--A-GA-A-G--T-GC-A-T-C--GG-A-AA-CT
-G---GG-AA--A-CT-T-G-AG-TG-----C-AGAA--G-A-G-G-A-C-A-G-T-GGA-A-CT-CC-A-T-GT-G-T-
A-G-CG-G-TG-AAA-TG-CG-T-AG-ATAT-A-T-GG-A-AG---AAC-A-C-C-A-G--T-GGC-G-AA-GGC-G-G-
-C-T-G-T-C-T-G-G-T--C-TG-T-AACT-G-A-C-GC-T-G-A-G-GC-T-C-G-AAA-G-T-A-T-GGG-T-A-G-
C-AAA-CA-GG-A-TT-AG-A-T-A-CCCT--G-G-T-AG-T-CCATACC-GT-AAA-CG-ATGA-A-T-G-CT--AAGT
GTTGG-A-G--GGT-TTCC-GCC-C-TT-C-A-GTGC-TG-CAGC-T-AA-C-GC-AT-T-A-AG-C-AT-T-CC-GC-C
-TGGG-G-AGTA-CGACC-G-C-AA-GG-TTG-AAACTC-AAA-GGAA-TTGA-CGGGGG-CCCG-C-A-CAAG-C-GGT
---GGAGCAT-GTGG-TTTAAT-T-CGAAGCTACG-CGAAGAACCTT-ACCAGGTCTT-GA-CATA-CTA--TG--CAAA
TCT-AAG-AGA-TTA-G-AC-GT-TC--CCTT-CGGG--GA--CA-T-G-GATA-CAGG-T-GG-T-GCATGGT-TGT-C
GT-C-AGCT-C-GT-G-TCG-TGAGATG-TTGGG-T-TA-AGTCCCGCA-AC-GAG-C-GCAACC-CTTATT-ATCA-G-
TT-GCC-AG-CA-TTAAGT-TGGG-CACT-CTGGTGAGA-CTG-CC-GGTG-ACAAAC-C--GGA-GG-AA-GGTGGGGA
TGACGTC-AAATCATCATGCCCC-TTATGACCTGGGCTACACACGTGCTACAATGGATGGTACAACGAGT-TGCGAACTC
-GCGAGA-G-TAAGCTAATCTC-TTAAAG-CCATTCTCAGTTCGG-ATT-GTAGGCTGCAAC-T-CGCCTACATGAA-GT
C-GG-AATCGCTAGTAATCGC-GGATCA-G-C-A-TGCCG-CGGT-GAATACGTT-CCCGGGCCTTGTACACACCG-CCC
GTCACACC-A-TG-AGAGTTT-GTA-AC-A-CC-CAAA-GTC-GGTGGG-G-TAA-C-C---TTCG----GG-GA-CCAG
C-CGCC-T-A-AG-GT-GG-GAC-AGA-TG-ATT-AGGGT-G-AA-GTCGTA-ACAA-GG-TA-G-C-C-G-TA--GG--
AGA-ACC-T-GC--GGCT????????????????????
>Lactobacillus_faeni_AB362687_428
?????T--A-GAGTT--T-G-A--T-C-A-T--GGC-T-CAGGAC-G-AA-C-GC-TG-G-C-GGCG-TG---CCT-AA-
TA-C-A-TG-CAA--G-T-C-GAAC-GCG---TCC---CGGTT-GA-TGATG-ACG--AG-T--G-GCG-AAC-T-G-G-
TGAGTAA-C-A-C-GTGGG-TAACC-TGC-CC-CGA-AG-C-GG-GG-GATAA-CA-T-T-TGGAAA-CA-GGTGCTAAT
ACCGCA--T-A-A-C--AACCA-AA--ACC-AC-CTGGT--T-TTG-G-T-TTGAAA-GA-C-GG-C----TT-CG---G
-CTGTCACTT--TGGG-AT-GG-A-CCC-GC--GGCGTATTAGCTAG-TTGGT-GAGG-TAA-CGGC-TC-ACCA-AGGC
GATGAT--A-C-GT-AG-CCGA-CCT-GAGA-GGGTAAT-C-GGCCAC-AA-TTGG-GACTGAGA-CAC-G-GCCC-AAA
-CTCC--T-ACG--GG-AGGCA-G-CA-GTA-GGG-AAT-C-TT-C-C-A-CAAT-GGACGC-AA-GT-CTG-A--T-GG
-AGCAACGCC-GC-G-T-G-AGT-GAT-GA-A--GGGT-TT-C-G-G-C-T-CGTAAA-A-C-T-C-TGTT-GTTG-GAG
AA-GAAACGG-GTG-TCA-GAG--TAAAC-T--GT-T-G-A-C-AT-CG-TGA-CGG-TA-TCCA-AC--C-AGAAA-G-
CC-AC-GG-CTAA-C-TACGTG-C-C-A--GC-A-GC-CGC-GGT-AA-TAC-G-T-A--G-GT-GGC--A-A-G-C-GT
TG-T-C-C-GG-A-T-T-T-ATT--GGGC-GT-AAAGC-G-A--GC-G-C-A--GG-C-G-G--TT-TT-TT-A-GG---
TCT-G--A-TG-TG-AAA-G-C-C-TT-CGG-C--TTA-A-CC-GG--A-GA-A-G--T-GC-A-T-C--GG-A-AA-CC
-G---GG-AG--A-CT-T-G-AG-TG-----C-AGAA--G-A-G-G-A-C-A-G-T-GGA-A-CT-CC-A-T-GT-G-T-
A-G-CG-G-TG-AAA-TG-CG-T-AG-ATAT-A-T-GG-A-AG---AAC-A-C-CCA-G--TGGGC-G-AA-GGCCG-G-
GC-T-G-T-C-TTG-G-T--C-TG-C-AACT-G-A-C-GC-T-GGA-G-GC-T-CGG-AAAAG-C-A-T-GGG-T-A-G-
C-GAA-CA-GG-A-TT-AG-A-T-AACCCT--G-G-T-AG-T-CCATGCC-GT-AAA-CG-ATGA-G-T-G-CT--AAGT
GTTGG-A-G--GGT-TTCC-GCC-C-TT-C-A-GTGC-TG-CAGC-T-AA-C-GC-AT-T-A-AG-C-AC-T-CC-GC-C
-TGGG-G-AGTA-CGACC-G-C-AA-GG-TTG-AAACTC-AAA-GGAA-TTGA-CGGGGG-CCCG-C-A-CAAG-C-GGT
---GGAGCAT-GTGG-TTTAAT-T-CGATGCTACG-CGAAGAACCTT-ACCAGGTCTT-GA-CATC-TTC--TG--CTAA
CCT-AAG-AGA-TTAGG-CG-TT-CC--CCTT-CGGG--GA--CGGAAT-GA-A-CAGG-T-GG-T-GCATGGT-TGT-C
GT-C-AGCT-C-GT-G-TCG-TGAGATG-TTGGG-T-TA-AGTCCCGCA-AC-GAG-C-GCAACC-CTTATT-GTCA-G-
TTGGCC-AG-CA-TTTAGT-TGGG-CACT-CTGGCGAGA-CTGGCC-GGTGGACAAAC-CG-GGA-GG-AA-GGTGGGGA
TGACGTC-AAATCATCATGCCCC-TTATGACCTGGGCTACACACGTGCTACAATGGACGGTACAACGAGT-CGCGAAACC
-GCGAGGTC-CAAGCTAATCTC-TGAAAG-CCGTTCTCAGTTCCGGATT-GCAGGCTGCAAC-T-CGCCTGCATGAA-GT
T-GG-AATCGCTAGTAATCGTTGGATCA-G-C-A-TGCCA-CGGT-GAATACGTT-CCCGGGCCTTGTACACACCG-CCC
GTCACACC-A-TG-AGAGTTT-GTA-AC-A-CC-CAAA-GCC-GGTGAG-G-TAA-C-C---TTCG---GGG-GG-CCAG
C-CGTC-T-A-AG-GT-GG-GAC-AGA-TG-ATT-AGGGT-G-AA-GTCGTA-ACAA-GG-TA-G-C-C-G-TA--GG--
AGA-ACC-T-GC--GGTTGGA-T-CA-CCT-CCTTA??
>Lactobacillus_farciminis_AJ417499_254
????????A-GAGTT--T-G-A--T-Y-M-T--GGC-T-CAGGAC-G-AA-C-GC-TG-G-C-GGCA-TG---CCT-AA-
TA-C-A-TG-CAA--G-T-C-GAAC-GAA---CCA---TCC-T-GA-AGATG-GTG--AG-T--G-GCG-GAC-G-G-G-
TGAGTAA-C-A-C-GTGGG-TAACC-TGC-CC-AAA-AG-T-GG-GG-GATAA-CA-T-T-TGGAAA-CA-AGTGCTAAT
ACCGCA--T-A-A-C--AACTA-CT--TTC-AC-ATGAT--C-GTA-G-C-TTGAAA-GA-T-GG-C-----T-CT---G
-CTATCGCTT--TTGG-AT-GG-A-CCC-GC--GGCGTATTAGCTAG-TTGGT-GAGG-TAA-TAGC-TC-ACCA-AGGC
AATGAT--A-C-GT-AG-CCGA-CCT-GAGA-GGGTAAT-C-GGCCAC-A--TTGG-GACTGAGA-CAC-G-GCCC-AAA
-CTCC--T-ACG--GG-AGGCA-G-CA-GTA-GGG-AAT-C-TT-C-C-A-CAAT-GGGCGA-AA-GC-CTG-A--T-GG
-AGCAATGCC-GC-G-T-G-AGT-GAA-GA-A--GGTT-TT-C-G-G-A-T-CGTAAA-A-C-T-C-TGTT-GTTG-AAG
AA-G-AACAT-GCG-TGA-GAG--TAA-C-T--GT-T-C-A-C-GT-AC-TGA-CGG-TA-TTCA-AC--C-AGAAA-G-
CC-AC-GG-CTAA-C-TACGTG-C-C-A--GC-A-GC-CGC-GGT-AA-TAC-G-T-A--G-GT-GGC--A-A-G-C-GT
TG-T-C-C-GG-A-T-T-T-ATT--GGGC-GT-AAAGA-G-A--AT-G-T-A--GG-C-G-G--TT-TA-TT-A-AG---
TTT-G--A-AG-TG-AAA-G-C-C-CT-CGG-C--TCA-A-CC-GA--G-GA-A-G--T-GC-T-T-C--GA-A-AA-CT
-G---GT-AA--A-CT-T-G-AG-TG-----C-AGAA--G-A-G-G-A-A-A-G-T-GGA-A-CT-CC-A-T-GT-G-T-
A-G-CG-G-TG-GAA-TG-CG-T-AG-ATAT-A-T-GG-A-AG---AAC-A-C-C-A-G--T-GGC-G-AA-GGC-G-G-
-C-T-T-T-C-T-G-G-T--C-TG-T-AACT-G-A-C-GC-T-G-A-G-AT-T-C-G-AAA-G-C-A-T-GGG-T-A-G-
C-AAA-CA-GG-A-TT-AG-A-T-A-CCCT--G-G-T-AG-T-CCATGCC-GT-AAA-CG-ATGA-G-T-G-CT--AAGT
GTTGG-A-G--GGT-TTCC-GCC-C-TT-C-A-GTGC-TG-CAGC-T-AA-C-GC-AT-T-A-AG-C-AC-T-CC-GC-C
-TGGG-G-AGTA-CGATC-G-C-AA-GA-TTG-AAACTC-AAA-GGAA-TTGA-CGGGGG-CCCG-C-A-CAAG-C-GGT
---GGAGCAT-GTGG-TTTAAT-T-CGAAGCAACG-CGAAGAACCTT-ACCAGGTCTT-GA-CATA-CCA--TG--ACAA
ACT-AAG-AGA-TTA-G-TC-TT-TC--CCTT-CGGG--GA--CA-T-G-GATA-CAGG-T-GG-T-GCATGGT-TGT-C
GT-C-AGCT-C-GT-G-TCG-TGAGATG-TTGGG-T-TA-AGTCCCGCA-AC-GAG-C-GCAACC-CTTATT-ATCA-G-
TT-GCC-AG-CA-TTCAGT-TGGG-CACT-CTGGTGAGA-CTG-CC-GGTG-ACAAAC-C--GGA-GG-AA-GGTGGGGA
CGACGTC-AAATCATCATGCCCC-TTATGACCTGGGCTACACACGTGCTACAATGGTCGGTACAACGTGT-TGCGAACTC
-GCGAGG-G-CAAGCAAATCAC-TTAAAA-CCGATCTCAGTTCGG-ATT-GCAGGCTGCAAC-T-CGCCTGCATGAA-GC
T-GG-AATCGCTAGTAATCGC-GGATCA-G-C-A-TGCCG-CGGT-GAATACGTT-CCCGGGCCTTGTACACACCG-CCC
GTCACACC-A-TG-AGAGTTT-GTA-AC-A-CC-CAAA-GTC-GGTGGG-G-TAA-C-CC--TTCG---GGG-AA-CTAG
C-CGCC-T-A-AG-GT-GG-GAC-AAA-TG-ATT-AGGGT-G-AA-GTCGTA-ACAA-GG-TA-G-C-C-G-TA--GG--
AGA-ACC-T-GC--GGCTGGA-T-CA-CCT-CCTTT?T
>Lactobacillus_farraginis_AB262732_183
??????T-A-GAGTTT-T-G-A--T-C-A-T--GGC-T-CAGGAC-G-AA-C-GC-TG-G-C-GGCG-TG---CCT-AA-
TA-C-A-TG-CAA--G-T-C-GAAC-GCG---TCC---CGGTT-GA-TGATG-ACG--AG-T--G-GCG-AAC-T-G-G-
TGAGTAA-C-A-C-GTGGG-TAACC-TGC-CC-CGA-AG-C-GG-GG-GATAA-CA-T-T-TGGAAA-CA-GGTGCTAAT
ACCGCA--T-A-A-C--AACCA-AA--ACC-AC-CTGGT--T-TTG-G-T-TTGAAA-GA-C-GG-C----TT-CG---G
-CTGTCACTT--TGGG-AT-GG-A-CCC-GC--GGCGTATTAGCTAG-TTGGT-GAGG-TAA-CGGC-TC-ACCA-AGGC
GATGAT--A-C-GT-AG-CCGA-CCT-GAGA-GGGTAAT-C-GGCCAC-A--TTGG-GACTGAGA-CAC-G-GCCC-AAA
-CTCC--T-ACG--GG-AGGCA-G-CA-GTA-GGG-AAT-C-TT-C-C-A-CAAT-GGACGC-AA-GT-CTG-A--T-GG
-AGCAACGCC-GC-G-T-G-AGT-GAT-GA-A--GGGT-TT-C-G-G-C-T-CGTAAA-A-C-T-C-TGTT-GTTG-GAG
AA-G-AACGG-GTG-TCA-GAG--TAA-C-T--GT-T-G-A-C-AT-CG-TGA-CGG-TA-TCCA-AC--C-AGAAA-G-
CC-AC-GG-CTAA-C-TACGTG-C-C-A--GC-A-GC-CGC-GGT-AA-TAC-G-T-A--G-GT-GGC--A-A-G-C-GT
TG-T-C-C-GG-A-T-T-T-ATT--GGGC-GT-AAAGC-G-A--GC-G-C-A--GG-C-G-G--TT-TT-TT-A-GG---
TCT-G--A-TG-TG-AAA-G-C-C-TT-CGG-C--TTA-A-CC-GG--A-GA-A-G--T-GC-A-T-C--GG-A-AA-CC
-G---GG-AG--A-CT-T-G-AG-TG-----C-AGAA--G-A-G-G-A-C-A-G-T-GGA-A-CT-CC-A-T-GT-G-T-
A-G-CG-G-TG-AAA-TG-CG-T-AG-ATAT-A-T-GG-A-AG---AAC-A-C-C-A-G--T-GGC-G-AA-GGC-G-G-
-C-T-G-T-C-T-G-G-T--C-TG-C-AACT-G-A-C-GC-T-G-A-G-GC-T-C-G-AAA-G-C-A-T-GGG-T-A-G-
C-GAA-CA-GG-A-TT-AG-A-T-A-CCCT--G-G-T-AG-T-CCATGCC-GT-AAA-CG-ATGA-G-T-G-CT--AAGT
GTTGG-A-G--GGT-TTCC-GCC-C-TT-C-A-GTGC-TG-CAGC-T-AA-C-GC-AT-T-A-AG-C-AC-T-CC-GC-C
-TGGG-G-AGTA-CGACC-G-C-AA-GG-TTG-AAACTC-AAA-GGAA-TTGA-CGGGGG-CCCG-C-A-CAAG-C-GGT
---GGAGCAT-GTGG-TTTAAT-T-CGATGCTACG-CGAAGAACCTT-ACCAGGTCTT-GA-CATC-TTC--TG--CTAA
CCT-AAG-AGA-TTA-G-GC-GT-TC--CCTT-CGGG--GA--CG-G-A-ATGA-CAGG-T-GG-T-GCATGGT-TGT-C
GT-C-AGCT-C-GT-G-TCG-TGAGATG-TTGGG-T-TA-AGTCCCGCA-AC-GAG-C-GCAACC-CTTATT-GTCA-G-
TT-GCC-AG-CA-TTCAGT-TGGG-CACT-CTGGCGAGA-CTG-CC-GGTG-ACAAAC-C--GGA-GG-AA-GGTGGGGA
TGACGTC-AAATCATCATGCCCC-TTATGACCTGGGCTACACACGTGCTACAATGGACGGTACAACGAGT-CGCGAAACC
-GCGAGG-T-CAAGCTAATCTC-TGAAAG-CCGTTCTCAGTTCGG-ATT-GCAGGCTGCAAC-T-CGCCTGCATGAA-GT
T-GG-AATCGCTAGTAATCGT-GGATCA-G-C-A-TGCCA-CGGT-GAATACGTT-CCCGGGCCTTGTACACACCG-CCC
GTCACACC-A-TG-AGAGTTT-GTA-AC-A-CC-CAAA-GCC-GGTGAG-G-TAA-C-C---TTCG----GG-GG-CCAG
C-CGTC-T-A-AG-GT-GG-GAC-AGA-TG-ATT-AGGGT-G-AA-GTCGTA-ACAA-GG-TA-G-C-C-G-TA--GG--
AGA-ACC-T-GC--GGTTG???????????????????
>Lactobacillus_farraginis_HM534766_139
????????????????????????????????????????????????????????????????????????????????
???????TG-CAA--G-T-C-GAAC-GCG---TCC---CGGTT-GA-TGATG-ACG--AG-T--G-GCG-AAC-T-G-G-
TGAGTAA-C-A-C-GTGGG-TAACC-TGC-CC-CGA-AG-C-GG-GG-GATAA-CA-T-T-TGGAAA-CA-GGTGCTAAT
ACCGCA--T-A-A-C--AACCA-AA--ACC-TC-CTGGT--T-TTG-G-T-TTGAAA-GA-C-GG-C----TT-CG---G
-CTGTCACTT--TGGG-AT-GG-A-CCC-GC--GGCGTATTAGCTAG-TTGGT-GAGG-TAA-CGGC-TC-ACCA-AGGC
GATGAT--A-C-GT-AG-CCGA-CCT-GAGA-GGGTAAT-C-GGCCAC-A--TTGG-GACTGAGA-CAC-G-GCCC-AAA
-CTCC--T-ACG--GG-AGGCA-G-CA-GTA-GGG-AAT-C-TT-C-C-A-CAAT-GGACGC-AA-GT-CTG-A--T-GG
-AGCAACGCC-GC-G-T-G-AGT-GAT-GA-A--GGGT-TT-C-G-G-C-T-CGTAAA-A-C-T-C-TGTT-GTTG-GAG
AA-G-AACGG-GTG-TCA-GAG--TAA-C-T--GT-T-G-A-C-AT-CG-TGA-CGG-TA-TCCA-AC--C-AGAAA-G-
CC-AC-GG-CTAA-C-TACGTG-C-C-A--GC-A-GC-CGC-GGT-AA-TAC-G-T-A--G-GT-GGC--A-A-G-C-GT
TG-T-C-C-GG-A-T-T-T-ATT--GGGC-GT-AAAGC-G-A--GC-G-C-A--GG-C-G-G--TT-TT-TT-A-GG---
TCT-G--A-TG-TG-AAA-A-G-CCTT-CGG-C--TTA-A-CC-GG--A-GA-A-G--T-GC-A-T-C--GG-A-AA-CC
-G---GG-AG--A-CT-T-G-AG-TG-----C-AGAA--G-A-G-G-A-C-A-G-T-GGA-A-CT-CC-A-T-GT-G-T-
A-G-CG-G-TG-AAA-TG-CG-T-AG-ATAT-A-T-GG-A-AG---AAC-A-C-C-A-G--T-GGC-G-AA-GGC-G-G-
-C-T-G-T-C-T-G-G-T--C-TG-C-AACT-G-A-C-GC-T-G-A-G-GC-T-C-G-AAA-G-C-A-T-GGG-T-A-G-
C-GAA-CA-GG-A-TT-AG-A-T-A-CCCT--G-G-T-AG-T-CCATGCC-GT-AAA-CG-ATGA-G-T-G-CT--AAGT
GTTGG-A-G--GGT-TTCC-GCC-C-TT-C-A-GTGC-TG-CAGC-T-AA-C-GC-AT-T-A-AG-C-AC-T-CC-GC-C
-TGGG-G-AGTA-CGACC-G-C-AA-GG-TTG-AAACTC-AAA-GGAA-TTGA-CGGGGG-CCCG-C-A-CAAG-C-GGT
---GGAGCAT-GTGG-TTTAAT-T-CGATGCTACG-CGAAGAACCTT-ACCAGGTCTT-GA-CATC-TTC--TG--CTAA
CCT-AAG-AGA-TTA-G-GC-GT-TC--CCTT-CGGG--GA--CG-G-A-ATGA-CAGG-T-GG-T-GCATGGT-TGT-C
GT-C-AGCT-C-GT-G-TCG-TGAGATG-TTGGG-T-TA-AGTCCCGCA-AC-GAG-C-GCAACC-CTTATT-GTCA-G-
TT-GCC-AG-CA-TTCAGT-TGGG-CACT-CTGGCGAGA-CTG-CC-GGTG-ACAAAC-C--GGA-GG-AA-GGTGGGGA
TGACGTC-AAATCATCATGCCCC-TTATGACCTGGGCTACACACGTGCTACAATGGACGGTACAACGAGT-CGCGAAACC
-GCGAGG-T-CAAGCTAATCTC-TGAAAG-CCGTTCTCAGTTCGG-ATT-GCAGGCTGCAAC-T-CGCCTGCATGAA-GT
T-GG-AATCGCTAGTAATCGT-GGATCA-G-C-A-TGCCA-CGGT-GAATACGTT-CCCGGGCCTTGTACACACCG-CCC
GTCACACC-A-TG-AGAGTTT-GTA-AC-A-CC-CAAA-GCC-GGTAAG-G-TAA-C-C---TTCG----GC-AC-ACAG
C-CGTC-T-A-A????????????????????????????????????????????????????????????????????
??????????????????????????????????????
>Lactobacillus_fermentum_027_M58819
TTATATG-A-GAGTT--T-G-A--T-C-C-T--GGC-T-CAGGAT-G-AA-C-GC-TG-G-C-GGTG-TG---CCT-AA-
TA-C-A-TG-CTA--G-T-C-GAAC-GCG---T------TGGC-CC-AAT---AC?--AG-T--G-GCG-GAC-G-G-G-
TGAGTAA-C-A-C-GTAGG-TAACC-TGC-CC-AGA-AG-C-GG-GG-GACAA-CA-T-T-TGGAAA-CA-GATGCTAAT
ACCGCA--T-T-A-C--AACTT-TG--TTC-GC-ATGAA--C-AAC-G-C-TTAAAA-GA-T-GG-C----TT-CTC--G
-CTATCACTT--CTGG-AT-GG-A-CCT-GC--GGTGCATTAGCT?G-TTGGT-GGGG-TAA-CGGC-CT-ACCA-AGGC
GATGAT--G-C-AT-AG-CCGA-GTT-GAGA-GACTTAT-C-GGCCAC-A--ATGG-GACTGAGA-CAC-G-GCCC-ATA
-CTCC--T-ACG--GG-AGGCA-G-CA-GTA-GGG-AAT-C-TT-C-C-A-CAAT-GGGCGC-AA-GC-CT?-A--T-GG
-AGCAACACC-GC-G-T-G-AGT-GAA-GA-A--GGGT-TT-C-G-G-C-T-CGTAAA-G-C-T-C-TGTT-GTTA-AAG
AA-G-AACAC-GTA-TGA-GAG--TAA-C-T--GT-T-C-A-T-AC-GT-TGA-CGG-TA-TTTA-AC--C-AGAAA-G-
TC-AC-GG-CTAA-C-TACGTG-C-C-A--GC-A-GC-CGC-GGT-AA-TAC-G-T-A--G-GT-GGC--?-A-G-C-GT
TA-T-C-C-GG-A-T-T-T-ATT--GGGC-GT-AAAGA-G-A--GT-G-C-A--GG-C-G-G--TT-TT-CT-A-AG---
TCT-G--A-TG-TG-AAA-G-C-C-TT-CGG-C--TTA-A-CC-GG--A-GA-A-G--T-GC-A-T-C--GG-A-AA-CT
-G---GA-TA--A-CT-T-G-AG-TG-----C-AGAA--G-A-G-G-G-T-A-G-T-GGA-A-CT-CC-A-T-GT-G-T-
A-G-CG-G-TG-GAA-TG-CG-T-AG-ATAT-A-T-GG-A-AG---AAC-A-C-C-A-G--T-GGC-G-AA-GGC-G-G-
-C-T-A-C-C-T-G-G-T--C-TG-C-AACT-G-A-C-GC-T-G-A-G-AC-T-C-G-AAA-G-C-A-T-GGG-T-A-G-
C-GAA-CA-GG-A-TT-AG-A-T-A-CCCT--G-G-T-AG-T-CCATGCC-GT-AAA-CG-ATGA-G-T-G-CT--AGGT
GTTGG-A-G--GGT-TTCC-GCC-C-TT-C-A-GTGC-CG-GAGC-T-AA-C-GC-AT-T-A-AG-C-AC-T-CC-GC-C
-TGGG-G-AGTA-CGACC-G-C-AA-GG-TTG-AAACTC-AAA-GGAA-TTGA-CGGGGG-CC?G-C-A-CAAG-C-GGT
---GGAGCAT-GTGG-TTTAAT-T-CGAAGCTACG-CGAAGAACCTT-ACCAGGTCTT-GA-CATC-TTG--CG--CCAA
CCC-TAG-AGA-TAG-G-??-GT-TT--CCTT-CGGG--AA--CG-C-A-ATGA-CAGG-T-GG-T-GCATGGT-CGT-C
GT-C-AGCT-C-GT-G-TCG-TGAGATG-TTGGG-T-TA-AGTCCCGCA-AC-GAG-C-GCAACC-CTTGTT-ACTA-G-
TT-GCC-AG-CA-TTAAGT-TGGG-CACT-CTAGTGAGA-CTG-CC-GGTG-ACAAAC-C--GGA-GG-AA-GGTGGGGA
CGACGTC-AGATCATCATGCCCC-TTATGACCTGGGCTACACACGTGCTACAATGGACGGTACAACGAGT-CGCGAACTC
-GCGAGG-G-CAAGCAAATCTC-TTAAAA-CCGTTCTCAGTTCGG-ACT-GCAGGCTGCAAC-T-CGCCTGCACGAA-GT
C-GG-AATCGCTAGTAATCGC-GGATCA-G-C-A-TGCCG-CGGT-GAATACGTT-CCCGGGCCTTGTACACACCG-CCC
GTCACACC-A-TG-AGAGTTT-GTA-AC-A-CC-CAAA-GTC-GGTGGG-G-TAA-C-CT--TTT----AGG-AG-CCAG
C-CGCC-T-A-AG-GT-GG-GAC-AGA-TG-ATT-AGGG----------GTA-ACAA-G---------------------
-GA-ACC-T-G--------GA-T-CA-CCT-CCTTT-C
>Lactobacillus_fermentum_AF522394_253
???GCTT-A-GARTT--T-G-A--T-C-C-T--GGC-T-CAGGAT-G-AA-C-GC-CA-G-C-GGTG-TG---CCT-AA-
TA-C-A-TG-CAA--G-T-C-GAAC-GCG---TTG---GCCCA-AT-TGACA-ACG--AG-T--G-GCG-GAC-G-G-G-
TGAGTAA-C-A-C-GTAGG-TAACC-TGC-CC-AGA-AG-C-GG-GG-GACAA-CA-T-T-TGGAAA-CA-GATGCTAAT
ACCGCA--T-A-A-C--AACGT-TG--TTC-GC-ATGAA--C-AAC-G-C-ATAAAA-GA-T-GG-C----TC-CTC--G
-CTATCACTT--CTGG-AT-GG-A-CCT-GC--GGTGCATTAGCTTG-TTGGT-GGGG-TAA-TGGC-CT-ACCA-AGGC
GATGAT--G-C-AT-AG-CCGA-GTT-GAGA-GACTGAT-C-GGCCAC-A--ATGG-GACTGAGA-CAC-G-GCCC-ATA
-CTCC--T-ACG--GG-AGGCA-G-CA-GTA-GGG-AAT-C-TT-C-C-A-CAAT-GGGCGC-AA-GC-CTG-A--T-GG
-AGCAACACC-GC-G-T-G-AGT-GAA-GA-A--GGGT-TT-C-G-G-C-T-CGTAAA-G-C-T-C-TGTT-GTTA-AAG
AA-G-AACAC-GTA-TGA-GAG--TAA-C-T--GT-T-C-A-T-AC-GT-TGA-CGG-TA-TTTA-AC--C-AGAAA-G-
TC-AC-GG-CTAA-C-TACGTG-C-C-A--GC-A-GC-CGC-GGT-AA-TAC-G-T-A--G-GT-GGC--A-A-G-C-GT
TA-T-C-C-GG-A-T-T-T-ATT--GGGC-GT-AAAGA-G-A--GT-G-C-A--GG-C-G-G--TT-TT-CT-A-AG---
TCT-G--A-TG-TG-AAA-G-C-C-TT-CGG-C--TTA-A-CC-GG--A-GA-A-G--T-GC-A-T-C--GG-A-AA-CT
-G---GA-TA--A-CT-T-G-AG-TG-----C-AGAA--G-A-G-G-G-T-A-G-T-GGA-A-CT-CC-A-T-GT-G-T-
A-G-CG-G-TG-GAA-TG-TG-T-AG-ATAT-A-T-GG-A-AG---AAC-A-C-C-A-G--T-GGC-G-AA-GGC-G-G-
-C-T-A-C-C-T-G-G-T--C-TG-C-AACT-G-A-C-GC-T-G-A-G-AC-T-C-G-AAA-G-C-A-T-GGG-T-A-G-
C-GAA-CA-GG-A-TT-AG-A-T-A-CCCT--G-G-T-AG-T-CCACGCC-GT-AAA-CG-ATGA-G-T-G-CT--AGGT
GTTGG-A-G--GGT-TTCC-GCC-C-TT-C-A-GTGC-CG-GAG--T-AA-C-GC-AT-T-A-AG-C-AC-T-CC-GC-C
-TGGG-G-AGTA-CGACCGG-C-AA-GG-TTG-AAACTC-AAA-GGAA-TTGA-CGGGGG-CCCG-C-A-CAAG-C-GGT
---GGAGCAT-GTGG-TTTAAT-T-CGAAG-TACG-CGAAGAACCTT-ACCAGGTCTT-GA-CATC-TTG--CG--CCAA
CCC-TAG-AGA-TAG-G-GC-GT-TT--CCTT-CGGG--AA--CG-C-A-ATSA-CAGG-T-GG-T-GCATGGT-CGT-C
GT-C-AGCT-C-GT-G-TCG-TGAGATG-TTGGG-T-TA-AGTCCCGCA-AC-GAG-C-GCAACC-CTTGTT-ACTA-G-
TT-GCC-AG-CA-TTAAGT-TGGG-CACT-CTAGTGAGA-CTG-CC-GGTG-ACAAAC-C--GGA-GG-AA-GGTGGGGA
CGACGTC-AGATCATCATGCCCC-TTATGACCTGGGCTACACACGTGCCACAATGGACGGTACAACGAGT-CGCGAACTC
-GCGAGG-G-CAAGCAAATCTC-TTAAAA-CCGTTCTCAGTTCGG-ACT-GCAGGCTGCAAC-T-CGCCTGCACGAA-GT
C-GG-AATCGCTAGTAATCGC-GGATCA-G-C-A-TGCCG-CGGT-GAATACGTT-CCCGGGCCTTGTACACACCG-ACC
GTCACACC-A-TG-AGAGTTT-GTA-AC-A-CC-CAAA-GTC-GGTGGG-G-TAA-C-CT--TTT----AGG-AG-CCAG
C-CGCC-T-A-AG-GT-GG-GAC-AGA-TG-ATT-AGGGT-G-AA-GTCGTA-ACAA-GG-TA-G-C-C-G-TA--GG--
AGA-ACC-T-GC--GGCTGGA-T-CA-CCT-CCTTGTC
>Lactobacillus_fermentum_EF535257_234
CCAGCTT-A-GAGTT--T-G-A--T-C-C-T--GGC-T-CAGGCT-G-AA-C-GC-TG-G-C-GGTG-TG---CCT-AA-
TA-C-A-TG-CAA--G-T-C-GAAC-GCG---TTG---GCCCA-AT-TGACA-ACG--AG-T--G-GCG-GAC-G-G-G-
TGAGTAA-C-A-C-GTAGG-TAACC-TGC-CC-AGA-AG-C-GG-GG-GACAA-CA-T-T-TGGAAA-CA-GATGCTAAT
ACCGCA--T-A-A-C--AACGT-TG--TTC-GC-ATGAA--C-AAC-G-C-TTAAAA-GA-T-GG-C----TT-CTC--G
-CTATCACTT--CTGG-AT-GG-A-CCT-GC--GGTGCATTAGCTTG-TTGGT-GGGG-TAA-TGGC-CT-ACCA-AGGC
GATGAT--G-C-AT-AG-CCGA-GTT-GAGA-GACTGAT-C-GGCCAC-A--ATGG-GACTGAGA-CAC-G-GCCC-ATA
-CTCC--T-ACG--GG-AGGCA-G-CA-GTA-GGG-AAT-C-TT-C-C-A-CAAT-GGGCGC-AA-GC-CTG-A--T-GG
-AGCAACACC-GC-G-T-G-AGT-GAA-GA-A--GGGT-TT-C-G-G-C-T-CGTAAA-G-C-T-C-TGTT-GTTA-AAG
AA-G-AACAC-GTA-TGA-GAG--TAA-C-T--GT-T-C-A-T-AC-GT-TGA-CGG-TA-TTTA-AC--C-AGAAA-G-
TC-AC-GG-CTAA-C-TACGCG-C-C-A--GC-A-GC-CGC-GGT-AA-TAC-G-T-A--G-GT-GGC--A-A-G-C-GT
TA-T-C-C-GG-A-T-T-T-ATT--GGGC-GT-A?AGA-G-A--GT-G-C-A--GG-C-G-G--TT-TT-CT-A-AG---
TCT-G--A-TG-T?-GAA-G-C-C-CT-CGG-C--TTA-A-CC-GG--A-GA-A-A----GC-A-T-C--GG-A-AA-CT
-G---GA-TA--A-CT-T-G-AG-TG-----C-AGAA--G-A-G-G-G-T-A-G-T-GGA-A-CT-CC-A-T-GT-G-T-
A-G-CG-G-TG-GAA-TG-CG-T-AG-ATAT-A-T-GG-A-AGA--AAC-A-C-C-A-G--T-GCC-G-AA-GGC-G-G-
-C-T-A-C-C-T-G-G-T--C-TG-C-CACT-G-A-C-GC-T-G-A-G-AC-T-C-?-AAA-G-C-A-T-GGG-T-A-G-
C-GGACCA-GG-A-TT-AG-A-T-A-CCTT--G-G-T-AG-T-CCATGCC-GT-AA?-CG-ATGA-G-T-G-CT--AGT?
GTTGG-A----GGT-TTCG-GCC-C-TT-C-A-GTGC-CG-GAGC-T-AA-C-GC--A-T-A-AG-C-AC-T-CC-GC--
-TGGG-G-AGTA-CGACC-G-C-AA-GG--TG-AAACTC--AA-GGA--ATGA-CGGGGGGCCCG-C-A-CAAG-C-GGT
---GGAGCAT-GTGG-TT-AAT-T-CGAAGCTACG-CGAAGAACCTT-ACCAGGTCTT-GA-CATC-TTG--CG--CCAA
CCC-TAG-AGA-TAG-G-GC-GT-TT--CCTT-CGGG--GA--CG-C-A-ATGA-CAGG-T-GG-T-GCATGGT-CGT-C
GT-C-AGCT-C-GT-G-TCG-TGAGGTG-TTGGG-T-TA-AGTCCCGCA-AC-GAG-C-GCAACC-CTTGTT-ACTA-G-
TT-GCC-AG-CA-TTAAGT-TGGG-CACT-CTAGTGAGA-CTG-CC-GGTG-ACAAAC-C--GGA-GG-AA-GGTGGGGA
CGACGTC-AGATCATCATGCCCC-TTATGACCTGGGCTACACACGTGCTACAATGGACGGTACAACGAGT-CGCGAACTC
-GCGAGG-G-CAAGCAAATCTC-TTAAAA-CCGTTCTCAGTTCGG-ACT-GCAGGCTGCAAC-T-CGCCTGCACGGA-GT
C-GG-AATCGCTAGTAATCGC-GGATCA-G-C-A-TGCCG-CGGT-GAATACGTT-CCCGGGCCTTGTACACACG--CCC
GTCACACC-A-TG-AGAGTTT-GTA-AC-A-CC-CAAA-GTC-GGTGGG-G-TAA-C-CT--TTT----AGG-AG-CCAG
C-CGCC-T-A-AG-GT-GG-GAC-GGA-TG-ATT-AGGGT-G-AA-GTCGTA-ACAA-GG-TA-G-C-T-A-TG--GG--
AGA-ACC-T-GC--GGCTGGA-T-C--CCT-CCTGTCG
>Lactobacillus_fermentum_FJ844993_130
?????????????????????????????????????????????????????????????????????G---CCT-AA-
TA-C-A-TG-CAA--G-T-C-GAAC-GCG---TTT---CCGTT-AT-TGAAA-ACG--AG-T--G-GCG-AAC-T-G-G-
TGAGTAA-C-A-C-GTGGG-TAACC-TGCCCT-TGA-AG-T-AT-GG-GATAA-CA-C-T-TGGAAA-CA-GGTGCTAAT
ACCGTA--T-A-A-C--AACCA-AA--ACC-AC-ATGGT--T-TTG-G-T-TTAAAA-AA-G-GG-C----TT-CG---G
-CTATCACTT--TAGG-AT-GG-A-CCC-GC--GGCGTATTAGCTTG-TTGGT-AGGG-TAA-TGGC-CT-ACCA-AGGC
AATGAT--G-C-GT-AT-CCGA-CCT-GAGA-GGGTAAT-C-GGCCAC-A--TTGG-GACTGAGA-CAC-G-GCCC-AAA
-CTCC--T-ACG--GG-AGGCA-G-CA-GTA-GGG-AAT-C-TT-C-C-A-GAAT-GGACAA-AA-GT-CTG-A--T-GG
-AGCAACGCC-GC-G-T-G-AGT-GAT-GA-A--GGGT-TT-C-G-G-C-T-CGTAAA-A-C-T-C-TGTT-GTTG-GAG
AA-G-AACAG-GTG-TCA-AAG--TAA-C-T--GT-T-G-A-C-AT-CT-TGA-CGG-TA-TCCA-AC--C-AGAAA-G-
CC-AC-RG-CTAA-C-TACGTG-C-C-A--KC-A-GC-CGC-GGT-AA-TAC-K-T-A--G-GT-GGC--A-A-G-C-GT
TG-T-C-C-GG-A-T-T-T-ATT--GGRC-GT-AAAGC-G-A--GC-G-C-A--GG-C-G-G--TT-TC-TT-A-GG---
TCT-G--A-TG-TG-AAA-G-C-C-TT-CGG-C--TTA-A-CC-GG--A-GA-A-G--T-GC-A-T-C--KG-A-AA-CC
-A---SG-AG--A-CT-T-G-AG-TG-----C-AGAA--G-A-G-G-A-C-A-G-T-GGA-A-CT-CC-A-T-GT-G-T-
A-G-CG-G-TG-AAA-TG-CG-T-AG-ATAT-A-T-GG-A-AG---AAC-A-C-C-A-S--T-GGC-G-AA-GGC-G-G-
-C-T-G-T-C-T-G-G-T--C-TG-T-AACT-G-A-C-GC-T-G-A-G-GC-T-C-G-AAA-G-C-A-T-GGG-T-A-G-
C-GAA-CA-GG-A-TT-AG-A-T-A-CCCT--G-G-T-AG-T-CCATGCC-GT-AAA-CG-ATGA-G-T-G-CT--AAGT
GTTGG-A-G--GGT-TTSC-GCC-S-TT-C-A-GTGC-TG-CAGY-T-AA-C-GC-AT-T-A-AG-C-AC-T-CC-GC-C
-TGGG-G-AGTA-CGACC-G-C-AA-GG-TTG-AAATTC-AAA-GGAA-TTGA-CGGGGG-CCCG-C-C-CAAG-C-GGT
---GGAGCAT-GTGG-TTTAAT-T-GGATGATACG-CGAAGACCCTT-ACCAGGTCTT-GA-CATC-TTA--TG--CCAA
CCT-AAG-AGA-TTA-G-GC-GT-TC--CCTT-CGGG--GA--CA-G-A-ATGC-CAGG-T-GG-T-GCATGGT-TGT-C
GT-C-AGCT-C-GT-G-TCG-TGAGATG-TTGGG-T-TA-AGTCCCGCA-AC-GAG-C-GCAACC-CTTATT-GTTA-G-
TT-GCC-AG-CA-TTCAGT-TGGG-CACT-CTAGCAAGA-CTG-CC-GGTG-ACAAAC-C--GGA-GG-AA-GGTGGGGA
TGACGTC-AAATCATCATGCCCC-TTATGACCTGGGCTACACACGTGCTACAATGGACGGTACAACGAGT-CGCGAAACC
-GCGAGG-T-CAAGCTAATCTC-TTAAAG-CCGTTCTCAGTTCGG-ATT-GCAGGCTGCAAC-T-CGCCTGCATGAA-GT
T-GG-AATCGCTAGTAATCGT-GGATCA-G-C-A-TGCCA-CGGT-GAATACGTT-CCCGGGCCTTGTACACCCCG-CCC
GTCACACC-C-TG-AGAGTTT-GTA-AC-A-CC-CAAA-GCC-GGTGAG-G-TAA-C-C---TTCG----GG-GA-CCAG
C-CGTC-T-A-AG-GT--G-GAC-AGA-TG-A????????????????????????????????????????????????
??????????????????????????????????????
>Lactobacillus_fermentum_GQ131191_132
?????????????????????????????????????????????????????????????????????????????AA-
TA-C-A-TG-CAA--G-T-C-GAAC-GCG---TTG---GCCCA-TT-TGAGA-ACG--AG-T--G-GCG-GAC-G-G-G-
TGAGTAA-C-A-C-GTAGG-TAACC-TGC-CC-AGA-AT-C-GG-GG-GACAA-CA-T-T-TGGAAA-CA-TATGCTAAT
ACCGCT--T-G-A-C--CCCGT-TG--TTC-GC-ATGAA--C-AAC-G-C-TTAAAA-GA-T-GG-C----TT-CTC--G
-CTATCACTT--CTGG-AT-GG-A-CCT-GC--GGTGCATTAGCTTG-TTGGT-GGGG-TAA-CGGC-CT-ACCA-AGGC
GATGAT--G-C-AT-AG-CCGA-GTT-GACA-GACTGAT-C-GGCCAC-A--ATGG-GACTGACA-CAC-G-GCCC-ATA
-CTCC--T-ACG--GG-AGGCA-G-CA-CTA-CGG-AAT-C-GT-C-C-A-CAAT-GGGCAC-AA-GC-CTG-A--T-GG
-ACCAACACC-GC-G-T-G-AGT-GAA-CA-A--CGGT-TT-C-G-G-C-T-CGTAAA-G-C-T-C-TGTT-GATA-AAA
AA-T-AACAC-GTA-TGA-TAC--TAA-C-T--GT-T-C-A-T-AC-GT-TGA-CCG-TA-TTTA-AC--C-AGAAA-G-
TC-AC-GG-CTAA-C-TACGTG-C-C-A--GC-A-GC-CSC-GRT-AA-TAC-G-T-A--S-GT-GGC--A-A-G-C-RT
TA-T-C-C-GG-A-T-T-T-ATT--GSGC-GT-AAAGA-G-A--GT-G-C-A--KG-C-G-G--TT-TT--T-A-AG---
TCT-G--A-TG-TG-AAA-K-C-C-TT-CGG-C--TTA-A-CC-GG--A-SA-A-R--T-GC-A-T-C--GG-A-AA-CT
-G---GA-TA--A-CT-T-G-AG-TG-----C-AGAA--G-A-G-G-G-T-A-G-T-GGA-A-CT-CC-A-T-GT-G-T-
A-G-CG-G-TG-GAA-TG-CG-T-AG-ATAT-A-T-GG-A-AG---AAC-A-C-C-A-G--T-GGC-G-AA-GGC-G-G-
-C-T-A-C-C-T-G-G-T--C-TG-C-AACT-G-A-C-GC-T-G-A-G-AC-T-C-G-AAA-G-C-A-T-GGG-T-A-G-
C-GAA-CA-GG-A-TT-AG-A-T-A-CCCT--G-G-T-AG-T-CCATGCC-GT-AAA-CG-ATGA-G-T-G-CT--AGGT
GTTGG-A-G--GGT-TTCC-GCC-C-TT-C-A-GTGC-CG-GAGC-T-AA-C-GC-AT-T-A-AG-C-AC-T-CC-GC-C
-TGGG-G-AGTA-CGACC-G-C-AA-GG-TTG-AAACTC-AAA-GGAA-TTGA-CGGGGG-CCCG-C-A-CAAG-C-GGT
---GGAGCAT-GTGG-TTTAAT-T-CGAAGCTACG-CGAAGAACCTT-ACCAGGTCTT-GA-CATC-TTG--CG--CCAA
TCT-TAG-AGA-TAG-G-GC-GT-TT--CCTT-CGGG--AA--CG-C-A-ATGA-CAGG-T-GG-T-GCATGGT-TGT-C
GT-C-AGCT-C-GT-G-TCG-TGAGATG-TTGGG-T-TA-AGTCCCGCA-AC-GAG-C-GCAACC-CTTGTT-ATTA-G-
TT-GCC-AG-CA-TTAAGT-TGGG-CACT-CTAGTGAGA-CTG-CC-GGTG-ACAAAC-C--GGA-GG-AA-GGTGGGGA
CGACGTC-AGATCATCATGCCCC-TTATGACCTGGGCTACACACGTGCTACAATGGACGGTACAACGAGT-CGCGAACTC
-GCGAGG-G-CAAGCAAATCTC-TTAAAA-CCGTTCTCAGTTCGG-ACT-GCAGGCTGCAAC-T-CGCCTACACGAA-GT
C-GG-AATCGCTAGTAATCGC-GGATCA-G-C-A-TGCCG-CGGT-GAATACGTT-CCCGGGCCTTGTACACACCG-CCC
GTCACACC-A-TG-AGAGTTT-GTA-AC-A-CC-CAAA-GTC-GGTGGG-G-TAA-C-CT--TTT----AGG-AG-CCAG
C-CGCC-T-A-AG-GT-GG-GAC-AG??????????????????????????????????????????????????????
??????????????????????????????????????
>Lactobacillus_floricola_AB523781_173
????????A-GAGTT--T-G-A--T-CCC-T--GGC-T-CAGGAC-G-AA-C-GC-TG-G-C-GGCG-TG---CCT-AA-
TA-C-A-TG-CAA--G-T-C-GAAC-GAG---TTT---GCTCT-TA-TGAAA-ACG--AG-T--G-GCG-GAC-G-G-G-
TGAGTAA-C-A-C-GTGGG-TAACC-TAC-CC-TAA-AG-C-GG-GG-GATAA-CA-T-T-TGGAAA-CA-GATGCTAAT
ACCGCA--T-A-A-C--AATAA-GA--ATC-GA-ATGTT--T-CTT-A-T-TTAAAA-GA-T-GG-T----TT-CG---G
-CTATCACTT--TAGG-AT-GG-A-CCT-GC--GGCGTATTAGCTAG-TTGGT-AAGG-TAA-TGGC-TT-ACCA-AGGC
GATGAT--A-C-GT-AG-CCGA-CCT-GAGA-GGGTGAT-C-GGCCAC-A--TTGG-GACTGAGA-CAC-G-GCCC-AAA
-CTCC--T-ACG--GG-AGGCA-G-CA-GTA-GGG-AAT-C-TT-C-C-A-CAAT-GGACGA-AA-GT-CTG-A--T-GG
-AGCAACGCC-GC-G-T-G-AGT-GAT-GA-A--GGGT-TT-C-G-G-C-T-CGTAAA-A-C-T-C-TGTT-GTTA-GAG
AA-G-AAAGA-TAG-TAA-GAG--TAA-C-T--GT-T-T-A-T-TA-TT-TGA-CGG-TA-ACTA-AC--C-AGAAA-G-
CC-AC-GG-CTAA-C-TACGTG-C-C-A--GC-A-GC-CGC-GGT-AA-TAC-G-T-A--G-GT-GGC--A-A-G-C-GT
TG-T-C-C-GG-A-T-T-T-ATT--GGGC-GT-AAAGC-G-A--GC-G-C-A--GG-C-G-G--CT-AA-TT-A-AG---
TCT-G--A-TG-TG-AAA-G-C-C-TT-CGG-C--TTA-A-CC-GG--A-GA-A-G--T-GC-A-T-T--AG-A-AA-CT
-G---AT-TA--G-CT-T-G-AG-TG-----C-AGAA--G-A-G-G-A-G-A-G-T-GGA-A-CT-CC-A-T-GT-G-T-
A-G-CG-G-TG-AAA-TG-CG-T-AG-ATAT-A-T-GG-A-AG---AAC-A-C-C-A-G--T-GGC-G-AA-GGC-G-A-
-C-T-C-T-C-T-G-G-T--C-TG-T-AACT-G-A-C-GC-T-G-A-G-GC-T-C-G-AAA-G-C-G-T-GGG-T-A-G-
C-AAA-CA-GG-A-TT-AG-A-T-A-CCCT--G-G-T-AG-T-CCACGCC-GT-AAA-CG-ATGA-G-T-G-CT--AAGT
GTTGG-A-G--GGT-TTCC-GCC-C-TT-C-A-GTGC-TG-CAGC-T-AA-C-GC-AT-T-A-AG-C-AC-T-CC-GC-C
-TGGG-G-AGTA-CGACC-G-C-AA-GG-TTG-AAACTC-AAA-GGAA-TTGA-CGGGGG-CCCG-C-A-CAAG-C-GGT
---GGAGCAT-GTGG-TTTAAT-T-CGATGCAACG-CGAAGAACCTT-ACCAGGTCTT-GA-CATC-TTT--TG--ACCA
CCT-AAG-AGA-TTA-G-GT-TT-TC--CCTT-CGGG--GA--CA-A-A-ATGA-CAGG-T-GG-T-GCATGGT-TGT-C
GT-C-AGCT-C-GT-G-TCG-TGAGATG-TTGGG-T-TA-AGTCCCGCA-AC-GAG-C-GCAACC-CTTATT-ACTA-G-
TT-GCC-AG-CA-TTAAGT-TGGG-CACT-CTAGTGAGA-CTG-CC-GGTG-ACAAAC-C--GGA-GG-AA-GGTGGGGA
TGACGTC-AAATCATCATGCCCC-TTATGACCTGGGCTACACACGTGCTACAATGGATGGTACAACGAGC-AGCGATACC
-GCGAGG-T-TTAGCTAATCTC-CTAAAA-CCATCCTCAGTTCGG-ATT-GCAGGCTGCAAC-T-CGCCTGCATGAA-GC
T-GG-AATCGCTAGTAATCGC-AGATCA-G-C-A-TGCTG-CGGT-GAATACGTT-CCCGGGCCTTGTACACACCG-CCC
GTCACACC-A-TG-AGAGTTT-GTA-AC-A-CC-CGAA-GCC-GGTGAG-G-TAA-C-CT--TTT----AGG-AG-CCAA
C-CGTC-T-A-AG-GT-GG-GAC-AGA-TG-ATT-AGGGT-G-AA-GTCGTA-ACAA-GG-TA-G-C-C-G-TA--GG--
AGA-ACC-T-GC--GGCTGGATT-CA-CCT-CCTT???
>Lactobacillus_florum_AB498046_103
????????????????????????????A-T--GGC-T-CAGGAC-G-AA-C-GT-TG-G-C-GGCG-TG---CCT-AA-
TA-C-A-TG-CAA--G-T-C-GAAC-GAG---GCT---GCCCA-GT-TGCAG-CCG--AG-T--G-GCG-AAC-T-G-G-
TGAGTAA-C-A-C-GTGGG-TAACC-TGC-CC-AGC-AG-A-AG-GG-GATAA-CA-C-C-TGGAAA-CA-GATGCTAAT
ACCGTA--T-A-A-A--CCTGA-AA--ACC-GC-CTGGT--T-TTC-A-G-CTAAAA-GA-T-GG-T----GT-AC---G
-CTATCGCTG--CTGG-AT-GG-A-CCC-GC--GGCGTATTAGCTAG-TTGGC-GAGA-TAA-TAGC-TC-ACCA-AGGC
GATGAT--A-C-GT-AG-CAGA-CCT-GAGA-GGGTAAT-C-TGCCAC-A--ATGG-GACTGAGA-CAC-G-GCCC-ATA
-CTCC--T-ACG--GG-AGGCA-G-CA-GTA-GGG-AAT-C-TT-C-C-A-CAAT-GGACGA-AA-GT-CTG-A--T-GG
-AGCAACGCC-GC-G-T-G-AGT-GAA-GA-A--GGGT-TT-C-G-G-C-T-CGTAAA-A-C-T-C-TGTT-GTTA-GAG
AA-G-AACGA-TCG-TAA-GAG--TAA-C-T--GC-T-T-A-C-GG-TG-TGA-CGG-TA-TCTA-AC--C-AGAAA-G-
TC-AC-GG-CTAA-C-TACGTG-C-C-A--GC-A-GC-CGC-GGT-AA-TAC-G-T-A--G-GT-GGC--A-A-A-C-GT
TG-T-C-C-GG-A-T-T-T-ATT--GGGC-GT-AAAGC-G-A--GC-G-C-A--GG-C-G-G--TT-TT-CT-A-AG---
TCT-G--A-TG-TG-AAA-G-C-C-TT-CGG-C--TTA-A-CC-GA--A-GA-A-G--T-GC-A-T-C--GG-A-AA-CT
-G---GG-GA--A-CT-T-G-AG-GG-----C-AGGA--A-A-G-G-A-T-A-G-T-GGA-A-CT-TC-A-T-GT-G-T-
A-G-CG-G-TG-AAA-TG-CG-T-AG-ATAT-A-T-GA-A-GG---AAC-A-C-C-A-G--T-GGC-G-AA-GGC-G-G-
-C-T-A-T-C-T-G-G-T--C-TG-C-ATCT-G-A-C-GC-T-G-A-G-GC-T-C-G-AAA-G-C-A-T-GGG-T-A-G-
C-AAA-CA-GG-A-TT-AG-A-T-A-CCCT--G-G-T-AG-T-CCATGCC-GT-AAA-CG-ATGA-A-T-G-CT--AGGT
GTTGG-G-A--GGT-TTCC-GCC-T-CT-C-A-GTGC-CG-GAGC-T-AA-C-GC-AT-T-A-AG-C-AT-T-CC-GC-C
-TGGG-G-AGTA-CGACC-G-C-AA-GG-TTG-AAACTC-AAA-GGAA-TTGA-CGGGGA-CCCG-C-A-CAAG-C-GGT
---GGAGCAT-GTGG-TTTAAT-T-CGATGCTACG-CGAAGAACCTT-ACCAGGTCTT-GA-CATC-TTC--TG--TTAG
CCT-AAG-AGA-TTA-G-GT-GT-CC--CCTT-CGGG--GG--CA-G-A-ATGA-CAGG-T-GG-T-GCATGGT-TGT-C
GT-C-AGCT-C-GT-G-TCG-TGAGATG-TTGGG-T-TA-AGTCCCGCA-AC-GAG-C-GCAACC-CTTGTT-TTTA-G-
TT-GCC-AG-CA-TTTAGT-TGGG-CACT-CTAAAGAGA-CTG-CC-GGTG-ATAAAC-C--GGA-GG-AA-GGTGGGGA
CGACGTC-AAATCATCATGCCCC-TTATGACCTGGGCTACACACGTGCTACAATGGACGGTACAACGAGT-TGCGAAACC
-GCGAGG-T-CAAGCTAATCTC-TTAAAG-CCGTTCTCAGTTCGG-ATT-GCAGGCTGCAAC-T-CGCCTGCATGAA-GT
T-GG-AATCGCTAGTAATCGT-GGATCA-G-C-A-TGCCA-CGGT-GAATACGTT-CCCGGGTCTTGTACACACCG-CCC
GTCACACC-A-TG-AGAGTTT-GTA-AC-A-CC-CAAA-GTC-GGTTGG-A-TAA-C-C---TTCG----GG-AG-TCCG
C-CGCC-T-A-AG-GT-GG-GAC-AGA-TG-ATT-AGGGT-G-AA-GTC???????????????????????????????
??????????????????????????????????????
>Lactobacillus_florum_AB498047_048
?????????????????????????????????GGC-T-CAGGAC-G-AA-C-GT-TG-G-C-GGCG-TG---CCT-AA-
TA-C-A-TG-CAA--G-T-C-GAAC-GAG---GCT---GCCCA-GT-TGCAG-CCG--AG-T--G-GCG-AAC-T-G-G-
TGAGTAA-C-A-C-GTGGG-TAACC-TGC-CC-AGC-AG-A-AG-GG-GATAA-CA-C-C-TGGAAA-CA-GATGCTAAT
ACCGTA--T-A-A-A--CCTGA-AA--ACC-GC-CTGGT--T-TTC-A-K-CTAAAA-GA-T-GG-T----GT-AC---G
-CTATCGCTG--CTGG-AT-GG-A-CCC-GC--GGCGTATTAGCTAG-TTGGC-GAGA-TAA-TAGC-TC-ACCA-AGGC
GATGAT--A-C-GT-AG-CAGA-CCT-GAGA-GGGTAAT-C-TGCCAC-A--ATGG-GACTGAGA-CAC-G-GCCC-ATA
-CTCC--T-ACG--GG-AGGCA-G-CA-GTA-GGG-AAT-C-TT-C-C-A-CAAT-GGACGA-AA-GT-CTG-A--T-GG
-AGCAACGCC-GC-G-T-G-AGT-GAA-GA-A--GGGT-TT-C-G-G-C-T-CGTAAA-A-C-T-C-TGTT-GTTA-GAG
AA-G-AACGA-TCG-TAA-GAG--TAA-C-T--GC-T-T-A-C-GG-TG-TGA-CGG-TA-TCTA-AC--C-AGAAA-G-
TC-AC-GG-CTAA-C-TACGTG-C-C-A--GC-A-GC-CGC-GGT-AA-TAC-G-T-A--G-GT-GGC--A-A-A-C-GT
TG-T-C-C-GG-A-T-T-T-ATT--GGGC-GT-AAAGC-G-A--GC-G-C-A--GG-C-G-G--TT-TT-CT-A-AG---
TCT-G--A-TG-TG-AAA-G-C-C-TT-CGG-C--TTA-A-CC-GA--A-GA-A-G--T-GC-A-T-C--GG-A-AA-CT
-G---GG-GA--A-CT-T-G-AG-GG-----C-AGGA--A-A-G-G-A-T-A-G-T-GGA-A-CT-TC-A-T-GT-G-T-
A-G-CG-G-TG-AAA-TG-CG-T-AG-ATAT-A-T-GA-A-GG---AAC-A-C-C-A-G--T-GGC-G-AA-GGC-G-G-
-C-T-A-T-C-T-G-G-T--C-TG-C-ATCT-G-A-C-GC-T-G-A-G-GC-T-C-G-AAA-G-C-A-T-GGG-T-A-G-
C-AAA-CA-GG-A-TT-AG-A-T-A-CCCT--G-G-T-AG-T-CCATGCC-GT-AAA-CG-ATGA-A-T-G-CT--AGGT
GTTGG-G-A--GGT-TTCC-GCC-T-CT-C-A-GTGC-CG-GAGC-T-AA-C-GC-AT-T-A-AG-C-AT-T-CC-GC-C
-TGGG-G-AGTA-CGACC-G-C-AA-GG-TTG-AAACTC-AAA-GGAA-TTGA-CGGGGA-CCCG-C-A-CAAG-C-GGT
---GGAGCAT-GTGG-TTTAAT-T-CGATGCTACG-CGAAGAACCTT-ACCAGGTCTT-GA-CATC-TTC--TG--TTAG
CCT-AAG-AGA-TTA-G-GT-GT-CC--CCTT-CGGG--GG--CA-G-A-ATGA-CAGG-T-GG-T-GCATGGT-TGT-C
GT-C-AGCT-C-GT-G-TCG-TGAGATG-TTGGG-T-TA-AGTCCCGCA-AC-GAG-C-GCAACC-CTTGTT-TTTA-G-
TT-GCC-AG-CA-TTTAGT-TGGG-CACT-YTAAAGAGA-CTG-CC-GGTG-ATAAAC-C--GGA-GG-AA-GGTGGGGA
CGACGTC-AAATCATCATGCCCC-TTATGACCTGGGCTACACACGTGCTACAATGGACGGTACAACGAGT-TGCGAAACC
-GCGAGG-T-CAAGCTAATCTC-TTAAAG-CCGTTCTCAGTTCGG-ATT-GCAGGCTGCAAC-T-CGCCTGCATGAA-GT
T-GG-AATCGCTAGTAATCGT-GGATCA-G-C-A-TGCCA-CGGT-GAATACGTT-CCCGGGTCTTGTACACACCG-CCC
GTCACACC-A-TG-AGAGTTT-GTA-AC-A-CC-CAAA-GTC-GGTTGG-A-TAA-C-C---TTCG----GG-AG-TCCG
C-CGCC-T-A-AG-GT-GG-GAC-AGA-TG-ATT-AGGGT-G-AA-GTCGTA-ACAA-GG-TA-G-C-C-G-TA--GG--
ARA-ACC-T-GC--GGTTGGA-T-C?????????????
>Lactobacillus_fornicalis_Y18654_619
????????????????????????????????????????????????????????TG-G-C-GGCG-TG---CTT-AA-
TA-C-A-TG-CAA--G-T-C-GAGC-GAG---CTT---GCCTA-TT-GAAAC-GCT--AG-C--G-GCG-GAT-G-G-G-
TGAGTAA-C-G-C-GTGGG-TAACC-TGC-CC-TTA-AG-T-CT-GG-GATAC-CA-T-T-TGGAAA-CA-GATGCTAAT
ACCGGA--T-A-A-A--AGCTA-CT--TTC-GC-ATGAA--A-GAA-G-T-TTAAAA-GG-C-GG-C----GT-AA---G
-CTGTCGCTA--AAGG-AT-GG-A-CCT-GC--GATGCATTAGCTAG-TTGGT-AAGG-TAA-CGGC-TT-ACCA-AGGC
GATGAT--G-C-AT-AG-CCGA-GTT-GAGA-GACTGAT-C-GGCCAC-A--TTGG-GACTGAGA-CAC-G-GCCC-AAA
-CTCC--T-ACG--GG-AGGCA-G-CA-GTA-GGG-AAT-C-TT-C-C-A-CAAT-GGACGC-AA-GT-CTG-A--T-GG
-AGCAACGCC-GC-G-T-G-AGT-GAA-GA-A--GGTT-TT-C-G-G-A-T-CGTAAA-G-C-T-C-TGTT-GTTG-GTG
AA-G-AAGGA-TAG-AGG-TAG--TAA-C-T--GG-C-C-T-T-TA-TT-TGA-CGG-TA-ATCA-AC--C-AGAAA-G-
TC-AC-GG-CTAA-C-TACGTG-C-C-A--GC-A-GC-CGC-GGT-AA-TAC-G-T-A--G-GT-GGC--A-A-G-C-GT
TG-T-C-C-GG-A-T-T-T-ATT--GGGC-GT-AAAGC-G-A--GC-G-C-A--GG-C-G-G--AT-TG-AT-A-AG---
TCT-G--A-TG-TG-AAA-G-C-C-TT-CGG-C--TCA-A-CC-GA--A-GA-A-C--T-GC-A-T-C--AG-A-AA-CT
-G---TC-AA--T-CT-T-G-AG-TG-----C-AGAA--G-A-G-G-A-G-A-G-T-GGA-A-CT-CC-A-T-GT-G-T-
A-G-CG-G-TG-GAA-TG-CG-T-AG-ATAT-A-T-GG-A-AG---AAC-A-C-C-A-G--T-GGC-G-AA-GGC-G-G-
-C-T-C-T-C-T-G-G-T--C-TG-T-AACT-G-A-C-GC-T-G-A-G-GC-T-C-G-AAA-G-C-A-T-GGG-T-A-G-
C-GAA-CA-GG-A-TT-AG-A-T-A-CCCT--G-G-T-AG-T-CCATGCC-GT-AAA-CG-ATGA-G-T-G-CT--AAGT
GTTGG-G-A--GGT-TTCC-GCC-T-CT-C-A-GTGC-TG-CAGC-T-AA-C-GC-AT-T-A-AG-C-AC-T-CC-GC-C
-TGGG-G-AGTA-CGACC-G-C-AA-GG-TTG-AAACTC-AAA-GGAA-TTGA-CGGGGG-CCCG-C-A-CAAG-C-GGT
---GGAGCAT-GTGG-TTTAAT-T-CGAAGCAACG-CGAAGAACCTT-ACCAGGTCTT-CA-CATC-CTT--TG-ACC?A
CCT-AAG-AGA-TTA-G-GT-TT-TC--CCTT-CGGG--GA--CA-A-A-GAGA-CAGG-T-GG-T-GCATGGC-TGT-C
GT-C-AGCT-C-GT-G-TCG-TGAGATG-TTGGG-T-TA-AGTCCCGCA-AC-GAG-C-GCAACC-CTTGTT-AATA-G-
TT-GCC-AG-CA-TTAAGT-TGGG-CACT-CTATTGAGA-CTG-CC-GGTG-ACAAAC-C--GGA-GG-AA-GGTGGGGA
TGACGTC-AAGTCATCATGCCCC-TTATGACCTGGGCTACACACGTGCTACAATGGGCAGTACAACGAGA-AGCGAACCT
-GTGAAG-G-CAAGCGGATCTC-TTAAAG-CTGTTCTCAGTTCGG-ACT-GTAGGCTGCAAC-T-CGCCTACACGAA-GC
T-GG-AATCGCTAGTAATCGC-GGATCA-G-C-A-CGCCG-CGGT-GAATACGTT-CCCGGGCCTTGTACACACCG-CCC
GTCACACC-A-TG-AGAGTTT-GTA-AC-A-CC-CAAA-GT???????????????????????????????????????
????????????????????????????????????????????????????????????????????????????????
??????????????????????????????????????
>Lactobacillus_fructivorans_028_X76330|g535112
????????A-GAGTT--T-G-A--T-?-?-T--GGC-T-CAGGAC-G-AA-C-GC-TG-G-C-GGCA-TG---CCT-AA-
TA-C-A-TG-CAA--G-T-C-GAAC-GAG---CTG---CGCCT-AA-TGACA-GCG--AG-T--G-GCG-AAC-T-G-G-
TGAGTAA-C-A-C-GTGGA-TAACC-TGC-CC-AGA-AG-A-AG-GG-GATAA-CA-C-C-TGGAAA-CA-GATGCTAAT
ACCGTA--T-A-A-C--AACGA-AA--ACC-AC-ATGGT--T-TTC-G-T-TTGAAA-GA-T-GG-C---C-T-TT-GTG
-CTATCGCTT--TTGG-AT-GG-A-TCC-GC--GGCGCATTAGCTAG-TTGGT-GAGA-TAA-AGGC-TC-ACCA-AGGC
AATGAT--G-C-GT-AG-CCGA-CCT-GAGA-GGGTAAT-C-GGCCAC-A--TTGG-GACTGAGA-CAC-G-GCCC-AGA
-CTCC--T-ACG--GG-AGGCA-G-CA-GTA-GGG-AAT-C-TT-C-C-A-CAAT-GGACGA-AA-GT-CTG-A--T-GG
-AGCAATGCC-GC-G-T-G-AGT-GAA-GA-A--GGGT-TT-C-G-G-C-T-CGTAAA-A-C-T-C-TGTT-GTTA-GAG
AA-G-AACGG-GCG-TGA-GAG--TAA-C-T--GC-T-C-A-C-GT-CG-CGA-CGG-TA-TCTA-AC--C-AGAAA-G-
TC-AC-GG-CTAA-C-TACGTG-C-C-A--GC-A-GC-CGC-GGT-AA-TAC-G-T-A--G-GT-GGC--A-A-G-C-GT
TG-T-C-C-GG-A-T-T-T-ATT--GGGC-GT-AAAGC-G-A--GC-G-C-A--GG-C-G-G--TC-TT-CT-A-AG---
TCT-G--A-TG-TG-AAA-C-G-C-TT-CGG-C--TTA-A-CC-GG--A-GA-A-G--T-GC-A-T-C--GG-A-AA-CT
-G---GG-AA--A-CT-T-G-AG-TG-----C-AGAA--G-A-G-G-A-C-A-G-T-GGA-A-CT-CC-A-T-GT-G-T-
A-G-CG-G-TG-AAA-TG-CG-T-AG-ATAT-A-T-GG-A-GG---AAC-A-C-C-A-G--T-GGC-G-AA-GGC-G-G-
-C-T-G-T-C-T-A-G-T--C-TG-T-AACT-G-A-C-GC-T-G-A-G-GC-T-C-G-AAA-G-C-A-T-GGG-T-A-G-
C-AAA-CA-GG-A-TT-AG-A-T-A-CCCT--G-G-T-AG-T-CCATGCC-GT-AAA-CG-ATGA-G-T-G-CT--AGGT
GTTGG-A-G--GGT-TTCC-GCC-C-TT-C-A-GTGC-CG-CAGC-T-AA-C-GC-AT-T-A-AG-C-AC-T-CC-GC-C
-TGGG-G-AGTA-CGACC-G-C-AA-GG-TTG-AAACTC-AAA-GGAA-TTGA-CGGGGA-CCCG-C-A-CAAG-C-GGT
---GGAGCAT-GTGG-TTTAAT-T-CGATGCTACG-CGAAGAACCTT-ACCAGGACTT-GA-CATC-TTC--TG--CCAA
TCT-AAG-AGA-TTA-G-AC-GT-TC---CTT-CGGG--GA--CA-G-A-ATGA-CAGG-T-GG-T-GCATGGT-TGT-C
GT-C-AGCT-C-GT-G-TCG-TGAGATG-TTGGG-T-TA-AGTCCCGCA-AC-GAG-C-GCAACC-CTTGTC-ATTA-G-
TT-GCC-AG-CA-TTAAGT-TGGG-CACT-CTAATGAGA-CTG-CC-GGTG-ACAAAC-C--GGA-GG-AA-GGTGGGGA
TGACGTC-AAATCATCATGCCCC-TTATGACCTGGGCTACACACGTGCTACAATGGACGGTACAACGAGT-TGCGAAACC
-GCGAGG-T-CAAGCTAATCTC-TTAAAG-CCGTTCTCAGTTCGG-ATT-GCAGGCTGCAAC-T-CGCCTGCATGAA-GT
T-GG-AATCGCTAGTAATCGT-GGATCA-G-C-A-TGCCA-CGGT-GAATACGTT-CCCGGGTCTTGTACACACCG-CCC
GTCACACC-A-TG-AGAGTTT-GTA-AC-A-CC-CAAA-GTC-GGTTAG-G-TAA-C-C---TTTT----GG-AG-CCTG
C-CGCC-T-A-AG-GT-GG-GAC-AGA-TG-ATT-AGGGT-G-AA-GTCGTA-ACAA-GG-TA-G-C-C-G-TA--GG--
AGA-ACC-T-GC--GGCTGGA-T-CA-CCT-CCTTT??
>Lactobacillus_frumenti_LSP250074_629
????????A-GAGTT--T-G-A--T-T-A-T--GGC-T-CA-GAT-G-AA-C-GC-CG-G-C-GGTG-TG---CCT-AA-
TA-C-A-TG-CAA--G-T-C-GAGC-GCA---CTG---GCCCA-AC-TGACA-GTG--AG-C--G-GCG-GAC-G-G-G-
TGAGTAA-C-A-C-GTGGG-CAACC-TGC-CC-TGG-AG-C-GG-GG-GATAA-CA-T-C-TGGAAA-CA-GGTGCTAAT
ACCGCA--T-G-A-C--TACTA-AA--ACC-AC-ATGGT--T-TTA-G-T-ATAAAA-GA-A-GG-C----TT-CG---G
-CTTTCACTC--TAGG-AT-GG-G-CCC-GC--GGTGCATTAGCTAG-TTGGT-AAGG-TAA-CGGC-TT-ACCA-AGGC
GATGAT--G-C-AT-AG-CCGA-GTT-GAGA-GACTGAT-C-GGCCAC-A--ATGG-AACTGAGA-CAC-G-GTCC-ATA
-CTCC--T-ACG--GG-AGGCA-G-CA-GTA-GGG-AAT-C-TT-C-C-A-CAAT-GGGCGC-AA-GC-CTG-A--T-GG
-AGCAACACC-GC-G-T-G-AGT-GAA-GA-A--GGGT-TT-C-G-G-C-T-CGTAAA-G-C-T-C-TGTT-GTTG-AAG
AA-G-AACGT-GCG-TGA-GAG--TAA-C-T--GT-T-C-A-C-GC-AG-TGA-CGG-T--TTCA-AC--C-AGAAA-G-
TC-AC-GG-CTAA-C-TACGTG-C-C-A--GC-A-GC-CGC-GGT-AA-TAC-G-T-A--G-GT-GGC--A-A-G-C-GT
TA-T-C-C-GG-A-T-T-T-ATT--GGGC-GT-AAAGC-G-A--GC-G-C-A--GG-C-G-G--TT-GC-TT-A-GG---
TCT-G--A-TG-TG-AAA-G-C-C-TT-CGG-C--TTA-A-CC-GA--A-GA-A-G--T-GC-A-T-C--GG-A-AA-CC
-G---GG-CG--A-CT-T-G-AG-TG-----C-AGAA--G-A-G-G-A-C-A-G-T-GGA-A-CT-CC-A-T-GT-G-T-
A-G-CG-G-TG-GAA-TG-CG-T-AG-ATAT-A-T-GG-A-AG---AAC-A-C-C-A-G--T-GGC-G-AA-GGC-G-G-
-C-T-G-T-C-T-G-G-T--C-TG-C-AACT-G-A-C-GC-T-G-A-G-GC-T-C-G-AAA-G-C-A-T-GGG-T-A-G-
C-GAA-CA-GG-A-TT-AG-A-T-A-CCCT--G-G-T-AG-T-CCATGCC-GT-AAA-CG-ATGA-G-T-G-CT--AGGT
GTTGG-A-G--GGT-TTCC-GCC-C-TT-C-A-GTGC-CG-GAGC-T-AA-C-GC-AT-T-A-AG-C-AC-T-CC-GC-C
-TGGG-G-AGTA-CGACC-G-C-AA-GG-TTG-AAACTC-AAA-GGAA-TTGA-CGGGGG-CCCG-C-A-CAAG-C-GGT
---GGAGCAT-GTGG-TTTAAT-T-CGAAGCTACG-CGAAGAACCTT-ACCAGGTCTT-GA-CATC-TTG--CG--CTAA
CCT-CAG-AGA-TGA-G-GC-GT-TC--CCTT-CGGG--GA--CG-C-A-ATGA-CAGG-T-GG-T-GCATGGT-CGT-C
GT-C-AGCT-C-GT-G-TCG-TGAGATG-TTGGG-T-TA-AGTCCCGCA-AC-GAG-C-GCAACC-CTTGTT-ACTA-G-
TT-GCC-AG-CA-TTCAGT-TGGG-CACT-CTAGTGAGA-CTG-CC-GGTG-ACAAAC-C--GGA-GG-AA-GGTGGGGA
CGACGTC-AGATCATCATGCCCC-TTATGACCTGGGCTACACACGTGCTACAATGGACGGTACAACGAGT-TGCGAACTC
-GCGAGG-G-CAAGCTAATCTC-TTAAAG-CCGTTCTCAGTTCGG-ACT-GTAGGCTGCAAC-T-CGCCTACACGAA-GT
C-GG-AATCGCTAGTAATCGC-GGATCA-G-C-A-TGCCG-CGGT-GAATACGTT-CCCGGGCCTTGTACACACCG-CCC
GTCACACC-A-TG-GAAGTTT-GCA-AT-G-CC-CAAA-GTC-GGTGGC-C-TAA-C-C---ATTT----GG-AG-GGAA
C-CGCC-T-A-AG-GC-AG-GGC-AGA-TG-ACT-GGGGT-G-AA-GTCGTA-ACAA-GG-TA-G-C-C-G-TA--GG--
AGA-ACC-T-GC--GGCTGGA-T-CA-CCT????????
>Lactobacillus_fuchuensis_AB370875_109
?????????????????????????????????????????GGAC-G-AA-C-GC-TG-G-C-GGCG-TG---CCT-AA-
TA-C-A-TG-CAA--G-T-C-GAAC-GCA---CTC----TGGA-AC-TGAGA-GTG--AG-T--G-GCG-GAC-G-G-G-
TGAGTAA-C-A-C-GTGGG-TAACC-TGC-CC-TAA-AG-T-GG-GG-GATAA-CA-T-T-TGGAAA-CA-GATGCTAAT
ACCGCA--T-A-A-A--ACCTA-GC--ACC-GC-ATGGT--G-CAA-G-G-TTGAAA-GA-T-GG-T----TT-CG---G
-CTATCACTT--TAGG-AT-GG-A-CCC-GC--GGTGCATTAGTTAG-TTGGT-GAGG-TAA-AGGC-CC-ACCA-AGAC
TGTGAT--G-C-AT-AG-CCGA-CCT-GAGA-GGGTAAT-C-GGCCAC-A--CTGG-GACTGAGA-CAC-G-GCCC-AGA
-CTCC--T-ACG--GG-AGGCA-G-CA-GTA-GGG-AAT-C-TT-C-C-A-CAAT-GGACGA-AA-GT-CTG-A--T-GG
-AGCAACGCC-GC-G-T-G-AGT-GAA-GA-A--GGTT-TT-C-G-G-A-T-CGTAAA-A-C-T-C-TGTT-GTTG-GAG
AA-G-AATGT-ATC-TGA-TAG--TAA-C-T--GA-T-C-A-G-GT-AG-TGA-CGG-TA-TCCA-AC--C-AGAAA-G-
CC-AC-GG-CTAA-C-TACGTG-C-C-A--GC-A-GC-CGC-GGT-AA-TAC-G-T-A--G-GT-GGC--A-A-G-C-GT
TG-T-C-C-GG-A-T-T-T-ATT--GGGC-GT-AAAGC-G-A--GC-G-C-A--GG-C-G-G--TT-TT-TT-A-AG---
TCT-G--A-TG-TG-AAA-G-C-C-TT-CGG-C--TCA-A-CC-GA--A-GA-A-G--T-GC-A-T-C--GG-A-AA-CT
-G---GG-AA--A-CT-T-G-AG-TG-----C-AGAA--G-A-G-G-A-C-A-G-T-GGA-A-CT-CC-A-T-GT-G-T-
A-G-CG-G-TG-AAA-TG-CG-T-AG-ATAT-A-T-GG-A-AG---AAC-A-C-C-A-G--T-GGC-G-AA-GGC-G-G-
-C-T-G-T-C-T-G-G-T--C-TG-T-AACT-G-A-C-GC-T-G-A-G-GC-T-C-G-AAA-G-C-A-T-GGG-T-A-G-
C-AAA-CA-GG-A-TT-AG-A-T-A-CCCT--G-G-T-AG-T-CCATGCC-GT-AAA-CG-ATGA-G-T-G-CT--AGGT
GTTGG-A-G--GGT-TTCC-GCC-C-TT-C-A-GTGC-CG-CAGC-T-AA-C-GC-AT-T-A-AG-C-AC-T-CC-GC-C
-TGGG-G-AGTA-CGATC-G-C-AA-GA-TTG-AAACTC-AAA-GGAA-TTGA-CGGGGG-CCCG-C-A-CAAG-C-GGT
---GGAGCAT-GTGG-TTTAAT-T-CGAAGCAACG-CGAAGAACCTT-ACCAGGTCTT-GA-CATC-TTC--TG--AAAA
TCT-TAG-AGA-TAA-G-AC-GT-TC--CCTT-CGGG--GA--CA-A-A-ATGA-CAGG-T-GG-T-GCATGGT-TGT-C
GT-C-AGCT-C-GT-G-TCG-TGAGATG-TTGGG-T-TA-AGTCCCGCA-AC-GAG-C-GCAACC-CTTATT-ACTA-G-
TT-GCC-AG-CA-TTTAGT-TGGG-CACT-CTAGTGAGA-CTG-CC-GGTG-ACAAAC-C--GGA-GG-AA-GGTGGGGA
CGACGTC-AAATCATCATGCCCC-TTATGACCTGGGCTACACACGTGCTACAATGGATGGTACAACGAGT-CGCAAAACC
-GCGAGG-T-TAAGCTAATCTC-TTAAAA-CCATTCTCAGTTCGG-ATT-GTAGGCTGCAAC-T-CGCCTACATGAA-GC
C-GG-AATCGCTAGTAATCGC-GGATCA-G-C-A-TGCCG-CGGT-GAATACGTT-CCCGGGCCTTGTACACACCG-CCC
GTCACACC-A-TG-AGAGTTT-GTA-AC-A-CC-CAAA-GCC-GGTGAG-G-TAA-C-C---TTCG----GG-AG-CCAG
C-CGTC-T-A-AG-GT-GG-GAC-AGA-TG-ATT-AGGGT-G??????????????????????????????????????
??????????????????????????????????????
>Lactobacillus_gallinarum_LGA417737_047
????????????????????????????C-T--GGC-T-CAGGAC-G-AA-C-GC-TG-G-C-GGCG-TG---CCT-AA-
TA-C-A-TG-CAA--G-T-C-GAGC-GAG---CAG---AACCA-GC-AGAAC-GCG--AG-C--G-GCG-GAT-G-G-G-
TGAGTAA-C-A-C-GTGGG-GAACC-TGC-CC-CAT-AG-T-CT-GG-GATAC-CA-C-T-TGGAAA-CA-GGTGCTAAT
ACCGGA--T-A-A-G--AAAGC-AG--ATC-GC-ATGAT--C-AGC-T-T-ATAAAA-GG-C-GG-C----GT-AA---G
-CTGTCGCTA--TGGG-AT-GG-C-CCC-GC--GGTGCATTAGCTAG-TTGGT-AAGG-TAA-CGGC-TT-ACCA-AGGC
AATGAT--G-C-AT-AG-CCGA-GTT-GAGA-GACTGAT-C-GGCCAC-A--TTGG-GACTGAGA-CAC-G-GCCC-AAA
-CTCC--T-ACG--GG-AGGCA-G-CA-GTA-GGG-AAT-C-TT-C-C-A-CAAT-GGACGC-AA-GT-CTG-A--T-GG
-AGCAACGCC-GC-G-T-G-AGT-GAA-GA-A--GGTT-TT-C-G-G-A-T-CGTAAA-G-C-T-C-TGTT-GTTG-GTG
AA-G-AAGGA-TAG-AGG-TAG--TAA-C-T--GG-C-C-T-T-TA-TT-TGA-CGG-TA-ATCA-AC--C-AGAAA-G-
TC-AC-GG-CTAA-C-TACGTG-C-C-A--GC-A-GC-CGC-GGT-AA-TAC-G-T-A--G-GT-GGC--A-A-G-C-GT
TG-T-C-C-GG-A-T-T-T-ATT--GGGC-GT-AAAGC-G-A--GC-G-C-A--GG-C-G-G--AA-GA-AT-A-AG---
TCT-G--A-TG-TG-AAA-G-C-C-CT-CGG-C--TTA-A-CC-GA--G-GA-A-C--T-GC-A-T-C--GG-A-AA-CT
-G---TT-TT--T-CT-T-G-AG-TG-----C-AGAA--G-A-G-G-A-G-A-G-T-GGA-A-CT-CC-A-T-GT-G-T-
A-G-CG-G-TG-GAA-TG-CG-T-AG-ATAT-A-T-GG-A-AG---AAC-A-C-C-A-G--T-GGC-G-AA-GGC-G-G-
-C-T-C-T-C-T-G-G-T--C-TG-C-AACT-G-A-C-GC-T-G-A-G-GC-T-C-G-AAA-G-C-A-T-GGG-T-A-G-
C-GAA-CA-GG-A-TT-AG-A-T-A-CCCT--G-G-T-AG-T-CCATGCC-GT-AAA-CG-ATGA-G-T-G-CT--AAGT
GTTGG-G-A--GGT-TTCC-GCT-T-CT-C-A-GTGC-TG-CAGC-T-AA-C-GC-AT-T-A-AG-C-AC-T-CC-GC-C
-TGGG-G-AGTA-CGACC-G-C-AA-GG-TTG-AAACTC-AAA-GGAA-TTGA-CGGGGG-CCCG-C-A-CAAG-C-GGT
---GGAGCAT-GTGG-TTTAAT-T-CGAAGCAACG-CGAAGAACCTT-ACCAGGTCTT-GA-CATC-TAG--TG--CCAT
CCT-AAG-AGA-TTA-G-GA-GT-TC--CCTT-CGGG--GA--CG-C-T-AAGA-CAGG-T-GG-T-GCATGGC-TGT-C
GT-C-AGCT-C-GT-G-TCG-TGAGATG-TTGGG-T-TA-AGTCCCGCA-AC-GAG-C-GCAACC-CTTGTT-ATTA-G-
TT-GCC-AG-CA-TTAAGT-TGGG-CACT-CTAATGAGA-CTG-CC-GGTG-ACAAAC-C--GGA-GG-AA-GGTGGGGA
TGACGTC-AAGTCATCATGCCCC-TTATGACCTGGGCTACACACGTGCTACAATGGGCAGTACAACGAGA-AGCGAGCCT
-GCGAAG-G-CAAGCGAATCTC-TGAAAG-CTGTTCTCAGTTCGG-ACT-GCAGTCTGCAAC-T-CGACTGCACGAA-GC
T-GG-AATCGCTAGTAATCGC-GGATCA-G-C-A-CGCCG-CGGT-GAATACGTT-CCCGGGCCTTGTACACACCG-CCC
GTCACACC-A-TG-GAAGTCT-GCA-AT-G-CC-CAAA-GCC-GGTGGC-C-TAA-C-C---TTCG----GG-AA-GGAG
C-CGTC-T-A-AG-GC-AG-GGC-AGA-TG-ACT-GGGGT-G-AA-GTCGTA-ACAA-GG-TA-G-C-C-G-TA--GG--
AGA-ACC-T-GC--GGCTGGA-T-CA-CCT-CCTTT??
>Lactobacillus_gasseri_ATCC_33323_AF519171_618
?AAAATG-A-GAGTT--T-G-A--T-C-C-T--GGC-T-CAGGAC-G-AA-C-GC-TG-G-C-GGCG-TG---CCT-AA-
TA-C-A-TG-CAA--G-T-C-GAGC-GAG---CTT---GCCTA-GA-TGAAA-GCG--AG-C--G-GCG-GAC-G-G-G-
TGAGTAA-C-A-C-GTGGG-TAACC-TGC-CC-AAG-AG-A-CT-GG-GATAA-CA-C-C-TGGAAA-CA-GATGCTAAT
ACCGGA--T-A-A-C--AACAC-TA--GAC-GC-ATGTC--T-AGA-G-T-TTAAAA-GA-T-GG-T-----T-CT---G
-CTATCACTC--TTGG-AT-GG-A-CCT-GC--GGTGCATTAGCTAG-TTGGT-AAGG-TAA-CGGC-TT-ACCA-AGGC
AATGAT--G-C-AT-AG-CCGA-GTT-GAGA-GACTGAT-C-GGCCAC-A--TTGG-GACTGAGA-CAC-G-GCCC-AAA
-CTCC--T-ACG--GG-AGGCA-G-CA-GTA-GGG-AAT-C-TT-C-C-A-CAAT-GGACGC-AA-GT-CTG-A--T-GG
-AGCAACGCC-GC-G-T-G-AGT-GAA-GA-A--GGGT-TT-C-G-G-C-T-CGTAAA-G-C-T-C-TGTT-GGTA-GTG
AA-G-AAAGA-TAG-AGG-TAG--TAA-C-T--GG-C-C-T-T-TA-TT-TGA-CGG-TA-ATTA-CT--T-AGAAA-G-
TC-AC-GG-CTAA-C-TACGTG-C-C-A--GC-A-GC-CGC-GGT-AA-TAC-G-T-A--G-GT-GGC--A-A-G-C-GT
TG-T-C-C-GG-A-T-T-T-ATT--GGGC-GT-AAAGC-G-A--GT-G-C-A--GG-C-G-G--TT-CA-AT-A-AG---
TCT-G--A-TG-TG-AAA-G-C-C-TT-CGG-C--TCA-A-CC-GG--A-GA-A-T--T-GC-A-T-C--AG-A-AA-CT
-G---TT-GA--A-CT-T-G-AG-TG-----C-AGAA--G-A-G-G-A-G-A-G-T-GGA-A-CT-CC-A-T-GT-G-T-
A-G-CG-G-TG-GAA-TG-CG-T-AG-ATAT-A-T-GG-A-AG---AAC-A-C-C-A-G--T-GGC-G-AA-GGC-G-G-
-C-T-C-T-C-T-G-G-T--C-TG-C-AACT-G-A-C-GC-T-G-A-G-GC-T-C-G-AAA-G-C-A-T-GGG-T-A-G-
C-GAA-CA-GG-A-TT-AG-A-T-A-CCCT--G-G-T-AG-T-CCATGCC-GT-AAA-CG-ATGA-G-T-G-CT--AAGT
GTTGG-G-A--GGT-TTCC-GCC-T-CT-C-A-GTGC-TG-CAGC-T-AA-C-GC-AT-T-A-AG-C-AC-T-CC-GC-C
-TGGG-G-AGTA-CGACC-G-C-AA-GG-TTG-AAACTC-AAA-GGAA-TTGA-CGGGGG-CCCG-C-A-CAAG-C-GGT
---GGAGCAT-GTGG-TTTAAT-T-CGAAGCAACG-CGAAGAACCTT-ACCAGGTCTT-GA-CATC-CAG--TG--CAAA
CCT-AAG-AGA-TTA-G-GT-GT-TC--CCTT-CGGG--GA--CG-C-T-GAGA-CAGG-T-GG-T-GCATGGC-TGT-C
GT-C-AGCT-C-GT-G-TCG-TGAGATG-TTGGG-T-TA-AGTCCCGCA-AC-GAG-C-GCAACC-CTTGTC-ATTA-G-
TT-GCC-AT-CA-TTAAGT-TGGG-CACT-CTAATGAGA-CTG-CC-GGTG-ACAAAC-C--GGA-GG-AA-GGTGGGGA
TGACGTC-AAGTCATCATGCCCC-TTATGACCTGGGCTACACACGTGCTACAATGGACGGTACAACGAGA-AGCGAACCT
-GCGAAG-G-CAAGCGGATCTC-TGAAAG-CCGTTCTCAGTTCGG-ACT-GTAGGCTGCAAC-T-CGCCTACACGAA-GC
T-GG-AATCGCTAGTAATCGC-GGATCA-G-C-A-CGCCG-CGGT-GAATACGTT-CCCGGGCCTTGTACACACCG-CCC
GTCACACC-A-TG-AGAGTCT-GTA-AC-A-CC-CAAA-GCC-GGTGGG-A-TAA-C-CT--TTAT---AGG-AG-TCAG
C-CGTC-T-A-AG-GT-AG-GAC-AGA-TG-ATT-AGGGT-G-AA-GTCGTA-ACAA-GG-TA-G-C-C-G-TA--GG--
AGA-ACC-T-GC--GGCTGGA-T-CA-CCT-CCTTT??
>Lactobacillus_gastricus_AY253657_230
??????????????T--T-G-A--T-C-C-T--GGC-T-CAGGAC-G-AA-C-GC-TG-G-C-GGCG-TG---CCT-AA-
TA-C-A-TG-CAA--G-T-C-GAGC-GAA---CAG---AAGCA-GC-AGAAA-GTT--AG-C--G-GCG-GAT-G-G-G-
TGAGTAA-C-A-C-GTGGG-TAACC-TAC-CC-TTA-AG-A-CT-GG-GATAC-CA-C-T-TGGAAA-CA-GGTGCTAAT
ACCGGA--T-A-G-G--AGTAT-GA--GCT-GC-ATGGC--T-TAT-A-C-TTTAAA-GG-C-GG-C----GA-AA---G
-CTGTCACTA--AAGG-AT-GG-A-CCC-GC--GGTGCATTAGCTAG-TTGGT-AAGG-TAA-CGGC-TT-ACCA-AGGC
GACGAT--G-C-AT-AG-CCGA-GTT-GAGA-GACTGAT-C-GGCCAC-A--TTGG-GACTGAGA-CAC-G-GCCC-AAA
-CTCC--T-ACG--GG-AGGCA-G-CA-GTA-GGG-AAT-C-TT-C-C-A-CAAT-GGACGC-AA-GT-CTG-A--T-GG
-AGCAACGCC-GC-G-T-G-AGT-GAA-GA-A--GGTT-TT-C-G-G-A-T-CGTAAA-G-C-T-C-TGTT-GTTG-GTG
AA-G-AAGGA-TAT-AGG-TAG--TAA-C-T--GG-C-C-T-A-TA-TT-TGA-CGG-TA-ATCA-AC--C-AGAAA-G-
TC-AC-GG-CTAA-C-TACGTG-C-C-A--GC-A-GC-CGC-GGT-AA-TAC-G-T-A--G-GT-GGC--A-A-G-C-GT
TG-T-C-C-GG-A-T-T-T-ATT--GGGC-GT-AAAGC-G-A--GC-G-C-A--GG-C-G-G--AG-AA-AT-A-AG---
TCT-G--A-TG-TG-AAA-G-C-C-CA-CGG-C--TCA-A-CC-GT--G-GA-A-C--T-GC-A-T-C--GG-A-AA-CT
-G---TT-TT--T-CT-T-G-AG-TG-----C-AGAA--G-A-G-G-A-G-A-G-T-GGA-A-CT-CC-A-T-GT-G-T-
A-G-CG-G-TG-GAA-TG-CG-T-AG-ATAT-A-T-GG-A-AG---AAC-A-C-C-A-G--T-GGC-G-AA-GGC-G-G-
-C-T-C-T-C-T-G-G-T--C-TG-C-AACT-G-A-C-GC-T-G-A-G-GC-T-C-G-AAA-G-C-A-T-GGG-T-A-G-
C-GAA-CA-GG-A-TT-AG-A-T-A-CCCT--G-G-T-AG-T-CCATGCC-GT-AAA-CG-ATGA-G-T-G-CT--AAGT
GTTGG-G-A--GGT-TTCC-GCC-T-CT-C-A-GTGC-TG-CAGC-T-AA-C-GC-AT-T-A-AG-C-AC-T-CC-GC-C
-TGGG-G-AGTA-CGACC-G-C-AA-GG-TTG-AAACTC-AAA-GGAA-TTGA-CGGGGG-CCCG-C-A-CAAG-C-GGT
---GGAGCAT-GTGG-TTTAAT-T-CGAAGCAACG-CGAAGAACCTT-ACCAGGTCTT-GA-CATC-TAG--TG--CCAT
TCT-AAG-AGA-TTA-G-AA-GT-TC--CCTT-CGGG--GA--CG-C-T-AAGA-CAGG-T-GG-T-GCATGGC-TGT-C
GT-C-AGCT-C-GT-G-TCG-TGAGATG-TTGGG-T-TA-AGTCCCGCA-AC-GAG-C-GCAACC-CTTGTC-ATTA-G-
TT-GCC-AG-CA-TTAAGT-TGGG-CACT-CTAATGAGA-CTG-CC-GGTG-ACAAAC-C--GGA-GG-AA-GGTGGGGA
TGACGTC-AAGTCATCATGCCCC-TTATGACCTGGGCTACACACGTGCTACAATGGGCAGTACAACGAGA-AGCAAGCCG
-GTGACG-G-CAAGCGAATCTC-TTAAAG-CTGTTCTCAGTTCGG-ACT-GCAGTCTGCAAC-T-CGACTGCACGAA-GC
T-GG-AATCGCTAGTAATCGC-GGATCA-G-C-A-CGCCG-CGGT-GAATACGTT-CCCGGGCCTTGTACACACCG-CCC
GTCACACC-A-TG-GGAGTCT-GCA-AT-G-CC-CAAA-GCC-GGTGGC-C-TAA-C-C---GTAA----GG-AA-GGAG
C-CGTC-T-A-AG-GC-AG-GGC-AGA-TG-ACT-GGGGT-G-AA-GTCGTA-ACAA-GG-TA-G-C-C-G-TA--GG--
AGA-ACC-T-GC--GGCTGGA-T-CA-CCT-CCTTTTC
>Meliponini_OTU130 Tcar.T_47421
------------------------------------------GAC-G-AA-C-GC-TG-G-C-GGCG-TG---CCT-AA-
TA-C-A-TG-CAA--G-T-C-GAGC-GAG---CTG---AACTG-AC-GGAAA-GCG--AG-C--G-GCG-GAT-G-G-G-
TGAGTAA-C-A-C-GTGGG-GAACC-TAC-CC-TAT-AG-A-CA-GG-GATAC-CA-T-T-TGGAAA-CA-GTTGCTAAT
ACCGCA--T-A-A-G--CCTTC-TA--ATC-AC-ATGAT--T-GGG-A-G-TTAAAA-GA-C-GG-T----TT-CG---G
-CTGTCACTG--AAGG-AT-GG-A-CCT-GC--GGCGTATTAGCTAG-TTGGT-AAGG-TAA-CGGC-TT-ACCA-AGGC
AATGAT--A-C-GT-AG-CCGA-CCT-GAGA-GGGTAAA-C-GGCCAC-A--TTGG-GACTGAGA-CAC-G-GCCC-AAA
-CTCC--T-ACG--GG-AGGCA-G-C------------------------------------------------------
--------------------------------------------------------------------------------
--------------------------------------------------------------------------------
--------------------------------------------------------------------------------
--------------------------------------------------------------------------------
--------------------------------------------------------------------------------
--------------------------------------------------------------------------------
--------------------------------------------------------------------------------
--------------------------------------------------------------------------------
--------------------------------------------------------------------------------
--------------------------------------------------------------------------------
--------------------------------------------------------------------------------
--------------------------------------------------------------------------------
--------------------------------------------------------------------------------
--------------------------------------------------------------------------------
--------------------------------------------------------------------------------
--------------------------------------------------------------------------------
--------------------------------------------------------------------------------
--------------------------------------------------------------------------------
--------------------------------------------------------------------------------
--------------------------------------------------------------------------------
--------------------------------------
>Meliponini_OTU370 Tcar.H74_36178
------------------------------------------GAC-G-AA-C-GC-TG-G-C-GGCG-TG---CCT-AA-
TA-C-A-TG-CAA--G-T-C-GAGC-GAG---CAG---AAGTG-AC-AGAAA-GCG--AG-C--G-GCG-GAT-G-G-G-
TGAGTAA-C-A-C-GTGGG-CAACC-TGC-CC-TTA-AG-C-CT-GG-GATAC-CA-C-T-TGGAAA-CA-GGTGCTAAT
ACCGGA--T-A-A-G--AGATC-AG--ATC-GC-ATGAT--C-AGA-T-T-TTAAAA-GG-C-GGCT--T-TT-CG-GAG
-CTGTCGCTA--AAGG-AT-GG-G-CCC-GC--GGTGCATTAGCTAG-TTGGT-AAGG-TAG-AGGC-TT-ACCA-AGGC
GATGAT--G-C-AT-AG-CCGA-GTT-GAGA-GACTGAA-C-GGCCAC-A--TTGG-GACTGAGA-CAC-G-GCCC-AAA
-CTCC--T-ACG--GG-AGG------------------------------------------------------------
--------------------------------------------------------------------------------
--------------------------------------------------------------------------------
--------------------------------------------------------------------------------
--------------------------------------------------------------------------------
--------------------------------------------------------------------------------
--------------------------------------------------------------------------------
--------------------------------------------------------------------------------
--------------------------------------------------------------------------------
--------------------------------------------------------------------------------
--------------------------------------------------------------------------------
--------------------------------------------------------------------------------
--------------------------------------------------------------------------------
--------------------------------------------------------------------------------
--------------------------------------------------------------------------------
--------------------------------------------------------------------------------
--------------------------------------------------------------------------------
--------------------------------------------------------------------------------
--------------------------------------------------------------------------------
--------------------------------------------------------------------------------
--------------------------------------------------------------------------------
--------------------------------------
>Meliponini_OTU33 Tcar.H74_69533
------------------------------------------GAC-G-AA-C-GC-TG-G-C-GGCG-TG---CCT-AA-
TA-C-A-TG-CAA--G-T-C-GAGC-GAG---CTG---AGCTA-AC-GGAAA-GCG--AG-C--G-GCG-GAT-G-G-G-
TGAGTAA-C-A-C-GTAGG-TAACC-TGC-CC-CAA-AG-C-GG-GG-GATAA-CA-A-C-TGGAAA-CA-GTTGCTAAT
ACCGCA--T-A-A-A--CCTTT-TG--GTC-AC-ATGGC--T-AGA-A-G-TTGAAA-GA-C-GG-T----TT-CG---G
-CTGTCACTT--TGGG-AT-GG-A-CCT-GC--GGTGCATTAGCTAG-TTGGT-AAGG-TAA-CGGC-TT-ACCA-AGGC
AATGAT--G-C-AT-AG-CCGA-CCT-GAGA-GGGTAAT-C-GGCCAC-A--TTGG-GACTGAGA-CAC-G-GCCC-AAA
-CTCC--T-ACG--GG-GGGCA-G-C------------------------------------------------------
--------------------------------------------------------------------------------
--------------------------------------------------------------------------------
--------------------------------------------------------------------------------
--------------------------------------------------------------------------------
--------------------------------------------------------------------------------
--------------------------------------------------------------------------------
--------------------------------------------------------------------------------
--------------------------------------------------------------------------------
--------------------------------------------------------------------------------
--------------------------------------------------------------------------------
--------------------------------------------------------------------------------
--------------------------------------------------------------------------------
--------------------------------------------------------------------------------
--------------------------------------------------------------------------------
--------------------------------------------------------------------------------
--------------------------------------------------------------------------------
--------------------------------------------------------------------------------
--------------------------------------------------------------------------------
--------------------------------------------------------------------------------
--------------------------------------------------------------------------------
--------------------------------------
>Meliponini_OTU366 Tcar.H74_30479
------------------------------------------GAC-G-AA-C-GC-TG-G-C-GGCG-TG---CCT-AA-
TA-C-A-TG-CAA--G-T-C-GAGC-GAG---CGG---AACTA-AC-AGAAA-GCG--AG-C--G-GCG-GAT-G-G-G-
TGAGTAA-C-A-C-GTAGG-TAACC-TGC-CC-TTC-AG-T-GG-GG-GATAA-CA-A-T-TGGAAA-CA-GTTGCTAAT
ACCGCA--T-A-A-G--CCTTC-TA--ATC-AC-ATGAT--T-GGG-A-G-TTAAAA-GA-C-GG-T----TT-CG---G
-CTGTCACTG--AAGG-AT-GG-A-CCT-GC--GGCGTATTAGCTAG-TTGGT-AAGG-TAA-CGGC-TT-ACCA-AGGC
AATGAT--A-C-GT-AG-CCGA-CCT-GGGA-GGGTAAA-C-GGCCAC-A--TTGG-GACTGAGA-CAC-G-GCCC-AAA
-CTCC--T-ACG--GG-AGGCA-G-C------------------------------------------------------
--------------------------------------------------------------------------------
--------------------------------------------------------------------------------
--------------------------------------------------------------------------------
--------------------------------------------------------------------------------
--------------------------------------------------------------------------------
--------------------------------------------------------------------------------
--------------------------------------------------------------------------------
--------------------------------------------------------------------------------
--------------------------------------------------------------------------------
--------------------------------------------------------------------------------
--------------------------------------------------------------------------------
--------------------------------------------------------------------------------
--------------------------------------------------------------------------------
--------------------------------------------------------------------------------
--------------------------------------------------------------------------------
--------------------------------------------------------------------------------
--------------------------------------------------------------------------------
--------------------------------------------------------------------------------
--------------------------------------------------------------------------------
--------------------------------------------------------------------------------
--------------------------------------
>Meliponini_OTU332 Tcar.H59_61241
------------------------------------------GAC-G-AA-C-GC-TG-G-C-GGCG-TG---CCT-AA-
TA-C-A-TG-CAA--G-T-C-GAGC-GAG---CTG---AGCTA-AC-GGAAA-GCG--AG-C--G-GCG-GAT-G-G-G-
TGAGTAA-C-A-C-GTAGG-TAACC-TGC-CC-CAA-AG-C-GG-GG-GATAA-CA-A-C-TGGAAA-CA-GTTGCTAAT
ACCGCA--T-A-A-A--CCTTT-TG--GTC-AC-ATGGC--T-AGA-A-G-TTGAAA-GA-C-GG-T----TT-CG---G
-CTGTCACTT--TGGG-AT-GG-A-CCT-GC--GGTGCATTAGCTAG-TTGGT-AAGG-TAA-CGGC-TT-ACCA-AGGC
AATGAT--G-C-AT-AG-CCGA-CCT-GAGA-GGGTAAT-C-GGCCAC-A-TTTGG-GACTGAGA-CAC-G-GCCC-AAA
-CTCC--T-ACG--GG-AGGCA-G--------------------------------------------------------
--------------------------------------------------------------------------------
--------------------------------------------------------------------------------
--------------------------------------------------------------------------------
--------------------------------------------------------------------------------
--------------------------------------------------------------------------------
--------------------------------------------------------------------------------
--------------------------------------------------------------------------------
--------------------------------------------------------------------------------
--------------------------------------------------------------------------------
--------------------------------------------------------------------------------
--------------------------------------------------------------------------------
--------------------------------------------------------------------------------
--------------------------------------------------------------------------------
--------------------------------------------------------------------------------
--------------------------------------------------------------------------------
--------------------------------------------------------------------------------
--------------------------------------------------------------------------------
--------------------------------------------------------------------------------
--------------------------------------------------------------------------------
--------------------------------------------------------------------------------
--------------------------------------
>Meliponini_OTU277 Tcar.T_55737
------------------------------------------GAC-G-AA-C-GC-TG-G-C-GGCG-TG---CCT-AA-
TA-C-A-TG-CAA--G-T-C-GAGC-GAG---CGG---AGCTA-AC-AGAAA-GCG--AG-C--G-GCG-GAT-G-G-G-
TGAGTAA-C-A-C-GTAGG-TAACC-TGC-CC-TTC-AG-C-GG-GG-GATAA-CA-A-T-TGGAAA-CA-GTTGCTAAT
ACCGCA--T-A-A-G--CCTTC-TA--ATC-AC-ATGAT--T-GGG-A-G-TTAAAA-GA-C-GG-T----TT-CG---G
-CTGTCACTG--AAGG-AT-GG-A-CCT-GC--GGCGTATTAGCTAG-TTGGT-AAGG-TAA-CGGC-TT-ACCA-AGGC
AATGAT--A-C-GT-AG-CCGA-CCT-GAGA-GGGTAAA-C-GGCCAC-A--TTGG-GACTGAGA-CAC-G-GCCC-AAA
-CTCC--T-ACG--GG-AGGCA-G-C------------------------------------------------------
--------------------------------------------------------------------------------
--------------------------------------------------------------------------------
--------------------------------------------------------------------------------
--------------------------------------------------------------------------------
--------------------------------------------------------------------------------
--------------------------------------------------------------------------------
--------------------------------------------------------------------------------
--------------------------------------------------------------------------------
--------------------------------------------------------------------------------
--------------------------------------------------------------------------------
--------------------------------------------------------------------------------
--------------------------------------------------------------------------------
--------------------------------------------------------------------------------
--------------------------------------------------------------------------------
--------------------------------------------------------------------------------
--------------------------------------------------------------------------------
--------------------------------------------------------------------------------
--------------------------------------------------------------------------------
--------------------------------------------------------------------------------
--------------------------------------------------------------------------------
--------------------------------------
>Meliponini_OTU42 Tcar292_5697
------------------------------------------GAC-G-AA-C-GC-TG-G-C-GGCG-TG---CCT-AA-
TA-C-A-TG-CAA--G-T-C-GAGC-GAG---CAG---AAGTG-AC-AGAAA-GCG--AG-C--G-GCG-GAT-G-G-G-
TGGGTAA-C-A-C-GTGGG-CAACC-TGC-CC-TTA-AG-C-CT-GG-GATAC-CA-C-T-TGGAAA-CA-GGTGCTAAT
ACCGGA--T-A-A-G--AGATC-AG--ATC-GC-ATGAT--C-AGA-T-T-TTAAAA-GG-C-GGCT--T-TT-CG-GAG
-CTGTCGCTA--AAGG-AT-GG-G-CCC-GC--GGTGCATTAGCTAG-TTGGT-AAGG-TAG-AGGC-TT-ACCA-AGGC
GATGAT--G-C-AT-AG-CCGA-GTT-GAGA-GACTGAA-C-GGCCAC-A--TTGG-GACTGAGA-CAC-G-GCCC-AAA
-CTCC--T-ACG--GG-AGG------------------------------------------------------------
--------------------------------------------------------------------------------
--------------------------------------------------------------------------------
--------------------------------------------------------------------------------
--------------------------------------------------------------------------------
--------------------------------------------------------------------------------
--------------------------------------------------------------------------------
--------------------------------------------------------------------------------
--------------------------------------------------------------------------------
--------------------------------------------------------------------------------
--------------------------------------------------------------------------------
--------------------------------------------------------------------------------
--------------------------------------------------------------------------------
--------------------------------------------------------------------------------
--------------------------------------------------------------------------------
--------------------------------------------------------------------------------
--------------------------------------------------------------------------------
--------------------------------------------------------------------------------
--------------------------------------------------------------------------------
--------------------------------------------------------------------------------
--------------------------------------------------------------------------------
--------------------------------------
>Meliponini_OTU139 Tcar292_27401
------------------------------------------GAC-G-AA-C-GC-TG-G-C-GGCG-TG---CCT-AA-
TA-C-A-TG-CAA--G-T-C-GAGC-GAG---CAG---AAGTG-AC-AGAAA-GCG--AG-C--G-GCG-GAT-G-G-G-
TGAGTAA-C-A-C-GTGGG-CAACC-TGC-CC-TTA-AG-C-CT-GG-GATAC-CA-C-T-TGGAAA-CA-GGTGCTAAT
ACCAGA--T-A-A-G--AGTGA-GA--ATC-GC-ATGAT--T-CGA-G-C-GTAAAA-GG-C-GG-C----GA-AA---G
-CTGTCGCTA--AAGG-AT-GG-A-CCT-GC--GGTGCATTAGCTAG-TTGGT-AAGG-TAA-AGGC-TT-ACCA-AGGC
GATGAT--G-C-AT-AG-CCGA-GTT-GAGA-GACTGAA-C-GGCCAC-A--TTGG-GACTGAGA-CAC-G-GCCC-AAA
-CTCC--T-ACG--GG-AGGCA-G-C------------------------------------------------------
--------------------------------------------------------------------------------
--------------------------------------------------------------------------------
--------------------------------------------------------------------------------
--------------------------------------------------------------------------------
--------------------------------------------------------------------------------
--------------------------------------------------------------------------------
--------------------------------------------------------------------------------
--------------------------------------------------------------------------------
--------------------------------------------------------------------------------
--------------------------------------------------------------------------------
--------------------------------------------------------------------------------
--------------------------------------------------------------------------------
--------------------------------------------------------------------------------
--------------------------------------------------------------------------------
--------------------------------------------------------------------------------
--------------------------------------------------------------------------------
--------------------------------------------------------------------------------
--------------------------------------------------------------------------------
--------------------------------------------------------------------------------
--------------------------------------------------------------------------------
--------------------------------------
>Meliponini_OTU257 Tcar.H74_36126
------------------------------------------GAC-G-AA-C-GC-TG-G-C-GGCG-TG---CCT-AA-
TA-C-A-TG-CAA--G-T-C-GAGC-GAG---CAG---AAGTG-AC-AGAAA-GCG--AG-C--G-GCG-GAT-G-G-G-
TGAGTAA-C-A-C-GTGGG-CAACC-TGC-CC-TTA-AG-C-CT-GG-GATAC-CA-C-T-TGGAAA-CA-GGTGCTAAT
ACCGGA--T-A-A-G--AGATC-AG--ATC-GC-ATGAT--C-AGA-T-T-TTAAAA-GG-C-GGCT--T-TT-CG-GAG
-CTGTCGCTA--AAGG-AT-GG-G-CCC-GC--GGTGCATTAGCTAG-TTGGT-AAGG-TAA-AGGC-TT-ACCA-AGGC
GATGAT--G-C-AT-AG-CCGA-GTT-GAGA-GACTGAA-C-GGCCAC-A--TTGG-GACTGAGA-CAC-G-GCCC-AAA
-CTCC--T-ACG--GG-AGG------------------------------------------------------------
--------------------------------------------------------------------------------
--------------------------------------------------------------------------------
--------------------------------------------------------------------------------
--------------------------------------------------------------------------------
--------------------------------------------------------------------------------
--------------------------------------------------------------------------------
--------------------------------------------------------------------------------
--------------------------------------------------------------------------------
--------------------------------------------------------------------------------
--------------------------------------------------------------------------------
--------------------------------------------------------------------------------
--------------------------------------------------------------------------------
--------------------------------------------------------------------------------
--------------------------------------------------------------------------------
--------------------------------------------------------------------------------
--------------------------------------------------------------------------------
--------------------------------------------------------------------------------
--------------------------------------------------------------------------------
--------------------------------------------------------------------------------
--------------------------------------------------------------------------------
--------------------------------------
>Meliponini_OTU103 Tcar287_3476
------------------------------------------GAC-G-AA-C-GC-TG-G-C-GGCG-TG---CCT-AA-
TA-C-A-TG-CAA--G-T-C-GAGC-GAG---CCA---AGCTA-AC-AGAAA-GCG--AG-C--G-GCG-GAT-G-G-G-
TGAGTAA-C-A-C-GTGGG-GAACC-TAC-CC-TAT-AG-A-CA-GG-GATAC-CA-T-T-TGGAAA-CA-GATGCTAAT
ACCAGA--T-A-A-G--AGTGA-GA--ATC-GC-ATGAT--T-CGA-G-C-GTAAAA-GG-C-GG-C----GA-AA---G
-CTGTCGCTA--AAGG-AT-GG-A-CCT-GC--GGTGCATTAGCTAG-TTGGT-AAGG-TAA-AGGC-TT-ACCA-AGGC
GATGAT--G-C-AT-AG-CCGA-GTT-GAGA-GACTGAA-C-GGCCAC-A--TTGG-GACTGAGA-CAC-G-GCCC-AAA
-CTCC--T-ACG--GG-AGGCA-G-C------------------------------------------------------
--------------------------------------------------------------------------------
--------------------------------------------------------------------------------
--------------------------------------------------------------------------------
--------------------------------------------------------------------------------
--------------------------------------------------------------------------------
--------------------------------------------------------------------------------
--------------------------------------------------------------------------------
--------------------------------------------------------------------------------
--------------------------------------------------------------------------------
--------------------------------------------------------------------------------
--------------------------------------------------------------------------------
--------------------------------------------------------------------------------
--------------------------------------------------------------------------------
--------------------------------------------------------------------------------
--------------------------------------------------------------------------------
--------------------------------------------------------------------------------
--------------------------------------------------------------------------------
--------------------------------------------------------------------------------
--------------------------------------------------------------------------------
--------------------------------------------------------------------------------
--------------------------------------
>Lactobacillus_ghanensis_DQ523489_133
???????????????????????????????????????????????????????????G-C-GGCG-TG---CCT-AA-
TA-C-A-TG-CAA--G-T-C-GAAC-GAA---GTT---GTTTT-------AA-CTG--AG-T--G-GCG-AAC-G-G-G-
TGAGTAA-C-A-C-GTGGG-TAACC-TGC-CC-CAA-AG-C-GG-GG-GATAA-CA-T-T-TGGAAA-CA-GATGCTAAT
ACCGCA--T-A-A-C--CACAG-AA--ACC-TC-ATGGT--T-TCT-G-T-GTCAAA-GA-T-GG-T----TT-CG---G
-CTATCACTT--TGGG-AT-GG-A-CCC-GC--GGCGTATTAGCTAG-TTGGT-AAGG-TAA-CGGC-TT-ACCA-AGGC
AATGAT--A-C-GT-AG-CCGA-ACT-GAGA-GGTTGAT-C-GGCCAC-A--TTGG-GACTGAGA-CAC-G-GCCC-AAA
-CTCC--T-ACG--GG-AGGCA-G-CA-GTA-GGG-AAT-C-TT-C-C-A-CAAT-GGACGA-AA-GT-CTG-A--T-GG
-AGCAACGCC-GC-G-T-G-AGT-GAA-GA-A--GGTT-TT-C-G-G-A-T-CGTAAA-A-C-T-C-TGTT-GTCA-GAG
AA-G-AACGT-GTG-CGA-GAG--TAA-C-T--GT-T-C-G-T-GC-AG-TGA-CGG-TA-TCTG-AC--C-AGAAA-G-
CC-AC-GG-CTAA-C-TACGTG-C-C-A--GC-A-GC-CGC-GGT-AA-TAC-G-T-A--G-GT-GGC--A-A-G-C-GT
TG-T-C-C-GG-A-T-T-T-ATT--GGGC-GT-AAAGG-G-A--AC-G-C-A--GG-C-G-G--TT-TT-TT-A-AG---
TCT-G--A-TG-TG-AAA-G-C-C-TT-CGG-C--TTA-A-CC-GA--A-GT-C-G--T-GC-A-T-T--GG-A-AA-CT
-G---GA-GA--A-CT-T-G-AG-TG-----C-AGAA--G-A-G-G-A-G-A-G-T-GGA-A-CT-CC-A-T-GT-G-T-
A-G-CG-G-TG-AAA-TG-CG-T-AG-ATAT-A-T-GG-A-AG---AAC-A-C-C-A-G--T-GGC-G-AA-AGC-G-G-
-C-T-C-T-C-T-G-G-T--C-TG-T-AACT-G-A-C-GC-T-G-A-G-GT-T-C-G-AAA-G-C-G-T-GGG-T-A-G-
C-AAA-CA-GG-A-TT-AG-A-T-A-CCCT--G-G-T-AG-T-CCACGCT-GT-AAA-CG-ATGA-A-T-G-CT--AAGT
GTTGG-A-G--GGT-TTCC-GCC-C-TT-C-A-GTGC-CG-CAGC-T-AA-C-GC-AT-T-A-AG-C-AT-T-CC-GC-C
-TGGG-G-AGTA-CGACC-G-C-AA-GG-TTG-AAACTC-AAA-GGAA-TTGA-CGGGGG-CCCG-C-A-CAAG-C-GGT
---GGAGCAT-GTGG-TTTAAT-T-CGAAGCAACG-CGAAGAACCTT-ACCAGGTCTT-GA-CATC-TTC--TG--CAAG
CCT-GAG-AGA-TCA-G-GT-GT-TC--CCTT-CGGG--GA--CA-G-A-ATGA-CAGG-T-GG-T-GCATGGT-TGT-C
GT-C-AGCT-C-GT-G-TCG-TGAGATG-TTGGG-T-TA-AGTCCCGCA-AC-GAG-C-GCAACC-CTTATT-GCCA-G-
TT-GCC-AG-CA-TTCAGT-TGGG-CACT-CTGACAAGA-CTG-CC-GGTG-ACAAAC-C--GGA-GG-AA-GGTGGGGA
TGACGTC-AAATCATCATGCCCC-TTATGACCTGGGCTACACACGTGCTACAATGGACGATACAACGAGT-TGCTAGACC
-GCGAGG-T-TAAGCTAATCTC-TTAAAG-TCGTTCTCAGTTCGG-ATT-GCAGGCTGCAAC-T-CGCCTGCATGAA-GT
C-GG-AATCGCTAGTAATCGC-GGATCA-G-C-A-TGCCG-CGGT-GAATACGTT-CCCGGGCCTTGTACACACCG-CCC
GTCACACC-A-TG-AGAGTTT-GTA-AC-A-CC-CAAA-GCC-GGTGGG-G-TAA-C-C---AGTG----GG-AA-CCAG
C-CGTC-T-A-AG-GT-GG-GAC-AGA?????????????????????????????????????????????????????
??????????????????????????????????????
>Lactobacillus_graminis_AM113778_045
??????????AAGTT--T-G-A--T-T-C-T--GGC-T-CAGGAC-G-AA-C-GC-TG-G-C-GGCG-TG---CCT-AA-
TA-C-A-TG-CAA--G-T-C-GAAC-GCA---CTC---TCGTTAGA-TAGGA-GTG--AG-T--G-GCG-GAC-G-G-G-
TGAGTAA-C-A-C-GTGGG-TAACC-TGC-CC-TAA-AG-T-GG-GG-GATAA-CA-T-T-TGGAAA-CA-GATGCTAAT
ACCGCA--T-A-A-A--ACCTA-GC--ACC-GC-ATGGT--G-CAA-G-G-TTGAAA-GA-T-GG-T----TT-CG---G
-CTATCACTT--TAGG-AT-GG-A-CCC-GC--GGTGCATTAGTTAG-TTGGT-GAGG-TAA-AGGC-TC-ACCA-AGAC
CGTGAT--G-C-AT-AG-CCGA-CCT-GAGA-GGGTAAT-C-GGCCAC-A--CTGG-GACTGAGA-CAC-G-GCCC-AGA
-CTCC--T-ACG--GG-AGGCA-G-CA-GTA-GGG-AAT-C-TT-C-C-A-CAAT-GGACGA-AA-GT-CTG-A--T-GG
-AGCAACGCC-GC-G-T-G-AGT-GAA-GA-A--GGTT-TT-C-G-G-A-T-CGTAAA-A-C-T-C-TGTT-GTTG-GAG
AA-G-AACGT-ATT-TGA-TAG--TAA-C-T--GA-T-C-A-G-GT-AG-TGA-CGG-TA-TCCA-AC--C-AGAAA-G-
CC-AC-GG-CTAA-C-TACGTG-C-C-A--GC-A-GC-CGC-GGT-AA-TAC-G-T-A--G-GT-GGC--A-A-G-C-GT
TG-T-C-C-GG-A-T-T-T-ATT--GGGC-GT-AAAGC-G-A--GC-G-C-A--GG-C-G-G--TT-TT-TT-A-AG---
TCT-G--A-TG-TG-AAA-G-C-C-TT-CGG-C--TCA-A-CC-GA--A-GA-A-G--T-GC-A-T-C--GG-A-AA-CT
-G---GG-AA--A-CT-T-G-AG-TG-----C-AGAA--G-A-G-G-A-C-A-G-T-GGA-A-CT-CC-A-T-GT-G-T-
A-G-CG-G-TG-AAA-TG-CG-T-AG-ATAT-A-T-GG-A-AG---AAC-A-C-C-A-G--T-GGC-G-AA-GGC-G-G-
-C-T-G-T-C-T-G-G-T--C-TG-T-AACT-G-A-C-GC-T-G-A-G-GC-T-C-G-AAA-G-C-A-T-GGG-T-A-G-
C-AAA-CA-GG-A-TT-AG-A-T-A-CCCT--G-G-T-AG-T-CCATGCC-GT-AAA-CG-ATGA-G-T-G-CT--AGGT
GTTGG-A-G--GGT-TTCC-GCC-C-TT-C-A-GTGC-CG-CAGC-T-AA-C-GC-AT-T-A-AG-C-AC-T-CC-GC-C
-TGGG-G-AGTA-CGACC-G-C-AA-GG-TTG-AAACTC-AAA-GGAA-TTGA-CGGGGG-CCCG-C-A-CAAG-C-GGT
---GGAGCAT-GTGG-TTTAAT-T-CGAAGCAACG-CGAAGAACCTT-ACCAGGTCTT-GA-CATC-CTT--TG--ACCA
CTC-TAG-AGA-TAG-A-GC-TT-TC--CCTT-CGGG--GA--CA-A-A-GTGA-CAGG-T-GG-T-GCATGGT-TGT-C
GT-C-AGCT-C-GT-G-TCG-TGAGATG-TTGGG-T-TA-AGTCCCGCA-AC-GAG-C-GCAACC-CTTATT-ACTA-G-
TT-GCC-AG-CA-TTAAGT-TGGG-CACT-CTAGTGAGA-CTG-CC-GGTG-ACAAAC-C--GGA-GG-AA-GGTGGGGA
CGACGTC-AAATCATCATGCCCC-TTATGACCTGGGCTACACACGTGCTACAATGGATGGTACAACGAGT-TGCGAGACC
-GCGAGG-T-TTAGCTAATCTC-TTAAAA-CCATTCTCAGTTCGG-ATT-GTAGGCTGCAAC-T-CGCCTACATGAA-GC
C-GG-AATCGCTAGTAATCGC-GGATCA-G-C-A-TGCCG-CGGT-GAATACGTT-CCCGGGCCTTGTACACACCG-CCC
GTCACACC-A-TG-AGAGTTT-GTA-AC-A-CC-CAAA-GCC-GGTGAG-G-TAA-C-CT--TTCG---GGG-AG-CCAG
C-CGTC-T-A-AG-GT-GG-GAC-AGA-TG-ATT-AGGGT-G-AA-GTCGTA-ACAA-GG-TA-G-C-C-G-TA--GG--
AGA-ACC-T-GC--GG??????????????????????
>Meliponini_OTU64 Tcar292_34569
------------------------------------------GAC-G-AA-C-GC-TG-G-C-GGCG-TG---CCT-AA-
TA-C-A-TG-CAA--G-T-C-GAGC-GAG---CAA---TTTTG-AC-GGAC--GCG--AG-C--G-GCG-GAT-G-G-G-
TGAGTAA-C-A-C-GTGGG-CAACC-TGC-CC-TTT-AG-C-TT-GG-GATAC-CA-C-T-TGGAAA-CA-GGTGCTAAT
ACCAAA--T-A-A-G--CAGCA-AG--AGC-GC-ATGCT--CAAGC---T-GAGAAA-GG-C-GG-C--T-TT-CG--AG
-CTGTCACTA--AAGG-AT-GG-G-CCC-GC--GGTGCATTAGCTAG-TTGGT-AAGG-TAA-CGGC-CT-ACCA-AGGC
GATGAT--G-C-AT-AG-CCGA-GTT-GAGA-GACTGAC-C-GGCCAC-A--TTGG-GACTGAGA-CAC-G-GCCC-AAA
CGTCC--T-ACG--GG-AG-------------------------------------------------------------
--------------------------------------------------------------------------------
--------------------------------------------------------------------------------
--------------------------------------------------------------------------------
--------------------------------------------------------------------------------
--------------------------------------------------------------------------------
--------------------------------------------------------------------------------
--------------------------------------------------------------------------------
--------------------------------------------------------------------------------
--------------------------------------------------------------------------------
--------------------------------------------------------------------------------
--------------------------------------------------------------------------------
--------------------------------------------------------------------------------
--------------------------------------------------------------------------------
--------------------------------------------------------------------------------
--------------------------------------------------------------------------------
--------------------------------------------------------------------------------
--------------------------------------------------------------------------------
--------------------------------------------------------------------------------
--------------------------------------------------------------------------------
--------------------------------------------------------------------------------
--------------------------------------
>Meliponini_OTU24 Tcar292_5115
------------------------------------------GAT-G-AA-C-GC-TG-G-C-GGCG-TG---CCT-AA-
TA-C-A-TG-CAA--G-T-T-GAGC-GCA---CTC---TCGTT-AA-TGAGA-GTG--AG-C--G-GCG-AAT-G-G-G-
TGAGTAA-C-A-C-GTGGG-TAACT-TGC-CC-CGA-AG-T-AT-GG-GATAA-CA-T-T-TGGAAA-CA-AGTGCTAAT
ACCGTA--T-A-A-C--AA-TG-AA-AACC-GC-ATGGT--T-TTC-A-C-TTGAAA-GG-T-GG-T----TT-CG---G
-CCATCGCTT--TGGG-AT-GA-G-CCC-GC--GGCGCATTAGCTAG-TTGGT-GAGA-TAA-AAGC-TT-ACCA-AGGC
GATGAT--G-C-GT-AG-CCGA-CCT-GAGA-GGGTAAT-C-GGTCAC-A--TTGG-AACTGAGA-CAC-G-GTCC-AGA
-CTCC--T-AC---------------------------------------------------------------------
--------------------------------------------------------------------------------
--------------------------------------------------------------------------------
--------------------------------------------------------------------------------
--------------------------------------------------------------------------------
--------------------------------------------------------------------------------
--------------------------------------------------------------------------------
--------------------------------------------------------------------------------
--------------------------------------------------------------------------------
--------------------------------------------------------------------------------
--------------------------------------------------------------------------------
--------------------------------------------------------------------------------
--------------------------------------------------------------------------------
--------------------------------------------------------------------------------
--------------------------------------------------------------------------------
--------------------------------------------------------------------------------
--------------------------------------------------------------------------------
--------------------------------------------------------------------------------
--------------------------------------------------------------------------------
--------------------------------------------------------------------------------
--------------------------------------------------------------------------------
--------------------------------------
>Meliponini_OTU329 Tcar.T_2850
------------------------------------------GAT-G-AA-C-GC-TG-G-T-GGCG-TG---CCT-AA-
TA-C-A-TG-CAA--G-T-C-GAGC-GCA---CTC---TCGTT-AA-TGAGA-GTG--AG-C--G-GCG-AAT-G-G-G-
TGAGTAA-C-A-C-GTGGG-TAATT-TGC-CC-TAA-AG-T-AT-GG-GATAA-CA-T-T-TGGAAA-CA-AGTGCTAAT
ACCGTA--T-A-A-T--AA-TA-AA-AATC-GC-ATGGT--T-TTT-A-T-TTGAAA-GG-T-GG-T----TT-CG---G
-CCATCGCTT--TTGG-AT-GA-G-CCC-GC--GGTGCATTAGCTAG-TTGGT-GAGA-TAA-TAGC-TC-ACCA-AGGC
AATGAT--G-C-GT-AG-CCGA-CAT-GAGA-GGGTAAT-C-GGTCAC-A--TTGG-AACTGAGA-CAC-G-GTCC-AGA
-CTCC--T-AC---------------------------------------------------------------------
--------------------------------------------------------------------------------
--------------------------------------------------------------------------------
--------------------------------------------------------------------------------
--------------------------------------------------------------------------------
--------------------------------------------------------------------------------
--------------------------------------------------------------------------------
--------------------------------------------------------------------------------
--------------------------------------------------------------------------------
--------------------------------------------------------------------------------
--------------------------------------------------------------------------------
--------------------------------------------------------------------------------
--------------------------------------------------------------------------------
--------------------------------------------------------------------------------
--------------------------------------------------------------------------------
--------------------------------------------------------------------------------
--------------------------------------------------------------------------------
--------------------------------------------------------------------------------
--------------------------------------------------------------------------------
--------------------------------------------------------------------------------
--------------------------------------------------------------------------------
--------------------------------------
>Meliponini_OTU259 Aans.Z3_43396
------------------------------------------ATT-G-AA-C-GC-TG-G-C-GGCA-GG---CCT-AA-
CA-C-A-TG-CAA--G-T-C-GAAC-GCA---CTC---TCGTT-GA-TGAGA-GTG--AG-T--G-GCG-AAT-G-G-G-
TGAGTAA-C-A-C-GTGAG-CAACC-TGC-CT-TTG-AG-T-AT-GG-GATAG-CA-T-T-TGGAAA-CG-AATGATAAT
ACCGTA--T-A-A-C--AACTG-A--AACC-AC-ATGGT--T-TCA-G-T-CCGAAA-GA-T-GC-G----TT-TG----
--CATCGCTC--TTAG-AT-AG-A-CTC-GC--GGCGCATTAGTTAG-TTGGT-AAGA-TAA-AAGG-CCTACCA-AGAC
GATGAT--G-C-GT-AG-CCGA-CCT-GAGAGGGGTAAT-C-GGCCAC-A--TTGG-AACTGA-----------------
--------------------------------------------------------------------------------
--------------------------------------------------------------------------------
--------------------------------------------------------------------------------
--------------------------------------------------------------------------------
--------------------------------------------------------------------------------
--------------------------------------------------------------------------------
--------------------------------------------------------------------------------
--------------------------------------------------------------------------------
--------------------------------------------------------------------------------
--------------------------------------------------------------------------------
--------------------------------------------------------------------------------
--------------------------------------------------------------------------------
--------------------------------------------------------------------------------
--------------------------------------------------------------------------------
--------------------------------------------------------------------------------
--------------------------------------------------------------------------------
--------------------------------------------------------------------------------
--------------------------------------------------------------------------------
--------------------------------------------------------------------------------
--------------------------------------------------------------------------------
--------------------------------------------------------------------------------
--------------------------------------
>Meliponini_OTU1 Aaus217_31052
------------------------------------------GAT-G-AA-C-GC-TG-G-C-GGCG-TG---CCT-AA-
TA-C-A-TG-CAA--G-T-C-GAAC-GCA---CTC---TCGTA-AA-TGAGA-GTG--AG-T--G-GCG-AAT-G-G-G-
TGAGTAA-C-A-C-GTGAG-CAACC-TGC-CT-TTG-AG-T-AT-GG-GATAG-CA-T-T-TGGAAA-CG-AATGATAAT
ACCGTA--T-A-A-C--AACTG-AA--ACC-AC-ATGGT--T-TCA-G-T-TCGAAA-GA-T-GC-G----TT-TG----
--CATCGCTC--TTAG-AT-GG-A-CTC-GC--GGCGCATTAGTTAG-TTGGT-GAGA-TAA-AGGC-CC-ACCA-AGAC
GATGAT--G-C-GT-AG-CCGA-CCT-GAGA-GGGTAAT-C-GGCCAC-A--TTGG-AACTGAGA-CAC-G-GTCC-AGA
-CTCC--T-ACG--GG-A--------------------------------------------------------------
--------------------------------------------------------------------------------
--------------------------------------------------------------------------------
--------------------------------------------------------------------------------
--------------------------------------------------------------------------------
--------------------------------------------------------------------------------
--------------------------------------------------------------------------------
--------------------------------------------------------------------------------
--------------------------------------------------------------------------------
--------------------------------------------------------------------------------
--------------------------------------------------------------------------------
--------------------------------------------------------------------------------
--------------------------------------------------------------------------------
--------------------------------------------------------------------------------
--------------------------------------------------------------------------------
--------------------------------------------------------------------------------
--------------------------------------------------------------------------------
--------------------------------------------------------------------------------
--------------------------------------------------------------------------------
--------------------------------------------------------------------------------
--------------------------------------------------------------------------------
--------------------------------------
>Meliponini_OTU140 Aaus217_29543
------------------------------------------GAT-G-AA-C-GC-TG-G-C-GGCG-TG---CCT-AA-
TA-C-A-TG-CAA--G-T-C-GAAC-GCA---CTC---TCGTA-AA-TGAGA-GTG--AG-T--G-GCG-AAT-G-G-G-
TGAGTAA-C-A-C-GTGAG-GAACC-CGC-CC-TTA-AG-T-CT-GG-GATAG-CA---T-TGGGAAACT-AATGATAAT
ACCGGA--T-A-A-C--AACTG-AA--ACC-AC-ATGGT--T-TCA-G-T-TTAAAA-GA-T-GC-G----TT-TG----
--CACCGCTT--TTGG-AT-GG-A-CTC-GC--GGCGCATTAGTTAG-TTGGT-AAGA-TAA-AGGC-CT-ACCA-AGAC
GGTGAT--G-C-GT-AG-CCGA-CCT-GAGA-GGGTAAT-C-GGCCAC-A--TTGG-AACTGAGA-CAC-G-GTCC-AGA
-CTCC--T-ACG--GG-A--------------------------------------------------------------
--------------------------------------------------------------------------------
--------------------------------------------------------------------------------
--------------------------------------------------------------------------------
--------------------------------------------------------------------------------
--------------------------------------------------------------------------------
--------------------------------------------------------------------------------
--------------------------------------------------------------------------------
--------------------------------------------------------------------------------
--------------------------------------------------------------------------------
--------------------------------------------------------------------------------
--------------------------------------------------------------------------------
--------------------------------------------------------------------------------
--------------------------------------------------------------------------------
--------------------------------------------------------------------------------
--------------------------------------------------------------------------------
--------------------------------------------------------------------------------
--------------------------------------------------------------------------------
--------------------------------------------------------------------------------
--------------------------------------------------------------------------------
--------------------------------------------------------------------------------
--------------------------------------
>Meliponini_OTU28 Aaus217_319
------------------------------------------GAT-G-AA-C-GC-TG-G-C-GGCG-TG---CCT-AA-
TA-C-G-TG-CAA--G-T-C-GAAC-GCA---CTC---TCGTT-GG-TGAGA-GTG--AG-T--G-GCG-AAT-G-G-G-
TGAGTAA-C-A-C-GTGGG-CAACC-TGC-CT-TTG-AG-T-AT-GG-GATAG-CA-T-T-TGGAAA-CG-AATGATAAT
ACCGTA--T-A-A-C--AACTG-AA--ACC-AC-ATGGT--T-TCA-G-T-TCGAAA-GA-T-GC-G----TT-TG----
--CATCGCTC--TTAG-AT-GG-G-CTC-GC--GGCGCATTAGTTAG-TTGGT-GAGA-TAA-AGGC-CC-ACCA-AGAC
GATGAT--G-C-GT-AG-CCGA-CCT-GAGA-GGGTAAT-C-GGCCAC-A--TTGG-AACTGAGA-CAC-G-GTCC-AGA
-CTCC--T-ACG--GG-A--------------------------------------------------------------
--------------------------------------------------------------------------------
--------------------------------------------------------------------------------
--------------------------------------------------------------------------------
--------------------------------------------------------------------------------
--------------------------------------------------------------------------------
--------------------------------------------------------------------------------
--------------------------------------------------------------------------------
--------------------------------------------------------------------------------
--------------------------------------------------------------------------------
--------------------------------------------------------------------------------
--------------------------------------------------------------------------------
--------------------------------------------------------------------------------
--------------------------------------------------------------------------------
--------------------------------------------------------------------------------
--------------------------------------------------------------------------------
--------------------------------------------------------------------------------
--------------------------------------------------------------------------------
--------------------------------------------------------------------------------
--------------------------------------------------------------------------------
--------------------------------------------------------------------------------
--------------------------------------
>Meliponini_OTU83 Tcar292_24977
------------------------------------------GAT-G-AA-C-GC-TG-G-C-GGCG-TG---CCT-AA-
TA-C-A-TG-CAA--G-T-C-GAGC-GCA---CTC---TCGTT-AA-TGAGA-GTG--AG-C--G-GCG-AAT-G-G-G-
TGAGTAA-C-A-C-GTGGGTAATCC--GC-CC-TAA-GG-T-AT-GG-GATAA-CA-T-T-TGGAAA-CA-AGTGCTAAT
ACCGTA--T-A-A-T--AA-TG-AA-AACC-GC-ATGGT--T-TTT-A-C-TTGAAA-GG-T-GG-T----TT-CG---G
-CCACCGCCT--TTGG-AT-GA-G-CCC-GC--GGCGCATTAGCTAG-TTGGT-GAGA-TAA-TAGC-TC-ACCA-AGGC
AATGAT--G-C-GT-AG-CCGA-CCT-GAGA-GGGTAAT-C-GGTCAC-A--TTGG-AACTGAGA-CAC-G-GTCC-AGA
-CTCC--T-AC---------------------------------------------------------------------
--------------------------------------------------------------------------------
--------------------------------------------------------------------------------
--------------------------------------------------------------------------------
--------------------------------------------------------------------------------
--------------------------------------------------------------------------------
--------------------------------------------------------------------------------
--------------------------------------------------------------------------------
--------------------------------------------------------------------------------
--------------------------------------------------------------------------------
--------------------------------------------------------------------------------
--------------------------------------------------------------------------------
--------------------------------------------------------------------------------
--------------------------------------------------------------------------------
--------------------------------------------------------------------------------
--------------------------------------------------------------------------------
--------------------------------------------------------------------------------
--------------------------------------------------------------------------------
--------------------------------------------------------------------------------
--------------------------------------------------------------------------------
--------------------------------------------------------------------------------
--------------------------------------
>Meliponini_OTU357 Aaus217_7106
------------------------------------------GAT-G-AA-C-GC-TG-G-C-GGCG-TG---CCT-AA-
TA-C-A-TG-CAA--G-T-C-GAAC-GCA---CTC---TCGTA-AA-TGAGG-GTG--AG-T--G-GCG-AAT-G-G-G-
TGAGTAA-C-A-C-GTGAG-GAACC-TGC-CC-TTA-AG-T-CT-GG-GATAG-CA---T-TGGGAAACT-AATGATAAT
ACCGGA--T-A-A-C--AACTG-AA--ACC-AC-ATGGT--T-TCA-G-T-TTGAAA-GG-T-G--C----TT-CG----
-GCATCGCTT--TTGG-AT-GG-A-CTC-GC--GGCGCATTAGTTAG-TTGGT-AAGA-TAA-AGGC-CT-ACCA-AGAC
GATGAT--G-C-GT-AG-CCGA-CCT-GAGA-GGGTAAT-C-GGCCAC-A--TTGG-AACTGAGA-CAC-G-GTCC-AGA
-CTCC--T-ACG--GG-A--------------------------------------------------------------
--------------------------------------------------------------------------------
--------------------------------------------------------------------------------
--------------------------------------------------------------------------------
--------------------------------------------------------------------------------
--------------------------------------------------------------------------------
--------------------------------------------------------------------------------
--------------------------------------------------------------------------------
--------------------------------------------------------------------------------
--------------------------------------------------------------------------------
--------------------------------------------------------------------------------
--------------------------------------------------------------------------------
--------------------------------------------------------------------------------
--------------------------------------------------------------------------------
--------------------------------------------------------------------------------
--------------------------------------------------------------------------------
--------------------------------------------------------------------------------
--------------------------------------------------------------------------------
--------------------------------------------------------------------------------
--------------------------------------------------------------------------------
--------------------------------------------------------------------------------
--------------------------------------
>Meliponini_OTU107 Tcar.T_5306
------------------------------------------GAT-G-AA-C-GC-TG-G-C-GGCG-TG---CCT-AA-
TA-C-A-TG-CAA--G-T-C-GAAC-GCA---CTC---TCGTA-AA-TGAGA-GTG--AG-T--G-GCG-AAT-G-G-G-
TGAGTAA-C-A-C-GTGAG-GAACC-CGC-CC-TTA-AG-T-CT-GG-GATAG-CA---T-TGGGAAACT-AATGATAAT
ACCGGA--T-A-A-T--AACTA-AA--GCC-AC-ATGGC--T-TTA-G-T-TTGAAA-GG-T-G--C----TT-CG----
-GCATCGCTT--TTGG-AT-GG-A-CTC-GC--GGCGCATTAGTTAG-TTGGT-AGGA-TAA-AGGC-CT-ACCA-AGAC
GATGAT--G-C-GT-AG-CCGA-CCT-GAGA-GGGTAAT-C-GGCCAC-A--TTGG-AACTGAGA-CAC-G-GTCC-AGA
-CTCC--T-ACG--GG-A--------------------------------------------------------------
--------------------------------------------------------------------------------
--------------------------------------------------------------------------------
--------------------------------------------------------------------------------
--------------------------------------------------------------------------------
--------------------------------------------------------------------------------
--------------------------------------------------------------------------------
--------------------------------------------------------------------------------
--------------------------------------------------------------------------------
--------------------------------------------------------------------------------
--------------------------------------------------------------------------------
--------------------------------------------------------------------------------
--------------------------------------------------------------------------------
--------------------------------------------------------------------------------
--------------------------------------------------------------------------------
--------------------------------------------------------------------------------
--------------------------------------------------------------------------------
--------------------------------------------------------------------------------
--------------------------------------------------------------------------------
--------------------------------------------------------------------------------
--------------------------------------------------------------------------------
--------------------------------------
>Lactobacillus_guizhouensis_EF433578_124
??????????????????????????????????????????????G-GC-G-AC-GG-G-C-GGCG-TG---TAT--A-
TA-C-A-TG-CAA--G-T-C-GAGC-GAA---CTT---AACTT-AA-TGA-G-GTG--AG-C--G-GCG-GAT-G-G-G-
TGAGTAA-C-A-C-GTGGG-TAACC-TGC-CC-TTA-AG-T-GG-GG-GATAA-CA-T-T-TGGAAA-CA-GATGCTAAT
ACCGCA--T-A-A-A--TCCTC-AA--ACC-AC-ATGGT--T-TGA-G-G-CTGAAA-GA-A-GG-C----TT-CG---G
-CTTTCACTT--AAGG-AT-GG-A-CCC-GC--GGCGCATTAGTTAG-TTGGT-GAGG-TAA-TGGC-TC-ACCA-AGAC
CGTGAT--G-C-GT-AG-CCGA-CCT-GAGA-GGGTGAT-C-GGCCAC-A--TTGG-GACTGAGA-CAC-G-GCCC-AAA
-CTCC--T-ACG--GG-AGGCA-G-CA-GTA-GGG-AAT-C-TT-C-C-A-CAAT-GGACGC-AA-GT-CTG-A--T-GG
-AGCAACGCC-GC-G-T-G-AGT-GAA-GA-A--GGCT-TT-C-G-G-G-T-CGTAAA-A-C-T-C-TGTT-GTTG-AAG
AA-G-AACAC-TAG-TGA-GAG--TAA-C-T--GT-T-C-A-T-TA-GT-TGA-CGG-TA-TTCA-AC--C-AGAAA-G-
CC-AC-GG-CTAA-C-TACGTG-C-C-A--GC-A-GC-CGC-GGT-AA-TAC-G-T-A--G-GT-GGC--A-A-G-C-GT
TA-T-C-C-GG-A-T-T-T-ATT--GGGC-GT-AAAGC-G-A--GC-G-C-A--GG-C-G-G--TT-TC-TT-A-AG---
TCT-G--A-TG-TG-AAA-G-C-C-CC-CGG-C--TCA-A-CC-GG--G-GA-A-G--T-GC-A-T-C--GG-A-AA-CT
-G---GG-AA--A-CT-T-G-AG-TG-----C-AGAA--G-A-G-G-A-C-A-G-T-GGA-A-CT-CC-A-T-GT-G-T-
A-G-CG-G-TG-AAA-TG-CG-T-AG-ATAT-A-T-GG-A-AG---AAC-A-C-C-A-G--T-GGC-G-AA-GGC-G-G-
-C-T-G-T-C-T-G-G-T--C-TG-T-AACT-G-A-C-GC-T-G-A-G-GC-T-C-G-AAA-G-C-A-T-GGG-T-A-G-
C-GAA-CA-GG-A-TT-AG-A-T-A-CCCT--G-G-T-AG-T-CCATGCC-GT-AAA-CG-ATGA-A-T-A-CT--AGGT
GTTGG-A-G--GGT-TTCC-GCC-C-TT-C-A-GTGC-CG-CAGC-T-AA-C-GC-AT-T-A-AG-T-AT-T-CC-GC-C
-TGGG-G-AGTA-CGACC-G-C-AA-GG-TTG-AAACTC-AAA-GGAA-TTGA-CGGGGG-CCCG-C-A-CAAG-C-GGT
---GGAGCAT-GTGG-TTTAAT-T-CGAAGCAACG-CGAAGAACCTT-ACCAGGTCTT-GA-CATC-TTC--TG--CCAA
TCT-GAG-AGA-TCA-G-AC-GT-TC--CCTT-CGGG--GA--CA-G-A-ATGA-CAGG-T-GG-T-GCATGGT-TGT-C
GT-C-AGCT-C-GT-G-TCG-TGAGATG-TTGGG-T-TA-AGTCCCGCA-AC-GAG-C-GCAACC-CTTATG-ACTA-G-
TT-GCC-AG-CA-TTCAGT-TGGG-CACT-CTAGTAAGA-CTG-CC-GGTG-ACAAAC-C--GGA-GG-AA-GGTGGGGA
CGACGTC-AAATCATCATGCCCC-TTATGACCTGGGCTACACACGTGCTACAATGGCCGGTACAACGAGT-TGCCAACCC
-GCGAGG-G-TGCGCTAATCTC-TTAAAG-CCGGTCTCAGTTCGG-ACT-GTAGGCTGCAAC-T-CGCCTACACGAA-GT
C-GG-AATCGCTAGTAATCGC-GGATCA-G-C-A-TGCCG-CGGT-GAATACGTT-CCCGGGCCTTGTACACACCG-CCC
GTCACACC-A-TG-AGAGTTT-GTA-AC-A-CC-CGAA-GCC-GGTGGG-G-TAA-C-CCT-TTT---AGGG-AG-CTAG
C-CGTC-T-A-AG-GT-GT-ACC-ACA-T???????????????????????????????????????????????????
??????????????????????????????????????
>Lactobacillus_guizhouensis_GU138576_113
???????????????????????????????????????????????????C-GC-TG-G-C-GGCG-TG---CCT-AA-
TA-C-A-TG-CAA--G-T-C-GAGC-GAA---CTT---AACTT-AA-TGA-G-GTG--AG-C--G-GCG-GAT-G-G-G-
TGAGTAA-C-A-C-GTGGG-TAACC-TGC-CC-TTA-AG-T-GG-GG-GATAA-CA-T-T-TGGAAA-CA-GGTGCTAAT
ACCGCA--T-A-A-A--TCCTC-AA--ACC-AC-ATGGT--T-TGA-G-G-CTGAAA-GA-A-GG-C----TT-CG---G
-CTTTCACTT--AAGG-AT-GG-A-CCC-GC--GGCGCATTAGTTAG-TTGGT-GAGG-TAA-TGGC-TC-ACCA-AGAC
CGTGAT--G-C-GT-AG-CCGA-CCT-GAGA-GGGTGAT-C-GGCCAC-A--TTGG-GACTGAGA-CAC-G-GCCC-AAA
-CTCC--T-ACG--GG-AGGCA-G-CA-GTA-GGG-AAT-C-TT-C-C-A-CAAT-GGACGC-AA-GT-CTG-A--T-GG
-AGCAACGCC-GC-G-T-G-AGT-GAA-GA-A--GGCT-TT-C-G-G-G-T-CGTAAA-A-C-T-C-TGTT-GTTG-AAG
AA-G-AACAC-TAG-TGA-GAG--TAA-C-T--GT-T-C-A-T-TA-GT-TGA-CGG-TA-TTCA-AC--C-AGAAA-G-
CC-AC-GG-CTAA-C-TACGTG-C-C-A--GC-A-GC-CGC-GGT-AA-TAC-G-T-A--G-GT-GGC--A-A-G-C-GT
TA-T-C-C-GG-A-T-T-T-ATT--GGGC-GT-AAAGC-G-A--GC-G-C-A--GG-C-G-G--TT-TC-TT-A-AG---
TCT-G--A-TG-TG-AAA-G-C-C-CC-CGG-C--TCA-A-CC-GG--G-GA-A-G--T-GC-A-T-C--GG-A-AA-CT
-G---GG-AA--A-CT-T-G-AG-TG-----C-AGAA--G-A-G-G-A-C-A-G-T-GGA-A-CT-CC-A-T-GT-G-T-
A-G-CG-G-TG-AAA-TG-CG-T-AG-ATAT-A-T-GG-A-AG---AAC-A-C-C-A-G--T-GGC-G-AA-GGC-G-G-
-C-T-G-T-C-T-G-G-T--C-TG-T-AACT-G-A-C-GC-T-G-A-G-GC-T-C-G-AAA-G-C-A-T-GGG-T-A-G-
C-GAA-CA-GG-A-TT-AG-A-T-A-CCCT--G-G-T-AG-T-CCATGCC-GT-AAA-CG-ATGA-A-T-A-CT--AGGT
GTTGG-A-G--GGT-TTCC-GCC-C-TT-C-A-GTGC-CG-CAGC-T-AA-C-GC-AT-T-A-AG-T-AT-T-CC-GC-C
-TGGG-G-AGTA-CGACC-G-C-AA-GG-TTG-AAACTC-AAA-GGAA-TTGA-CGGGGG-CCCG-C-A-CAAG-C-GGT
---GGAGCAT-GTGG-TTTAAT-T-CGAAGCAACG-CGAAGAACCTT-ACCAGGTCTT-GA-CATC-TTC--TG--CCAA
TCT-GAG-AGA-TCA-G-AC-GT-TC--CCTT-CGGG--GA--CA-G-A-ATGA-CAGG-T-GG-T-GCATGGT-TGT-C
GT-C-AGCT-C-GT-G-TCG-TGAGATG-TTGGG-T-TA-AGTCCCGCA-AC-GAG-C-GCAACC-CTTATG-ACTA-G-
TT-GCC-AG-CA-TTCAGT-TGGG-CACT-CTAGTAAGA-CTG-CC-GGTG-ACAAAC-C--GGA-GG-AA-GGTGGGGA
CGACGTC-AAATCATCATGCCCC-TTATGACCTGGGCTACACACGTGCTACAATGGCCGGTACAACGAGT-CGCCAACCC
-GCGAGG-G-TGCGCTAATCTC-TTAAAG-CCGGTCTCAGTTCGG-ACT-GTAGGCTGCAAC-T-CGCCTACACGAA-GT
C-GG-AATCGCTAGTAATCGC-GGATCA-G-C-A-TGCCG-CGGT-GAATACGTT-CCCGGGCCTTGTACACACCG-CCC
GTCACACC-A-TG-AGAGTTT-GTA-AC-A-CC-CGAA-GCC-GGTGGG-G-TAA-C-CCT-TTT---AGGG-AG-CTAG
C-CGTC-T-A-AG-GT-GG-GAC-AGA-TG-ATT-AGGGG????????????????????????????????????????
??????????????????????????????????????
>Lactobacillus_halophilus_AB240455_081
????????????GTT--T-G-A--T-C-C-T--GGC-T-CAGGAC-G-AA-C-GC-TG-G-C-GGCG-TG---CCT-AA-
TA-C-A-TG-CAA--G-T-C-GCAC-GCA---CAA---CCGTT-AA-CCTAC-GTG--AG-T--G-GCG-GAC-G-G-G-
TGAGTAA-C-A-C-GTGGG-TAACC-AAC-CC-TGA-AG-C-GG-GG-GATAA-CC-T-T-TGGAAA-CA-GAGGCTAAT
ACCGCA--T-A-G-T-TTATCG-CG--ACC-TC-CTGGT--C-GCA-A-T-AATAAA-GA-C-GG-C----TT-CG---G
-CTGTCACTT--CAGG-AC-AG-A-CCC-GC--GGCGTATTAGCTAG-TTGGT-GGGA-TAA-AGGC-CT-ACCA-AGGC
GATGAT--A-C-GT-AG-CCGA-CCT-GAGA-GGGTAAT-C-GGCCAC-A--TTGG-GACTGAGA-CAC-G-GCCC-AAA
-CTCC--T-ACG--GG-AGGCA-G-CA-GTA-GGG-AAT-C-TT-C-C-A-CAAT-GGACGC-AA-GT-CTG-A--T-GG
-AGCAACGCC-GC-G-T-G-AGT-GAA-GA-A--GGGT-TT-C-G-G-C-T-CGTAAA-A-C-G-C-TGTT-GTTG-GAG
AA-G-AACCG-GGG-GTA-GAG--TAA-C-T--GT-T-A-T-C-CC-CT-TGA-CGG-TA-TCCA-AC--C-AGAAA-G-
CC-AC-GG-CTAA-C-TACGTG-C-C-A--GC-A-GC-CGC-GGT-AA-TAC-G-T-A--G-GT-GGC--A-A-G-C-GT
TG-T-C-C-GG-A-T-T-T-ATT--GGGC-GT-AAAGC-G-A--GC-G-C-A--GG-C-G-G--TT-TT-TT-A-AG---
TCT-G--A-TG-TG-AAA-G-C-C-TT-CGG-C--TTA-A-CC-GA--A-GA-A-G--G-GC-A-T-C--AG-A-AA-CT
-G---AG-AA--G-CT-T-G-AG-GA-----C-AGAA--A-A-G-G-A-A-A-G-T-GGA-A-CT-CC-A-T-GT-G-T-
A-G-CG-G-TG-AAA-TG-CG-T-AG-ATAT-A-T-GG-A-AG---AAC-A-C-C-A-G--T-GGC-G-AA-GGC-G-G-
-C-T-T-T-C-T-G-G-T--C-TG-T-TACT-G-A-C-GC-T-G-A-G-GC-T-C-G-AAA-G-T-A-T-GGG-G-A-G-
C-GAA-CA-GG-A-TT-AG-A-T-A-CCCT--G-G-T-AG-T-CCATACC-GT-AAA-CG-ATGA-A-T-G-CT--AAGT
GTTGG-A-G--GGT-TTCC-GCC-C-TT-C-A-GTGC-TG-CAGC-T-AA-C-GC-AT-T-A-AG-C-AT-T-CC-GC-C
-TGGG-G-AGTA-CGACC-G-C-AA-GG-TTG-AAACTC-AAA-GGAA-TTGA-CGGGGG-CCCG-C-A-CAAG-C-GGT
---GGAGCAT-GTGG-TTTAAT-T-CGAAGCAACG-CGAAGAACCTT-ACCAGGTCTT-GA-CATC-CTT--TG--ACCG
CTG-TCG-AGA-GAC-A-GT-TT-GC--CCTT-CGGG--GC--CA-A-A-GTGA-CAGG-T-GG-T-GCATGGT-TGT-C
GT-C-AGCT-C-GT-G-TCG-TGAGATG-TTGGG-T-TA-AGTCCCGCA-AC-GAG-C-GCAACC-CTTATG-ACTA-G-
TT-GCC-AG-CA-TTTAGT-TGGG-CACT-CTAGTGAGA-CTG-CC-GGTG-ACAAAC-C--GGA-GG-AA-GGTGGGGA
TGACGTC-AAATCAGCATGCCCC-TGATGACCTGGGCTACACACGTGCTACAATGGTCGGGACAACGAGT-AGCGCGCCC
-GCGAGG-G-TTAGCTAATCTC-TAAAAA-CCGATCTCAGTTCGG-ATT-GCAGGCTGCAAC-T-CGCCTGCATGAA-GC
C-GG-AATCGCTAGTAATCGC-GGATCA-G-C-A-TGCCG-CGGT-GAATCCGTT-CCCGGGCCTTGTACACACCG-CCC
GTCACACC-A-TG-AGAGTTT-GTA-AC-A-CC-CAAA-GCC-GGTGGG-G-CAA-C-CC--TTCG---GGG-AG-CTAG
C-CGTC-T-A-AG-GT-GG-GAC-AGA-TG-ATT-GGGGT-G-AA-GTCGTA-ACAA-GG-TA-A???????????????
??????????????????????????????????????
>Lactobacillus_hammesii_AJ632219_043
??????????????????????????????T--GGC-T-CAGGAC-G-AA-C-GC-TG-G-C-GGCA-TG---CCT-AA-
TA-C-A-TG-CAA--G-T-C-GAAC-GAG---CTT---CCGTTGAA-TGAAA-GCG--AG-T--G-GCG-AAC-T-G-G-
TGAGTAA-C-A-C-GTGGG-TAACT-TGC-CC-AGA-AG-C-AG-GG-GATAA-CA-C-T-TGGAAA-CA-GGTGCTAAT
ACCGTA--T-A-A-C--AACAG-AA--ACC-GC-ATGGT--T-TCT-G-T-TTGAAA-GG-T-GG-T----TT-CG---G
-CTATCACTT--CTGG-AT-GG-A-CCC-GC--GGCGTATTAGTTAG-TTGGT-GAGG-TAA-AGGC-CC-ACCA-AGAC
AATGAT--A-C-GT-AG-CCGA-CCT-GAGA-GGGTAAT-C-GGCCAC-A--TTGG-GACTGAGA-CAC-G-GCCC-AAA
-CTCC--T-ACG--GG-AGGCA-G-CA-GTA-GGG-AAT-C-TT-C-C-A-CAAT-GGACGA-AA-GT-CTG-A--T-GG
-AGCAATGCC-GC-G-T-G-AGT-GAA-GA-A--GGGT-TT-C-G-G-C-T-CGTAAA-A-C-T-C-TGTT-GTTA-AAG
AA-G-AACAC-TTC-TGA-GAG--TAA-C-T--GT-T-C-A-G-AA-GT-TGA-CGG-TA-TTTA-AC--C-AGAAA-G-
CC-AC-GG-CTAA-C-TACGTG-C-C-A--GC-A-GC-CGC-GGT-AA-TAC-G-T-A--G-GT-GGC--A-A-G-C-GT
TG-T-C-C-GG-A-T-T-T-ATT--GGGC-GT-AAAGC-G-A--GC-G-C-A--GG-C-G-G--TT-TC-TT-A-AG---
TCT-G--A-TG-TG-AAA-G-C-C-TT-CGG-C--TTA-A-CC-GG--A-GA-A-G--T-GC-A-T-C--GG-A-AA-CT
-G---GG-AG--A-CT-T-G-AG-TG-----C-AGAA--G-A-G-G-A-C-A-G-T-GGA-A-CT-CC-A-T-GT-G-T-
A-G-CG-G-TG-GAA-TG-CG-T-AG-ATAT-A-T-GG-A-AG---AAC-A-C-C-A-G--T-GGC-G-AA-GGC-G-G-
-C-T-G-T-C-T-A-G-T--C-TG-T-AACT-G-A-C-GC-T-G-A-G-GC-T-C-G-AAA-G-C-A-T-GGG-T-A-G-
C-AAA-CA-GG-A-TT-AG-A-T-A-CCCT--G-G-T-AG-T-CCATGCC-GT-AAA-CG-ATGA-G-T-G-CT--AGGT
GTTGG-A-G--GGT-TTCC-GCC-C-TT-C-A-GTGC-CG-CAGC-T-AA-C-GC-AT-T-A-AG-C-AC-T-CC-GC-C
-TGGG-G-AGTA-CGACC-G-C-AA-GG-TTG-AAACTC-AAA-GGAA-TTGA-CGGGGG-CCCG-C-A-CAAG-C-GGT
---GGAGCAT-GTGG-TTTAAT-T-CGAAGCTACG-CGAAGAACCTT-ACCAGGTCTT-GA-CATC-TTC--TG--CCAA
TCT-TAG-AGA-TAA-G-AC-GT-TC--CCTT-CGGG--GA--CA-G-A-ATGA-CAGG-T-GG-T-GCATGGT-TGT-C
GT-C-AGCT-C-GT-G-TCG-TGAGATG-TTGGG-T-TA-AGTCCCGCA-AC-GAG-C-GCAACC-CTTATT-ATCA-G-
TT-GCC-AG-CA-TTAAGT-TGGG-CACT-CTGGTGAGA-CTG-CC-GGTG-ACAAAC-C--GGA-GG-AA-GGTGGGGA
TGACGTC-AAATCATCATGCCCC-TTATGACCTGGGCTACACACGTGCTACAATGGACGGTACAACGAGT-CGCGAAGTC
-GTGAGG-C-CAAGCTAATCTC-TTAAAG-CCGTTCTCAGTTCGG-ATT-GTAGGCTGCAAC-T-CGCCTACATGAA-GT
T-GG-AATCGCTAGTAATCGC-GGATCA-G-C-A-TGCCG-CGGT-GAATACGTT-CCCGGGCCTTGTACACACCG-CCC
GTCACACC-A-TG-AGAGTTT-GTA-AC-A-CC-CAAA-GCC-GGTGAG-A-TAA-C-C---TTCG----GG-AG-TCAG
C-CGTC-T-A-AG-GT-GG-GAC-AGA-TG-ATT-AGGGT-G-AA-GTCGTA-ACAA-GG-TA-G-C-C-G-TA--GG--
AGA-ACC-T-GC--GGCTGGA-T-CA-CCT--CTTT-C
>Lactobacillus_hamsteri_LHA306298_104
?????????????????????????????????????????GGAC-G-AA-C-GC-TG-G-C-GGCG-TG---CCT-AA-
TA-C-A-TG-CAA--G-T-C-GAGC-GAG---CAG---AACTA-AC-AGAAA-GCG--AG-C--G-GCG-GAT-G-G-G-
TGAGTAA-C-A-C-GTGGG-TAACC-TGC-CC-TTA-AG-T-CT-GG-GATAC-CA-T-T-TGGAAA-CA-GGTGCTAAT
ACCGGA--T-A-A-C--AACAT-TG--ATC-GC-ATGAT--C-GAT-G-C-TTGAAA-GG-C-GG-C----GT-AA---G
-CTGTCGCTA--AAGG-AT-GG-A-CCC-GC--GGTGCATTAGCTAG-TTGGT-AAGG-TAA-CGGC-TT-ACCA-AGGC
AACGAT--G-C-AT-AG-CCGA-GTT-GAGA-GACTGAT-C-GGCCAC-A--TTGG-GACTGAGA-CAC-G-GCCC-AAA
-CTCC--T-ACG--GG-AGGCA-G-CA-GTA-GGG-AAT-C-TT-C-C-A-CAAT-GGGCGA-AA-GC-CTG-A--T-GG
-AGCAACGCC-GC-G-T-G-AGT-GAA-GA-A--GGTT-TT-C-G-G-A-T-CGTAAA-G-C-T-C-TGTT-GTTG-GTG
AA-G-AAGGA-TAG-AGG-TAG--TAA-C-T--GG-C-C-T-T-TA-TT-TGA-CGG-TA-ATCA-AC--C-AGAAA-G-
TC-AC-GG-CTAA-C-TACGTG-C-C-A--GC-A-GC-CGC-GGT-AA-TAC-G-T-A--G-GT-GGC--A-A-G-C-GT
TG-T-C-C-GG-A-T-T-T-ATT--GGGC-GT-AAAGC-G-A--GC-G-C-A--GG-C-G-G--AA-GA-AT-A-AG---
TCT-G--A-TG-TG-AAA-G-C-C-CT-CGG-C--TTA-A-CC-GG--G-GA-A-G--T-GC-A-T-C--GG-A-AA-CT
-G---TT-TT--T-CT-T-G-AG-TG-----C-AGAA--G-A-G-G-A-G-A-G-T-GGA-A-CT-CC-A-T-GT-G-T-
A-G-CG-G-TG-GAA-TG-CG-T-AG-ATAT-A-T-GG-A-AG---AAC-A-C-C-A-G--T-GGC-G-AA-GGC-G-G-
-C-T-C-T-C-T-G-G-T--C-TG-C-AACT-G-A-C-GC-T-G-A-G-GC-T-C-G-AAA-G-C-A-T-GGG-T-A-G-
C-GAA-CA-GG-A-TT-AG-A-T-A-CCCT--G-G-T-AG-T-CCATGCC-GT-AAA-CG-ATGA-G-T-G-CT--AAGT
GTTGG-G-A--GGT-TTCC-GCC-T-CT-C-A-GTGC-TG-CAGC-T-AA-C-GC-AT-T-A-AG-C-AC-T-CC-GC-C
-TGGG-G-AGTA-CGACC-G-C-AA-GG-TTG-AAACTC-AAA-GGAA-TTGA-CGGGGG-CCCG-C-A-CAAG-C-GGT
---GGAGCAT-GTGG-TTTAAT-T-CGAAGCAACG-CGAAGAACCTT-ACCAGGTCTT-GA-CATC-TAG--CG--CAAT
TCG-TAG-AGA-TAC-G-AA-GT-TC--CCTT-CGGG--GA--CG-C-T-AAGA-CAGG-T-GG-T-GCATGGC-TGT-C
GT-C-AGCT-C-GT-G-TCG-TGAGATG-TTGGG-T-TA-AGTCCCGCA-AC-GAG-C-GCAACC-CTTGTC-ATTA-G-
TT-GCC-AG-CA-TTAAGT-TGGG-CACT-CTAATGAGA-CTG-CC-GGTG-ACAAAC-C--GGA-GG-AA-GGTGGGGA
CGACGTC-AAGTCATCATGCCCC-TTATGACCTGGGCTACACACGTGCTACAATGGGCAGTACAACGAGA-AGCAAACCT
-GCGAAG-G-CAAGCGAATCTC-TGAAAG-CTGTTCTCAGTTCGG-ACT-GTAGGCTGCAAC-T-CGCCTACACGAA-GC
T-GG-AATCGCTAGTAATCGC-GGATCA-G-C-A-CGCCG-CGGT-GAATACGTT-CCCGGGCCTTGTACACACCG-CCC
GTCACACC-A-TG-GAAGTCT-GCA-AT-G-CC-CAAA-GCC-GGTGGC-C-TAA-C-C---TTCG----GG-AA-GGAG
C-CGTC-T-A-AG-GC-AG-GGC-AGA-TG-ACT-GGGGT-G-AA-GTCGTA-ACAA-GG-TA-G-C-C-G-TA--G???
??????????????????????????????????????
>Lactobacillus_harbinensis_AB368915_129
?????????????????????????????????????????????????T-C-AA-TG-G-C--GAG--A---GCT--A-
TA-C-A-TG-CAA--G-T-C-GTAC-CAG---GTT----ATAC-CT-CAGAA-CCG--AG-T--G-GCG-GAC-G-G-G-
TGAGTAA-C-A-C-GTGGG-TAACC-TGC-CC-TTC-AG-C-AG-GG-GATAA-CA-T-T-TGGAAA-CA-GATGCTAAT
ACCGTA--T-A-A-C--CACGG-AG--ACC-GC-ATGGT--C-TTC-G-G-GTAAAA-GA-T-GG-C----GC-AA---G
-CTATCACTG--AAGG-AT-GG-A-CCC-GC--GGCGTATTAGCCAG-TTGGT-GGGG-TAA-CGGC-CT-ACCA-AAGC
AATGAT--A-C-GT-AG-CCGA-CCT-GAGA-GGGTAAT-C-GGCCAC-A--TTGG-GACTGAGA-CAC-G-GCCC-AAA
-CTCC--T-ACG--GG-AGGCA-G-CA-GTA-GGG-AAT-C-TT-C-C-A-CAAT-GGACGC-AA-GT-CTG-A--T-GG
-AGCAACGCC-GC-G-T-G-AGT-GAA-GA-A--GGCT-TT-C-G-G-G-T-CGTAAA-A-C-T-C-TGTT-ATTG-AAG
AA-G-AACGT-GTA-TGA-CAG--TAA-C-T--GG-T-C-A-T-GC-AG-TGA-CGG-TA-TTCA-AT--C-AGAAA-G-
TC-AC-GG-CTAA-C-TACGTG-C-C-A--GC-A-GC-CGC-GGT-AA-TAC-G-T-A--G-GT-GGC--A-A-G-C-GT
TG-T-C-C-GG-A-T-T-T-ATT--GGGC-GT-AAAGC-G-A--GT-G-C-A--GG-C-G-G--TC-TT-TT-A-AG---
TCT-G--A-TG-TG-AAA-G-C-C-TT-CGG-C--TTA-A-CC-GA--A-GA-A-G--G-GC-A-T-C--GG-A-AA-CT
-G---GG-AG--A-CT-T-G-AG-TG-----C-AGAA--G-A-G-G-A-G-A-G-T-GGA-A-CT-CC-A-T-GT-G-T-
A-G-CG-G-TG-AAA-TG-CG-T-AG-ATAT-A-T-GG-A-AG---AAC-A-C-C-A-G--T-GGC-G-AA-GGC-G-G-
-C-T-C-T-C-T-G-G-T--C-TG-T-AACT-G-A-C-GC-T-G-A-G-GC-T-C-G-AAA-G-C-G-T-GGG-T-A-G-
C-AAA-CA-GG-A-TT-AG-A-T-A-CCCT--G-G-T-AG-T-CCACGCC-GT-AAA-CG-ATGA-A-T-A-CT--AAGT
GTTGG-A-G--GGT-TTCC-GCC-C-TT-C-A-GTGC-TG-CAGC-T-AA-C-GC-AT-T-A-AG-T-AT-T-CC-GC-C
-TGGG-G-AGTA-CGACC-G-C-AA-GG-TTG-AAACTC-AAA-GGAA-TTGA-CGGGGG-CCCG-C-A-CAAG-C-GGT
---GGAGCAT-GTGG-TTTAAT-T-CGAAGCAACG-CGAAGAACCTT-ACCAGGTCTT-GA-CATC-TTC--TG--CCAG
GCT-GAG-AGA-TCA-G-CT-GT-TC--CCTT-CGGG--GA--CA-G-A-ATGA-CAGG-T-GG-T-GCATGGT-TGT-C
GT-C-AGCT-C-GT-G-TCG-TGAGATG-TTGGG-T-TA-AGTCCCGCA-AC-GAG-C-GCAACC-CTTATG-ATCA-G-
TT-GCC-AG-CA-TTCAGT-TGGG-CACT-CTGGTCAGA-CTG-CC-GGTG-ACAAAC-C--GGA-GG-AA-GGCGGGGA
TGACGTC-AAATCATCATGCCCC-TTATGACCTGGGCTACACACGTGCTACAATGGGTGGTACAACGAGC-AGCGAGACC
-GCGAGG-T-CAAGCGAATCTC-TAAAAA-CCATCCTCAGTTCGG-ATT-GCAGGCTGCAAC-T-CGCCTGCATGAA-GC
T-GG-AATCGCTAGTAATCGC-GGATCA-G-C-A-CGCCG-CGGT-GAATACGTT-CCCGGGCCTTGTACACACCG-CCC
GTCACACC-A-TG-AGAGTTT-GTA-AC-A-CC-CAAA-GCC-GGTGAGAG-TAA-C-CCT-TTT---AGGG-AG-CGAG
C-CGTC-T-A-AT???????????????????????????????????????????????????????????????????
??????????????????????????????????????
>Lactobacillus_hayakitensis_AB267406_118
??????????????????????????????????????????GAT-G-AA-C-GC-TG-G-C-GGCG-TG---CCT-AA-
TA-C-A-TG-CAA--G-T-C-GAAC-GCA---ACT----TTCT-TA-CAC-G-TTG--AG-T--G-GCG-GAC-G-G-G-
TGAGTAA-C-A-C-GTGGG-TAACC-TGC-CC-AGA-AG-A-GG-GG-GATAA-CA-C-T-TGGAAA-CA-GGTGCTAAT
ACCGCA--T-A-T-C--TCTAA-GA--ACC-GC-ATGGT--T-CTT-A-G-ATGAAA-GA-T-GG-T-----T-CT---G
-CTATCGCTT--CTGG-AT-GG-A-CCC-GC--GGCGCATTAACTAG-TTGGT-GGGG-TAA-CGGC-CT-ACCA-AGGT
GATGAT--G-C-GT-AG-CCGA-ACT-GAGA-GGTTGAT-C-GGCCAC-A--TTGG-GACTGAGA-CAC-G-GCCC-AAA
-CTCC--T-ACG--GG-AGGCA-G-CA-GTA-GGG-AAT-C-TT-C-C-A-CAAT-GGGCGA-AA-GC-CTG-A--T-GG
-AGCAACGCC-GC-G-T-G-AGT-GAA-GA-A--GGTC-TT-C-G-G-A-T-CGTAAA-G-C-T-C-TGTT-GTTA-GAG
AA-G-AACAC-TGA-TGA-GAG--TAA-C-T--GT-T-C-A-T-CA-GT-TGA-CGG-TA-TCTA-AC--C-AGCAA-G-
TC-AC-GG-CTAA-C-TACGTG-C-C-A--GC-A-GC-CGC-GGT-AA-TAC-G-T-A--G-GT-GGC--A-A-G-C-GT
TA-T-C-C-GG-A-T-T-T-ATT--GGGC-GT-AAAGG-G-A--AC-G-C-A--GG-C-G-G--TT-TT-TT-A-AG---
TCT-G--A-TG-TG-AAA-G-C-C-TT-CGG-C--TTA-A-CC-GG--A-GA-A-T--A-GC-A-T-T--GG-A-AA-CT
-G---GA-AG--A-CT-T-G-AG-TG-----C-AGAA--G-A-G-G-A-G-A-G-T-GGA-A-CT-CC-A-T-GT-G-T-
A-G-CG-G-TG-AAA-TG-CG-T-AG-ATAT-A-T-GG-A-AG---AAC-A-C-C-A-G--T-GGC-G-AA-AGC-G-G-
-C-T-C-T-C-T-G-G-T--C-TG-T-AACT-G-A-C-GC-T-G-A-G-GT-T-C-G-AAA-G-C-G-T-GGG-T-A-G-
C-AAA-CA-GG-A-TT-AG-A-T-A-CCCT--G-G-T-AG-T-CCACGCC-GT-AAA-CG-ATGA-A-T-G-CT--AGGT
GTTGG-A-G--GGT-TTCC-GCC-C-TT-C-A-GTGC-CG-CAGC-T-AA-C-GC-AA-T-A-AG-C-AT-T-CC-GC-C
-TGGG-G-AGTA-CGACC-G-C-AA-GG-TTG-AAACTC-AAA-GGAA-TTGA-CGGGGG-CCCG-C-A-CAAG-C-GGT
---GGAGCAT-GTGG-TTTAAT-T-CGAAGCAACG-CGAAGAACCTT-ACCAGGTCTT-GA-CATC-CTT--TG--ACCA
CTT-GAG-AGA-TCA-A-GC-TT-TC--CCTT-CGGG--GA--CA-A-A-GTGA-CAGG-T-GG-T-GCATGGC-TGT-C
GT-C-AGCT-C-GT-G-TCG-TGAGATG-TTGGG-T-TA-AGTCCCGCA-AC-GAG-C-GCAACC-CTTGTT-GTCA-G-
TT-GCC-AG-CA-TTAAGT-TGGG-CACT-CTGGCGAGA-CTG-CC-GGTG-ACAAAC-C--GGA-GG-AA-GGTGGGGA
CGACGTC-AAGTCATCATGCCCC-TTATGACCTGGGCTACACACGTGCTACAATGGATGATACAACGAGT-CGCGAGACC
-GCGAGG-T-TTAGCTAATCTC-TTAAAG-TCATTCTCAGTTCGG-ATT-GTAGGCTGCAAC-T-CGCCTACATGAA-GT
C-GG-AATCGCTAGTAATCGC-GAATCA-G-C-A-TGTCG-CGGT-GAATACGTT-CCCGGGCCTTGTACACACCG-CCC
GTCACACC-A-TG-AGAGTTT-GTA-AC-A-CC-CAAA-GCC-GGTGGG-G-TAA-C-CT--TTT----AGG-AG-CTAG
C-CGTC-T-A-AG-GT-GG-GAC-AGA-TG-ATT-GGGGT-G??????????????????????????????????????
??????????????????????????????????????
>Lactobacillus_helveticus_EU419585_221
??????????????????????????????????????????????A-AA-G-GCTTT-G-C-CGCC-TT---CCT--A-
TA---A-TG-CAA--G-T-C-GAGC-GAG---CAG---AACCA-GC-AGAGG-ACG--CG-A--G-GGG-GAA-G-G-G-
TGAGTAA-C-A-C-GTGGG-GAACC-TGC-CC-CAT-AG-T-CT-GG-GATAC-CA-C-T-TGGAAA-CA-GGTGCTAAT
ACCGGA--T-A-A-G--AAAGC-AG--ATC-GC-ATGAT--C-AGC-T-T-ATAAAA-GG-C-GG-C----GT-AA---G
-CTGTCGCTA--TGGG-AT-GG-C-CCC-GC--GGTGCATTAGCTAG-TTGGT-AAGG-TAA-CGGC-TT-ACCA-AGGC
AATGAT--G-C-AT-AG-CCGA-GTT-GAGA-GACTGAT-C-GGCCAC-A--TTGG-GACTGAGA-CAC-G-GCCC-AAA
-CTCC--T-ACG--GG-AGGCA-G-CA-GTA-GGG-AAT-C-TT-C-C-A-CAAT-GGACGC-AA-GT-CTG-A--T-GG
-AGCAACGCC-GC-G-T-G-AGT-GAA-GA-A--GGTT-TT-C-G-G-A-T-CGTAAA-G-C-T-C-TGTT-GTTG-GTG
AA-G-AAGGA-TAG-AGG-TAG--TAA-C-T--GG-C-C-T-T-TA-TT-TGA-CGG-TA-ATCA-AC--C-AGAAA-G-
TC-AC-GG-CTAA-C-TACGTG-C-C-A--GC-A-GC-CGC-GGT-AA-TAC-G-T-A--G-GT-GGC--A-A-G-C-GT
TG-T-C-C-GG-A-T-T-T-ATT--GGGC-GT-AAAGC-G-A--GC-G-C-A--GG-C-G-G--AA-GA-AT-A-AG---
TCT-G--A-TG-TG-AAA-G-C-C-CT-CGG-C--TTA-A-CC-GA--G-GA-A-C--T-GC-A-T-C--GG-A-AA-CT
-G---TT-TT--T-CT-T-G-AG-TG-----C-AGAA--G-A-G-G-A-G-A-G-C-GGA-A-TT-CC-A-T-GT-G-T-
A-G-CG-G-TG-GAA-TG-CG-T-AG-ATAT-A-T-GG-A-AG---AAC-A-C-C-A-G--T-GGC-G-AA-GGC-G-A-
-C-T-C-T-C-T-G-G-T--C-TG-C-AACT-G-A-C-GC-T-G-A-G-GC-T-C-G-AAA-G-C-A-T-GGG-T-A-G-
C-GAA-CA-GG-A-TT-AG-A-T-A-CCCT--G-G-T-AG-T-CCATGCC-GT-AAA-CG-ATGA-G-T-G-CT--AAGT
GTTGG-G-A--GGT-TTCC-GCC-T-CT-C-A-GTGC-TG-CAGC-T-AA-C-GC-AT-T-A-AG-C-AC-T-CC-GC-C
-TGGG-G-AGTA-CGACC-G-C-AA-GG-TTG-AAACTC-AAA-GGAA-TTGA-CGGGGG-CCCG-C-A-CAAG-C-GGT
---GGAGCAT-GTGG-TTTAAT-T-CGAAGCAACG-CGAAGAACCTT-ACCAGGTCTT-GA-CATC-TAG--TG--CCAT
CCT-AAG-AGA-TTA-G-GA-GT-TC--CCTT-CGGG--GA--CG-C-T-AAGA-CAGG-T-GG-T-GCATGGC-TGT-C
GT-C-AGCT-C-GT-G-TCG-TGAGATG-TTGGG-T-TA-AGTCCCGCA-AC-GAG-C-GCAACC-CTTGTT-ATTA-G-
TT-GCC-AG-CA-TTAAGT-TGGG-CACT-CTAATGAGA-CTG-CC-GGTG-ATAAAC-C--GGA-GG-AA-GGTGGGGA
TGACGTC-AAGTCATCATGCCCC-TTATGACCTGGGCTACACACGTGCTACAATGGACAGTACAACGAGA-AGCGAGCCT
-GCGAAG-G-CAAGCGAATCTC-TGAAAG-CTGTTCTCAGTTCGG-ACT-GCAGTCTGCAAC-T-CGACTGCACGAA-GC
T-GG-AATCGCTAGTAATCGC-GGATCA-G-A-A-CGCCG-CGGT-GAATACGTT-CCCGGGCCTTGTACACACCG-CCC
-TCACACC-A-TG-GAAGTCT-GCA-AT-G-CC-CAAA-GCC-GGTGGC-C-TAA-C-C---TTCG----GG-AA-GGAG
C-CGTC-T-A-AG-CA-GG-GCA-AGA-GA-ACC---GGA????????????????????????????????????????
??????????????????????????????????????
>Lactobacillus_hilgardii_017_M58821
TCAGATG-A-GAGTT--T-G-A--T-C-C-T--GGC-T-CAGGAC-G-AA-C-GC-TG-G-C-GGCG-TG---CCT-AA-
T?-C-A-TG-CAA--G-T-C-GAAC-GCG---TCT---TGGTC-AA-TG-AG-ACG--AG-T--G-GCG-AAC-T-G-G-
TGAGT?A-C-?-C-GTGGG-TAACT-TGC-CC-CGA-AG-C-GG-GG-GATAA-CA-T-T-TGGAAA-CA-GGTGCTAAT
ACCGCA--T-?-A-C--AACAA-AA--ACC-AC-?TGGT--T-TTT-G-T-TTAAAA-GA-T-GG-T----TT-CG---G
-CTATCACTT--TGGG-AT-GG-A-CCC-GC--GGCGTATTAGCTAG-TTGGT-GAGG-TAA-TGGC-TC-ACCA-AGGC
AATGAT--A-C-GT-AG-CCGA-CCT-GAGA-GGGTAAT-C-GGCCAC-A--TTGG-GACTGAGA-C?C-G-GCC?-?AA
-CTCC--T-ACG--GG-AGGC?-G-C?-GTA-GGG-AAT-C-TT-C-C-A-C?AT-GGACGA-AA-GT-CTG-A--T-GG
-AGCAACGCC-GC-G-T-G-AGT-GAT-GA-A--GGGT-TT-C-G-G-C-T-CGTAAA-A-C-T-C-TGTT-GTTG-GAG
AA-G-AACGG-GTG-TCA-GAG--TAA-C-T--GT-T-G-A-C-AT-CG-TGA-CGG-TA-TCCA-AC--C-AGAAA-G-
CC-AC-GG-CTAA-C-TACGTG-C-C-A--GC-A-GC-CGC-GGT-AA-TAC-G-T-A--G-GT-GGC--?-A-G-C-GT
TG-T-C-C-GG-A-T-T-T-ATT--GGGC-GT-AAAGC-G-A--GC-G-C-A--GG-C-G-G--TT-TT-TT-A-GG---
TCT-G--A-TG-TG-AAA-G-C-C-T?-CGG-C--TTA-A-CC-GG--A-GA-A-G--T-GC-A-T-C--GG-A-AA-CC
-G---GG-AG--A-CT-T-G-AG-TG-----C-AGAA--G-A-G-G-A-C-A-G-T-GGA-A-CT-CC-A-T-GT-G-T-
A-G-CG-G-TG-AAA-TG-CG-T-AG-ATAT-A-T-GG-A-AG---AAC-A-C-C-A-G--T-GGC-G-AA-GGC-G-G-
-C-?-G-T-C-T-G-G-T--C-TG-C-AACT-G-A-C-GC-T-G-A-G-GC-T-C-G-AAA-G-C-A-T-GGG-T-A-G-
C-GAA-CA-GG-A-TT-AG-A-T-A-CCCT--G-G-T-AG-T-CCATGCC-GT-AAA-CG-ATGA-G-T-G-CT--AAGT
GTTGG-A-G--GGT-TTCC-GCC-C-TT-C-A-GTGC-TG-CAGC-T-AA-C-GC-AT-T-A-AG-C-AC-T-CC-GC-C
-TGGG-G-AGTA-CGACC-G-C-AA-GG-TTG-AAACTC-AAA-GGAA-TTGA-CGGGGG-CC?G-C-A-CAAG-C-GGT
---GGAGCAT-GTGG-TTTAAT-T-CGATGCTACG-CGAAGAACCTT-ACCAGGTCTT-GA-CATC-TTC--TG--CTAA
CCT-AAG-AGA-TTA-G-GC-GT-TC--CCTT-CGGG--GA--CG-G-A-ATGA-CAGG-T-GG-T-GCATGGT-TGT-C
GT-C-AGCT-C-GT-G-TCG-TGAGATG-TTGGG-T-T?-AGTCCCGCA-AC-GAG-C-GCAACC-CTT?TT-GTCA-G-
TT-GCC-AG-CA-TTT?GT-TGGG-CACT-CTGGCGAGA-CTG-CC-GGTG-AC?AAC-C--GGA-GG-AA-GGTGGGGA
TGACGTC-AAATCATCATGCCCC-TTATGACCTGGGCTACACACGTGCTAC?ATGGACGGTACAACGAGT-CGCGAAACC
-GCGAGG-T-CAAGCTAATCTC-TTAAAG-CCGTTCTCAGTTCGG-ATT-GTAGGCTGC?AC-T-CGCCTACATGAA-GT
T-GG-AATCGCTAGTAATCGT-GGATCA-G-C-A-TGCCA-CGGT-GAATACGTT-CCCGGGCCTTGTACACACCG-CCC
GTC?CACC-A-TG-AGAGTTT-GTA-AC-A-CC-CAAA-GCC-GGTGAG-G-TAA-C-C---TTCG----GG-GG-CCAG
C-CGTC-T-A-AG-GT-GG-GAC-AGA-TG-ATT-AGGG?????????????????????????????????????????
??????????????????????????????????????
>Lactobacillus_homohiochii_AJ621552_128
?????????????????????????????????????????????????????????????????????????CCT--A-
T--C-A-TG-CAA--G-T-C-GAAC-GAG---------CTGCG-CC-TAACA-GCG--AG-CT-G-GCG-AAC-T-G-G-
TGAGTAA-C-A-C-GTGGA-TAACC-TGC-CC-AGA-AG-A-AG-GG-AATAA-CA-C-C-TGGAAA-CA-GATGCTAAT
ACCGTA--T-A-A-C--AACGA-AA--ACC-AC-ATGGT--T-TTC-G-T-TTGAAA-GA-T-GG-C---C-T-TT-GTG
-CTATCGCTT--TTGG-AT-GG-A-TCC-GC--GGCGCATTATCTAG-TTGGT-GAGA-TAA-AGGC-TC-ACCA-AGGC
AATGAT--G-C-GT-AC-CCGA-CCT-GAGA-GGGTAAT-C-GGCCAC-A--TTGG-GACTGAGA-CAC-G-GCCC-ATA
-CTCC--T-ACG--GG-AGGCA-G-CA-GTA-GGG-AAT-C-TT-C-C-A-CAGT-GGACGA-AA-GT-CTG-A--T-GG
-AGCAATGCC-GC-G-T-G-AGT-GAA-GA-A--GGGT-TT-C-G-G-C-T-CGTAAA-A-C-T-C-TGTT-GTTA-GAG
AA-G-AACGG-GCG-TGA-GAG--TAA-C-T--GC-T-C-A-C-GT-CG-CGA-CGG-TA-TCTA-AC--C-AGAAA-G-
TC-AC-GG-CTAA-C-TACGTG-C-C-A--GC-A-GC-CGC-GGT-AA-TAC-G-T-A--G-GT-GGC--A-A-G-C-GT
TG-T-C-C-GG-A-T-T-T-ATT--GGGC-GT-AAAGC-G-A--GC-G-C-A--GG-C-G-G--TC-TT-CT-A-AG---
TCT-G--A-TG-TG-AAA-G-C-C-TT-CGG-C--TTA-A-CC-GG--A-GA-A-G--T-GC-A-T-C--GG-A-AA-CT
-G---GG-AA--A-CT-T-G-AG-TG-----C-AGAA--G-A-G-G-A-C-A-G-T-GGA-A-CT-CC-A-T-GT-G-T-
A-G-CG-G-TG-AAA-TG-CG-T-AG-ATAT-A-T-GG-A-GG---AAC-A-C-C-A-G--T-GGC-G-AA-GGC-G-G-
-C-T-G-T-C-T-A-G-T--C-TG-T-AACT-G-A-C-GC-T-G-A-G-GC-T-C-G-AAA-G-C-A-T-GGG-T-A-G-
C-AAA-CA-GG-A-TT-AG-A-T-A-CCCT--G-G-T-AG-T-CCATGCC-GT-AAA-CG-ATGA-G-T-G-CT--AGGT
GTTGG-A-G--GGT-TTCC-GCC-C-TT-C-A-GTGC-CG-CAGC-T-AA-C-GC-AT-T-A-AG-C-AC-T-CC-GC-C
-TGGG-G-AGTA-CGACC-G-C-AA-GG-TTG-AAACTC-AAA-GGAA-TTGA-CGGGGA-CCCG-C-A-CAAG-C-GGT
---GGAGCAT-GTGG-TTTAAT-T-CGATGCTACG-CGAAGAACCTT-ACCAGGTCTT-GA-CATC-TTC--TG--TTAA
CCT-AAG-AGA-TTA-G-GT-GT-CC--CCTT-CGGG--GG--CA-G-A-ATGA-CAGG-T-GG-T-GCATGGT-TGT-C
GT-C-AGCT-C-GT-G-TCG-TGAGATG-TTGGG-T-TA-AGTCCCGCA-AC-GAG-C-GCAACC-CTTGTC-ATTA-G-
TT-GCC-AG-CA-TTAAGT-TGGG-CACT-CTAGTGAGA-CTG-CC-GGTG-ACAAAC-C--GGA-GG-AA-GGTGGGGA
TGACGTC-AAATCATCATGCCCC-TTATGACCTGGGCTACACACGTGCTACAATGGACGGTACAACGAGT-TGCGAAACC
-GCGAGG-T-CAAGCTAATCTC-TTAAAG-CCGTTCTCAGTTCGG-ATT-GCAGGCTGCAAC-T-CGCCTGCATGAA-GT
T-GG-AATCGCTAGTAATCGT-GGATCA-G-C-A-TGCCA-CGGT-GAATACGTT-CCCGGGTCTTGTACACACCG-CCC
GTCACACC-A-TG-AGAGTTT-GTA-AC-A-CC-CAAA-GTC-GGTTAG-G-TAA-C-C---TTTT----GG-AG-CCTG
C-CGCC-T-A-AG-GT--G-GAC-AGA-TG-ATAGG????????????????????????????????????????????
??????????????????????????????????????
>Lactobacillus_hordei_EU074850_147
????????????????????????????????????????????????????????????????????????????????
??????????????????????????????????????????????????TT-TTG--AG-T--G-GCG-AAC-G-G-G-
TGAGTAA-C-A-C-GTGGG-TAACC-TGC-CC-AGA-AG-A-GG-GG-GATAA-CA-C-T-TGGAAA-CA-GGTGCTAAT
ACCGCA--T-A-A-T--AACAA-AA--ACC-GC-ATGGT--T-TTT-G-T-TTGAAA-GA-T-GG-T-----T-TT---G
-CTATCACTT--CTGG-AT-GG-A-CCC-GC--GGCGTATTAGCTAG-TTGGT-AAGG-TAA-AGGC-TT-ACCA-AGGC
AATGAT--A-C-GT-AG-CCGA-ACT-GAGA-GGTTGAT-C-GGCCAC-A--TTGG-GACTGAGA-CAC-G-GCCC-AAA
-CTCC--T-ACG--GG-AGGCA-G-CA-GTA-GGG-AAT-C-TT-C-C-A-CAAT-GGACGA-AA-GT-CTG-A--T-GG
-AGCAACGCC-GC-G-T-G-AGT-GAA-GA-A--GGTT-TT-C-G-G-A-T-CGTAAA-A-C-T-C-TGTT-GTTA-GAG
AA-G-AACGT-GTG-TGA-GAG--TAA-C-T--GC-T-C-A-T-GC-AG-TGA-CGG-TA-TCTA-AC--C-AGAAA-G-
CC-AC-GG-CTAA-C-TACGTG-C-C-A--GC-A-GC-CGC-GGT-AA-TAC-G-T-A--G-GT-GGC--A-A-G-C-GT
TG-T-C-C-GG-A-T-T-T-ATT--GGGC-GT-AAAGG-G-A--AC-G-C-A--GG-C-G-G--TT-TT-TT-A-AG---
TCT-G--A-TG-TG-AAA-G-C-C-TT-CGG-C--TTA-A-CC-GA--A-GT-C-A--T-GC-A-T-T--GG-A-AA-CT
-G---AA-AG--A-CT-T-G-AG-TG-----C-AGAA--G-A-G-G-A-G-A-G-T-GGA-A-CT-CC-A-T-GT-G-T-
A-G-CG-G-TG-AAA-TG-CG-T-AG-ATAT-A-T-GG-A-AG---AAC-A-C-C-A-G--T-GGC-G-AA-AGC-G-G-
-C-T-C-T-C-T-G-G-T--C-TG-T-AACT-G-A-C-GC-T-G-A-G-GT-T-C-G-AAA-G-T-G-T-GGG-T-A-G-
C-AAA-CA-GG-A-TT-AG-A-T-A-CCCT--G-G-T-AG-T-CCACACC-GT-AAA-CG-ATGA-A-T-G-CT--AAGT
GTTGG-A-G--GGT-TTCC-GCC-C-TT-C-G-GTGC-TG-CAGC-T-AA-C-GC-AT-T-A-AG-C-AT-T-CC-GC-C
-TGGG-G-AGTA-CGACC-G-C-AA-GG-TTG-AAACTC-AAA-GGAA-TTGA-CGGGGG-CCCG-C-A-CAAG-C-GGT
---GGAGCAT-GTGG-TTTAAT-T-CGAAGCAACG-CGAAGAACCTT-ACCAGGTCTT-GA-CATC-TTC--TG--ACAA
CCT-AAG-AGA-TTA-G-GT-GT-TC--CCTT-CGGG--GA--CA-G-A-ATGA-CAGG-T-GG-T-GCATGGT-TGT-C
GT-C-AGCT-C-GT-G-TCG-TGAGATG-TTGGG-T-TA-AGTCCCGCA-AC-GAG-C-GCAACC-CTTATT-ACTA-G-
TT-GCC-AG-CA-TTTAGT-TGGG-CACT-CTAGTGAGA-CTG-CC-GGTG-ACAAAC-C--GGA-GG-AA-GGTGGGGA
TGACGTC-AAATCATCATGCCCC-TTATGACCTGGGCTACACACGTGCTACAATGGACGGTACAACGAGT-CGCGAAACC
-GCGAGG-T-TTAGCTAATCTC-TTAAAG-CCGTTCTCAGTTCGG-ATT-GTAGGCTGCAAC-T-CGCCTACATGAA-GT
C-GG-AATCGCTAGTAATCGC-GGATCA-G-C-A-TGCCG-CGGT-GAATACGTT-CCCGGGCCTTGTACACACCG-CCC
GTCACACC-A-TG-AGAGTTT-GTA-AC-A-CC-CAAA-GCC-GGTGAG-G-TAA-C-CA--TTTA---TGG-AG-CCAG
C-CGTC-T-A-AG???????????????????????????????????????????????????????????????????
??????????????????????????????????????
>Lactobacillus_iatae_EF187258_137
????????????????????????????????????????????????????????????????????????????????
?????A-TG-CAA--G-T-C-GAGC-GAG---CTT---GCCTA-GA-TGAAA-GCT--AG-C--G-GCG-GAC-G-G-G-
TGAGTAA-C-A-C-GTGGG-TAACC-TGC-CC-AAG-AG-A-CT-GG-GATAA-CA-C-C-TGGAAA-CA-GATGCTAAT
ACCGGA--T-A-A-C--AACAC-TA--GAC-GC-ATGTC--T-AGA-G-T-TTAAAA-GA-T-GG-T-----T-CT---G
-CTATCACTC--TTGG-AT-GG-A-CCT-GC--GGTGCATTAGCTAG-TTGGT-AAGG-TAA-CGGC-TT-ACCA-AGGC
AATGAT--G-C-AT-AG-CCGA-GTT-GAGA-GACTGAT-C-GGCCAC-A--TTGG-GACTGAGA-CAC-G-GCCC-AAA
-CTCC--T-ACG--GG-AGGCA-G-CA-GTA-GGG-AAT-C-TT-C-C-A-CAAT-GGACGC-AA-GT-CTG-A--T-GG
-AGCAACGCC-GC-G-T-G-AGT-GAA-GA-A--GGGT-TT-C-G-G-C-T-CGTAAA-G-C-T-C-TGTT-GGTA-GTG
AA-G-AAAGA-TAG-AGG-TAG--TAA-C-T--GG-C-C-T-T-TA-TT-TGA-CGG-TA-ATTA-CC--T-AGAAA-G-
TC-AC-GG-CTAA-C-TACGTG-C-C-A--GC-A-GC-CGC-GGT-AA-TAC-G-T-A--G-GT-GGC--A-A-G-C-GT
TG-T-C-C-GG-A-T-T-T-ATT--GGGC-GT-AAAGC-G-A--GT-G-C-A--GG-C-G-G--TT-CA-AT-A-AG---
TCT-G--A-TG-TG-AAA-G-C-C-TT-CGG-C--TCA-A-CC-GG--A-GA-A-T--T-GC-A-T-C--AG-A-AA-CT
-G---TT-GA--A-CT-T-G-AG-TG-----C-AGAA--G-A-G-G-A-G-A-G-T-GGA-A-CT-CC-A-T-GT-G-T-
A-G-CG-G-TG-GAA-TG-CG-T-AG-ATAT-A-T-GG-A-AG---AAC-A-C-C-A-G--T-GGC-G-AA-GGC-G-G-
-C-T-C-T-C-T-G-G-T--C-TG-C-AACT-G-A-C-GC-T-G-A-G-GC-T-C-G-AAA-G-C-A-T-GGG-T-A-G-
C-GAA-CA-GG-A-TT-AG-A-T-A-CCCT--G-G-T-AG-T-CCATGCC-GT-AAA-CG-ATGA-G-T-G-CT--AAGT
GTTGG-G-A--GGT-TTCC-GCC-T-CT-C-A-GTGC-TG-CAGC-T-AA-C-GC-AT-T-A-AG-C-AC-T-CC-GC-C
-TGGG-G-AGTA-CGACC-G-C-AA-GG-TTG-AAACTC-AAA-GGAA-TTGA-CGGGGG-CCCG-C-A-CAAG-C-GGT
---GGAGCAT-GTGG-TTTAAT-T-CGAAGCAACG-CGAAGAACCTT-ACCAGGTCTT-GA-CATC-CAG--TG--CAAA
CCT-AAG-AGA-TTA-G-GT-GT-TC--CCTT-CGGG--GA--CG-C-T-GAGA-CAGG-T-GG-T-GCATGGC-TGT-C
GT-C-AGCT-C-GT-G-TCG-TGAGATG-TTGGG-T-TA-AGTCCCGCA-AC-GAG-C-GCAACC-CTTGTC-ATTA-G-
TT-GCC-AT-CA-TTAAGT-TGGG-CACT-CTAATGAGA-CTG-CC-GGTG-ACAAAC-C--GGA-GG-AA-GGTGGGGA
TGACGTC-AAGTCATCATGCCCC-TTATGACCTGGGCTACACACGTGCTACAATGGACGGTACAACGAGA-AGCGAACCT
-GCGAAG-G-CAAGCGGATCTC-TTAAAG-CCGTTCTCAGTTCGG-ACT-GTAGGCTGCAAC-T-CGCCTACACGAA-GC
T-GG-AATCGCTAGTAATCGC-GGATCA-G-C-A-CGCCG-CGGT-GAATACGTT-CCCGGGCCTTGTACACACCG-CCC
GTCACACC-A-TG-AGAGTCT-GTA-AC-A-CC-CAAA-GCC-GGTGGG-A-TAA-C-CTT-TAAT--AAGG-AG-TCAG
C-CGTC-T---AG???????????????????????????????????????????????????????????????????
??????????????????????????????????????
>Lactobacillus_iners_Y16329_057
??????????????????????????????T--GGC-T-CAGGAC-G-AA-C-GC-TG-G-C-GGCG-TG---CCT-AA-
TA-C-A-TG-CAA--G-T-C-GAGC-GAG---TCT---GCCTT-GA-AGAAG-GCT--AG-C--G-GCG-GAC-G-G-G-
TGAGTAA-C-A-C-GTGGG-TAACC-TGC-CC-AAG-AG-A-TC-GG-GATAA-CA-C-C-TGGAAA-CA-GATGCTAAT
ACCGGA--T-A-A-C--AACAG-AT--GAT-GC-CTATC--A-ACT-G-T-TTAAAA-GA-T-GG-T-----T-CT---G
-CTATCACTC--TTGG-AT-GG-A-CCT-GC--GGTGCATTAGCTAG-TTGGT-AGGG-TAA-CGGC-CT-ACCA-ACGC
GATGAT--G-C-AT-AG-CCGA-GTT-GAGA-GACTGAT-C-GGCCAC-A--TTGG-GACTGAGA-CAC-G-GCCC-AAA
-CTCC--T-ACG--GG-AGGCA-G-CA-GTA-GGG-AAT-C-TT-C-C-A-CAAT-GGACGC-AA-GT-CTG-A--T-GG
-AGCAACGCC-GC-G-T-G-AGT-GAA-GA-A--GGGT-TT-C-G-G-C-T-CGTAAA-G-C-T-C-TGTT-GTTG-GTG
AA-G-AAGGA-CAG-GGG-TAG--TAA-C-T--GA-C-C-T-T-TG-TT-TGA-CGG-TA-ATCA-AT--T-AGAAA-G-
TC-AC-GG-CTAA-C-TACGTG-C-C-A--GC-A-GC-CGC-GGT-AA-TAC-G-T-A--G-GT-GGC--A-A-G-C-GT
TG-T-C-C-GG-A-T-T-T-ATT--GGGC-GT-AAAGC-G-A--GT-G-C-A--GG-C-G-G--CT-CG-AT-A-AG---
TCT-G--A-TG-TG-AAA-G-C-C-TT-CGG-C--TCA-A-CC-GG--A-GA-A-T--T-GC-A-T-C--AG-A-AA-CT
-G---TC-GA--G-CT-T-G-AG-TA-----C-AGAA--G-A-G-G-A-G-A-G-T-GGA-A-CT-CC-A-T-GT-G-T-
A-G-CG-G-TG-AAA-TG-CG-T-AG-ATAT-A-T-GG-A-AG---AAC-A-C-C-G-G--T-GGC-G-AA-GGC-G-G-
-C-T-C-T-C-T-G-G-T--C-TG-T-TACT-G-A-C-GC-T-G-A-G-GC-T-C-G-AAA-G-C-A-T-GGG-T-A-G-
C-GAA-CA-GG-A-TT-AG-A-T-A-CCCT--G-G-T-AG-T-CCATGCC-GT-AAA-CG-ATGA-G-T-G-CT--AAGT
GTTGG-G-A--GGT-TTCC-GCC-T-CT-C-A-GTGC-TG-CAGC-T-AA-C-GC-AT-T-A-AG-C-AC-T-CC-GC-C
-TGGG-G-AGTA-CGACC-G-C-AA-GG-TTG-AAACTC-AAA-GGAA-TTGA-CGGGGG-CCCG-C-A-CAAG-C-GGT
---GGAGCAT-GTGG-TTTAAT-T-CGAAGCAACG-CGAAGAACCTT-ACCAGGTCTT-GA-CATC-CAT--AG--CCAG
TCT-AAG-AGA-TTA-G-AT-GT-TC--CCTT-CGGG--GA--CT-A-T-GAGA-CAGG-T-GG-T-GCATGGC-TGT-C
GT-C-AGCT-C-GT-G-TCG-TGAGATG-TTGGG-T-TA-AGTCCCGCA-AC-GAG-C-GCAACC-CTTGTC-ATTA-G-
TT-GCC-AG-CA-TTAAGT-TGGG-CACT-CTAATGAGA-CTG-CC-GGTG-ACAAAC-C--GGA-GG-AA-GGTGGGGA
TGACGTC-AAGTCATCATGCCCC-TTATGACCTGGGCTACACACGTGCTACAATGGACGGTACAACGAGA-AGCGACCCT
-GTGAAG-G-CAAGCGGATCTC-TGAAAG-CCGTTCTCAGTTCGG-ATT-GCAGGCTGCAAC-T-CGCCTGCATGAA-GC
T-GG-AATCGCTAGTAATCGC-AAATCA-G-C-A-CGTTG-CGGT-GAATACGTT-CCCGGGCCTTGTACACACCG-CCC
GTCACACC-A-TG-AGAGTCT-GTA-AC-G-CC-CGAA-GCC-GGCGGG-A-TAA-C-C---GAAA----GG-AG-TCAG
C-CGTC-T-A-AG-GC-GG-GAC-AGA-TG-ATT-AGGGT-G-AA-GTCGTA-ACAA-GG-TA-G-C-C-G-TA--GG--
AGA-ACC-T-GC--GGCTG???????????????????
>Lactobacillus_ingluviei_AF308147_255
GCCAGT--A-GAGTT--T-G-A--T-C-C-T--GGC-T-CAGGAT-G-AA-C-GC-CG-G-C-GGTG-TG---CCT-AA-
TA-C-A-TG-CAA--G-T-C-GAAC-GCG---TTG---GCCCA-AC-TTGCA-ACG--AG-T--G-GCG-GAC-G-G-G-
TGAGTAA-C-A-C-GTAGG-CAACC-TGC-CC-CGA-AG-C-GG-GG-GACAA-CA-T-T-TGGAAA-CA-AGTGCTAAT
ACCGCA--T-A-A-C--AACTT-TG--ACC-GC-CTGGT--C-AAA-G-C-TTAAAA-GA-T-GG-T----TT-CG---G
-CTATCACTT--CGGG-AT-GG-G-CCT-GC--GGCGCATTAGCTTG-TTGGT-GGGG-TAA-CGGC-CT-ACCA-AGGC
GATGAT--G-C-GT-AG-CCGA-GTT-GAGA-GACTGAT-C-GGCCAC-A--ATGG-GACTGAGA-CAC-G-GCCC-ATA
-CTCC--T-ACG--GG-AGGCA-G-CA-GTA-GGG-AAT-C-TT-C-C-A-CAAT-GGGCGC-AA-GC-CTG-A--T-GG
-AGCAACACC-GC-G-T-G-AGT-GAA-GA-A--GGGT-TT-C-G-G-C-T-CGTAAA-G-C-T-C-TGTT-GTTG-AAG
AA-G-AATGT-GCA-AGA-GAG--TAA-C-T--GT-T-C-T-T-GT-AT-TGA-CGG-TA-TTCA-AC--C-AGAAA-G-
TC-AC-GG-CTAA-C-TACGTG-C-C-A--GC-A-GC-CGC-GGT-AA-TAC-G-T-A--G-GT-GGC--A-A-G-C-GT
TA-T-C-C-GG-A-T-T-T-ATT--GGGC-GT-AAAGC-G-A--GC-G-C-A--GG-C-G-G--TT-TT-CT-A-AG---
TCT-G--A-TG-TG-AAA-G-C-C-TT-CGG-C--TTA-A-CC-GA--A-GA-A-G--T-GC-A-T-C--GG-A-AA-CT
-G---GA-TG--A-CT-T-G-AG-TG-----C-AGAA--G-A-G-G-G-C-A-G-T-GGA-A-CT-CC-A-T-GT-G-T-
A-G-CG-G-TG-GAA-TG-CG-T-AG-ATAT-A-T-GG-A-AG---AAC-A-C-C-A-G--T-GGC-G-AA-GGC-G-G-
-C-T-G-C-C-T-G-G-T--C-TG-T-AACT-G-A-C-GC-T-G-A-G-GC-T-C-G-AAA-G-C-A-T-GGG-T-A-G-
C-GAA-CA-GG-A-TT-AG-A-T-A-CCCT--G-G-T-AG-T-CCATGCC-GT-AAA-CG-ATGA-G-T-G-CT--AGGT
GTTGG-A-G--GGT-TTCC-GCC-C-TT-C-A-GTGC-CG-GAGC-T-AA-C-GC-AT-T-A-AG-C-AC-T-CC-GC-C
-TGGG-G-AGTA-CGACC-G-C-AA-GG-TTG-AAACTC-AAA-GGAA-TTGA-CGGGGG-CCCG-C-A-CAAG-C-GGT
---GGAGCAT-GTGG-TTTAAT-T-CGAAGCTACG-CGAAGAACCTT-ACCAGGTCTT-GA-CATC-TTG--CG--CCAA
CCC-TAG-AGA-TAG-G-GC-GT-TC--CCTT-CGGGT-GA--CG-C-A-ATGA-CAGG-T-GG-T-GCATGGT-CGT-C
GT-C-AGCT-C-GT-G-TCG-TGAGATG-TTGGG-T-TA-AGTCCCGCA-AC-GAG-C-GCAACC-CTTGTT-ACTA-G-
TT-GCC-AG-CA-TTCAGT-TGGG-CACT-CTAGTGAGA-CTG-CC-GGTG-ACAAAC-C--GGA-GG-AA-GGTGGGGA
CGACGTC-AGATCATCATGCCCC-TTATGACCTGGGCTACACACGTGCTACAATGGACGGTACAACGAGT-CGCGAACTC
-GCGAGG-G-CAAGCTAATCTC-TTAAAA-CCGTTCTCAGTTCGG-ACT-GCAGTCTGCAAC-T-CGACTGCACGAA-GT
C-GG-AATCGCTAGTAATCGC-GGATCA-G-C-A-TGCCG-CGGT-GAATACGTT-CCCGGGCCTTGTACACACCG-CCC
GTCACACC-A-TG-GGAGTTT-GCA-AT-G-CC-CAAA-GTC-GGTGGG-G-TAA-C-C---TTTT----GG-AG-CCAG
C-CGCC-T-A-AG-GC-AG-GGC-AGA-TG-ACT-GGGGT-G-AA-GTCGTA-ACAA-GG-TA-G-C-C-G-TA--GG--
AGA-ACC-T-GC--GGCTGGA-T-CA-CCC-CTTTAAA
>Lactobacillus_insectis_AY667699_283
????????????????????????????????????????????????????????????????????????????????
???????TATCAT--G-C-A-AGTC-GAG---CGA---GCAAT-TT-TGAGC-GCG--AG-C--G-GCG-GAT-G-G-G-
TGAGTAA-C-A-C-GTGGG-CAACC-TGC-CC-TTT-AG-C-TT-GG-GATAC-CA-C-T-TGGAAA-CA-GGTGCTAAT
ACCAAA--T-A-A-G--CAGCA-CG--AGC-GC-ATGCT--C-AAG-C-T-GAGAAA-GG-C-GG-C--T-TT-CG--AG
-CTGTCACTA--AAGG-AT-GG-G-CCC-GC--GGTGCATTAGCTAG-TTGGT-AAGG-TAA-CGGC-TT-ACCA-AGGC
GATGAT--G-C-AT-AG-CCGA-GTT-GAGA-GACTGAC-C-GGCCAC-A--TTGG-GACTGAGA-CAC-G-GCCC-AAA
-CTCC--T-ACG--GG-AGGCA-G-CA-GTA-GGG-AAT-C-TT-C-C-A-CAAT-GGACGC-AA-GT-CTG-A--T-GG
-AGCAACGCC-GC-G-T-G-AGT-GAA-GA-A--GGTT-TT-C-G-G-A-T-CGTAAA-A-C-T-C-TGTT-GTTT-GTG
AA-G-AAGGA-ACA-AGGGTAG--TAA-C-T--GATT-C-T-T-GT--T-TGA-CGG-TAATCAA-AC--C-AGAAA-G-
TC-AC-GG--TAA-C-TACGTG-C-C-A--GC-A-GC-CGC-GGT-AA-TAC-G-T-A--G-GT-GGC--A-A-G-C-GT
TG-T-T-CCGG-A-T-T-T-ATT--GGGC-GT-AAAGC-G-A--AC-G-C-A--GG-C-G-G--GA-GA-AATA-AG---
TCA-G--C-TG-TG-AAA-G-C-C-CC-CAG-C--TTAAA-CT-GG--G-GA-A-G--T-GC-A-A-C--TG-A-AA-CT
-A---TT-TT--TTCT-T-G-AG-TG-----C-AGAA--G-A-G-G-A-G-A-G-T-GGA-A-CT-CC-A-T-GT-G-T-
A-G-CG-G-TG-GAA-TG-CG-T-AG-ATAT-A-T-GG-A-AG---AAC-A-C-C-A-G--T-GGC-G-AA-GGC-G-G-
-C-T-C-T-C-T-G-G-T--C-TG-T-AACT-G-A-C-GC-T-G-A-G-GT-T-C-G-AAA-G-C-A-T-GGG-T-A-G-
C-GAA-CA-GG-A-TT-AG-A-T-A-CCCT--G-G-T-AG-T-CCATGCC-GT-AAA-CG-ATGA-G-T-G-CT--AAGT
GTTGG-G-A--GGT-TTCC-GCC-T-CT-C-A-GTGC-TG-CAGC-T-AA-C-GC-AT-T-A-AG-C-AC-T-CC-GC-C
-TGGG-G-AGTA-CGACC-G-C-AA-GG-TTA-AAACTC-AAA-GGAA-TTGA-CGGGGG-CCCG-C-A-CAA--C-GGT
---GGAGCAT-GTGG-TTTAAT-T-CGAAGCAACG-CGAAGAACCTT-ACCAGGTCTT-GA-CATC-TAG--TG--CCAG
TCC-TAG-AGA-TAG-G-AT-GT-TT--CCTT-CGGG--AA--CA-C-T-AAGA-CAGG-T-GG-T-GCATGGC-TGT-C
GT-C-AGCT-C-GT-G-TCG-TGAGATG-TTGGG-T-TA-AGTCCCGCA-AC-GAG-C-GCAACC-CTTATT-ATTA-G-
TT-GCC-AG-CA-TTAAGT-TGGG-CACT-CTAATGAGA-CTG-CC-GGTG-ACAAAC-C--GGA-GG-AA-GGTGGGGA
CGACGTC-AAGTCATCATGCCCC-TTATGACCTGGGCTACACACGTGCTACAATGGTTAGTACAACGAGC-AGCGAACCT
-GCAAAG-G-CAAGCGAATCTC-TGAAAG-CTAATCTCAGTTCGG-ATT-GCACTCTGCAAC-T-CGAGTGCATGAA-GC
T-GG-AATCGCTAGTAATCGC-GGATCA-G-C-A-CGCCG-CGGT-GAATACGTT-CCCGGGCCTTGTACACACCG-CCC
GTCACACC-A-TG-AGAGTCT-GTA-AT-G-CC-CAAA-GCC-GGTAGG-A-TAA-C-CT--GCAA---AGG-AG-TCAG
C-CGT--T-A-AG-GC-A--GAC-AGA?????????????????????????????????????????????????????
??????????????????????????????????????
>Lactobacillus_intermedius_AB167386_090
????????A-GAGTT--T-G-A--T-C-C-T--GGC-T-CAGGAC-G-AA-C-GC-TG-G-C-GGCG-TG---CCT-AA-
TA-C-A-TG-CAA--G-T-C-GAAC-GAG---AAA---TTCTT-AC-ACCTT-TCG--AG-T--G-GCG-GAC-G-G-G-
TGAGTAA-C-A-C-GTGGG-TAACC-TGC-CC-AAG-AG-A-AG-GG-GATAA-CA-T-C-TGGAAA-CA-GGTGCTAAT
ACCGTA--T-A-A-C--CATGA-TG--ACC-GC-ATGGT--C-ATT-A-T-GTAAAA-GG-T-GG-T-----T-CT---G
-CTATCGCTC--TTGG-AT-GG-A-CCC-GC--GGCGTATTAACTAG-TTGGT-GAGG-TAA-CGGC-TC-ACCA-AGGT
GATGAT--A-C-GT-AG-CCGA-ACT-GAGA-GGTTGAT-C-GGCCAC-A--ATGG-GACTGAGA-CAC-G-GCCC-ATA
-CTCC--T-ACG--GG-AGGCA-G-CA-GTA-GGG-AAT-C-TT-C-C-A-CAAT-GGGCGC-AA-GC-CTG-A--T-GG
-AGCAACGCC-GC-G-T-G-AAT-GAA-GA-A--GGTC-TT-C-G-G-A-T-CGTAAA-G-T-T-C-TGTT-GTTA-GAG
AA-G-AACAC-GTG-TGA-GAG--TAA-C-T--GT-T-C-A-T-GC-GT-TGA-CGG-TA-TCTA-AC--C-AGCAA-G-
TC-AC-GG-CTAA-C-TACGTG-C-C-A--GC-A-GC-CGC-GGT-AA-TAC-G-T-A--G-GT-GGC--A-A-G-C-GT
TG-T-C-C-GG-A-T-T-T-ATT--GGGC-GT-AAAGG-G-A--AC-G-C-A--GG-C-G-G--TT-TT-TT-A-AG---
TCT-G--A-TG-TG-AAA-G-C-C-TT-CGG-C--TTA-A-CC-GG--A-GA-T-G--T-GC-A-T-T--GG-A-AA-CT
-G---GA-AA--A-CT-T-G-AG-TG-----C-AGAA--G-A-G-G-A-G-A-G-T-GGA-A-CT-CC-A-T-GT-G-T-
A-G-CG-G-TG-AAA-TG-CG-T-AG-ATAT-A-T-GG-A-AG---AAC-A-C-C-A-G--T-GGC-G-AA-AGC-G-G-
-C-T-C-T-C-T-G-G-T--C-TG-T-AACT-G-A-C-GC-T-G-A-G-GT-T-C-G-AAA-G-C-G-T-GGG-T-A-G-
C-GAA-CA-GG-A-TT-AG-A-T-A-CCCT--G-G-T-AG-T-CCACGCC-GT-AAA-CG-ATGA-A-T-G-CT--AGGT
GTTGG-A-G--GGT-TTCC-GCC-C-TT-C-A-GTGC-CG-CAGC-T-AA-C-GC-AA-T-A-AG-C-AT-T-CC-GC-C
-TGGG-G-AGTA-CGACC-G-C-AA-GG-TTG-AAACTC-AAA-GGAA-TTGA-CGGGGG-CCCG-C-A-CAAG-C-GGT
---GGAGCAT-GTGG-TTTAAT-T-CGAAGCAACG-CGAAGAACCTT-ACCAGGTCTT-GA-CATC-TTC--TG--ACCG
CCT-AAG-AGA-TTA-G-GT-TT-TC--CCTT-CGGG--GA--CA-G-A-ATGA-CAGG-T-GG-T-GCATGGC-TGT-C
GT-C-AGCT-C-GT-G-TCG-TGAGATG-TTGGG-T-TA-AGTCCCGCA-AC-GAG-C-GCAACC-CTTGTT-GTCA-G-
TT-GCC-AT-CA-TTCAGT-TGGG-CACT-CTGGCGAGA-CTG-CC-GGTG-ACAAAC-C--GGA-GG-AA-GGTGGGGA
TGACGTC-AAGTCATCATGCCCC-TTATGACCTGGGCTACACACGTGCTACAATGGACGATACAACGAGT-CGCAAGACC
-GCGAGG-T-CAAGCTAATCTC-TTAAAG-TCGTTCTCAGTTCGG-ATT-GCAGGCTGCAAC-T-CGCCTGCATGAA-GT
C-GG-AATCGCTAGTAATCGC-GGATCA-G-C-A-TGCCG-CGGT-GAATACGTT-CCCGGGCCTTGTACACACCG-CCC
GTCACACC-A-TG-AGAGTTT-GTA-AC-A-CC-CAAA-GCC-GGTGGG-G-TAA-C-CT--TTTT---TGG-AG-CTAG
C-CGTC-T-A-AG-GT-GG-GAC-AGA-TG-ATT-GGGGT-G-AA-GTCGTA-ACAA-GG????????????????????
??????????????????????????????????????
>Lactobacillus_intestinalis_LIN306299_100
?????????????????????????????????????????GGAC-G-AA-C-GC-TG-G-C-GGCG-TG---CCT-AA-
TA-C-A-TG-CAA--G-T-C-GAGC-GAG---CTG---AACCA-GC-AGAAC-GCG--AG-C--G-GCG-GAT-G-G-G-
TGAGTAA-C-A-C-GTGGG-TAACC-TGC-CC-TAA-AG-T-CT-GG-GATAC-CA-C-T-TGGAAA-CA-GGTGCTAAT
ACCGGA--T-A-A-C--AACAA-TA--GCT-GC-ATGGC--T-ATT-G-C-TTAAAA-GG-C-GG-C----GT-AA---G
-CTGTCGCTA--AAGG-AT-GG-A-CCC-GC--GGTGCATTAGCTAG-TTGGT-AAGG-TAA-CGGC-TT-ACCA-AGGC
GACGAT--G-C-AT-AG-CCGA-GTT-GAGA-GACTGAT-C-GGCCAC-A--TTGG-GACTGAGA-CAC-G-GCCC-AAA
-CTCC--T-ACG--GG-AGGCA-G-CA-GTA-GGG-AAT-C-TT-C-C-A-CAAT-GGGCGA-AA-GC-CTG-A--T-GG
-AGCAACGCC-GC-G-T-G-AGT-GAA-GA-A--GGTT-TT-C-G-G-A-T-CGTAAA-G-C-T-C-TGTT-GTTG-GTG
AA-G-AAGGA-TAG-AGG-TAG--TAA-C-T--GG-C-C-C-C-TA-TT-TGA-CGG-TA-ATCA-AC--C-AGAAA-G-
TC-AC-GG-CTAA-C-TACGTG-C-C-A--GC-A-GC-CGC-GGT-AA-TAC-G-T-A--G-GT-GGC--A-A-G-C-GT
TG-T-C-C-GG-A-T-T-T-ATT--GGGC-GT-AAAGC-G-A--GC-G-C-A--GG-C-G-G--AA-AG-AT-A-AG---
TCT-G--A-TG-TG-AAA-G-C-C-CC-CGG-C--TTA-A-CC-GA--G-GA-A-T--T-GC-A-T-C--GG-A-AA-CT
-G---TG-TT--T-CT-T-G-AG-TG-----C-AGAA--G-A-G-G-A-G-A-G-T-GGA-A-CT-CC-A-T-GT-G-T-
A-G-CG-G-TG-GAA-TG-CG-T-AG-ATAT-A-T-GG-A-AG---AAC-A-C-C-A-G--T-GGC-G-AA-GGC-G-G-
-C-T-C-T-C-T-G-G-T--C-TG-T-AACT-G-A-C-GC-T-G-A-G-GC-T-C-G-AAA-G-C-A-T-GGG-T-A-G-
C-GAA-CA-GG-A-TT-AG-A-T-A-CCCT--G-G-T-AG-T-CCATGCC-GT-AAA-CG-ATGA-G-T-G-CT--AAGT
GTTGG-G-A--GGT-TTCC-GCC-T-CT-C-A-GTGC-TG-CAGC-T-AA-C-GC-AT-T-A-AG-C-AC-T-CC-GC-C
-TGGG-G-AGTA-CGACC-G-C-AA-GG-TTG-AAACTC-AAA-GGAA-TTGA-CGGGGG-CCCG-C-A-CAAG-C-GGT
---GGAGCAT-GTGG-TTTAAT-T-CGAAGCAACG-CGAAGAACCTT-ACCAGGTCTT-GA-CATC-TAG--TG--CCAT
CCT-AAG-AGA-TTA-G-GA-GT-TC--CCTT-CGGG--GA--CG-C-T-AAGA-CAGG-T-GG-T-GCATGGC-TGT-C
GT-C-AGCT-C-GT-G-TCG-TGAGATG-TTGGG-T-TA-AGTCCCGCA-AC-GAG-C-GCAACC-CTTGTT-ATTA-G-
TT-GCC-AG-CA-TTAAGT-TGGG-CACT-CTAATGAGA-CTG-CC-GGTG-ACAAAC-C--GGA-GG-AA-GGTGGGGA
TGACGTC-AAGTCATCATGCCCC-TTATGACCTGGGCTACACACGTGCTACAATGGGCAGTACAACGAGA-AGCGAGCCT
-GCGAAG-G-CAAGCGGATCTC-TTAAAG-CTGTTCTCAGTTCGG-ACT-GCAGTCTGCAAC-T-CGACTGTACGAA-GC
T-GG-AATCGCTAGTAATCGC-GGATCA-G-C-A-CGCCG-CGGT-GAATACGTT-CCCGGGCCTTGTACACACCG-CCC
GTCACACC-A-TG-GAAGTCT-GCA-AT-G-CC-CGAA-GCC-GGTGGC-C-TAA-C-CAC-TTAT--GTGG-AA--GAG
C-CGTC-T-A-AG-GC-AG-GGC-AGA-TG-ACT-GGGGT-G-AA-GTCGTA-ACAA-GG-TA-G-C-C-G-TA--G???
??????????????????????????????????????
>Lactobacillus_japonicus_AB681817_411
??????????????????????????????????????????GAC-G-AA-C-GC-TG-G-C-GGCG-TG---CCT-AA-
TA-C-A-TG-CAA--G-T-C-GAAC-GAA---CTC---TGGTA-TT-GATGA-GTG--AG-T--G-GCG-AAC-T-G-G-
TGAGTAA-C-A-C-GTGGG-AAACC-TGC-CC-AGA-AG-C-GG-GG-GATAA-CA-C-C-TGGAAA-CA-GATGCTAAT
ACCGCA--T-A-A-C--AACTT-GG--ACC-GC-ATGGT--C-CGA-G-?-TTGAAA-GA-T-GG-C----TT-CG---G
-CTATCACTT--?TGG-AT-GG-T-CCC-GC--GGCGTATTAGCTAG-ATGGT-G?GG-TAA-CGGC-TC-ACCA-TGGC
AATGAT--A-C-GT-AG-CCGA-CCT-GAGA-GGGTAAT-C-GGCCAC-A--TTGG-GACTGAGA-CAC-G-GCCC-AAA
-CTCC--T-ACG--GG-AGGCA-G-CA-GTA-GGG-AAT-C-TT-C-C-A-CAAT-GGACGA-AA-GT-CTG-A--T-GG
-AGCAACGCC-GC-G-T-G-AGT-GAA-GA-A--GGGT-TT-C-G-G-C-T-CGTAAA-A-C-T-C-TGTT-GTTA-AAG
AA-G-AACAT-ATC-TGA-GAG--TAA-C-T--GT-T-C-A-G-GT-AT-TGA-CGG-TA-TTTA-AC--C-AGAAA-G-
CC-AC-GG-CTAA-C-TACGTG-C-C-A--GC-A-GC-CGC-GGT-AA-TAC-G-T-A--G-GT-GGC--A-A-G-C-GT
TG-T-C-C-GG-A-T-T-T-ATT--GGGC-GT-AAAGC-G-A--GC-G-C-A--GG-C-G-G--TT-TT-TT-A-AG---
TCT-G--A-TG-TG-AAA-G-C-C-TT-CGG-C--TCA-A-CC-GA--A-GA-A-G--T-GC-A-T-C--GG-A-AA-CT
-G---GG-AA--A-CT-T-G-AG-TG-----C-AGAA--G-A-G-G-A-C-A-G-T-GGA-A-CT-CC-A-T-GT-G-T-
A-G-CG-G-TG-AAA-TG-CG-T-AG-ATAT-A-T-GG-A-AG---AAC-A-C-C-A-G--T-GGC-G-AA-GGC-G-G-
-C-T-G-T-C-T-G-G-T--C-TG-T-AACT-G-A-C-GC-T-G-A-G-GC-T-C-G-AAA-G-T-A-T-GGG-T-A-G-
C-AAA-CA-GG-A-TT-AG-A-T-A-CCCT--G-G-T-AG-T-CCATACC-GT-AAA-CG-ATGA-A-T-G-CT--AAGT
GTTGG-A-G--GGT-TTCC-GCC-C-TT-C-A-GTGC-TG-CAGC-T-AA-C-GC-AT-T-A-AG-C-AT-T-CC-GC-C
-TGGG-G-AGTA-CGGCC-G-C-AA-GG-CTG-AAACTC-AAA-GGAA-TTGA-CGGGGG-CCCG-C-A-CAAG-C-GGT
---GGAGCAT-GTGG-TTTAAT-T-CGAAGCTACG-CGAAGAACCTT-ACCAGGTCTT-GA-CATA-CTA--TG--CAAA
TCT-AAG-AGA-TTA-G-AC-GT-TC--CCTT-CGGG--GA--CA-T-G-GATA-CAGG-T-GG-T-GCATGGT-TGT-C
GT-C-AGCT-C-GT-G-TCG-TGAGATG-TTGGG-T-TA-AGTCCCGCA-AC-GAG-C-GCAACC-CTTATT-ATCA-G-
TT-GCC-AG-CA-TTAAGT-TGGG-CACT-CTGGTGAGA-CTG-CC-GGTG-ACAAAC-C--GGA-GG-AA-GGTGGGGA
TGACGTC-AAATCATCATGCCCC-TTATGACCTGGGCTACACACGTGCTACAATGGATGGTACAACGAGT-TGCGAACTC
-GCGAGA-G-TAAGCTAATCTC-TTAAAG-CCATTCTCAGTTCGG-ATT-GTAGGCTGCAAC-T-CGCCTACATGAA-GT
C-GG-AATCGCTAGTAATCGC-GGATCA-G-C-A-TGCCG-CGGT-GAATACGTT-CCCGGGCCTTGTACACACCG-CCC
GTCACACC-A-TG-AGAGTTT-GTA-AC-A-CC-CAAA-GTC-GGTGGG-G-TAA-C-CT--TTT----AGG-AA-CCAG
C-CGCC-T-A-AG-GT-GG-GAC-AGA-TG-ATT-AGGGT-G-AA-G?????????????????????????????????
??????????????????????????????????????
>Lactobacillus_jensenii_EU559601_171
????ATT-A-GAGTT--T-G-A--T-C-T-T--GGC-T-CAGGAC-G-AA-C-GC-TG-G-C-GGCG-TG---CCT-AA-
TA-C-A-TG-CAA--G-T-C-GAGC-GAG---CTT---GCCTA-TT-GAAAA-GCT--AG-C--G-GCG-GAT-G-G-G-
TGAGTAA-C-G-C-GTGGG-TAACC-TGC-CC-TTA-AG-T-CT-GG-GATAC-CA-T-T-TGGAAA-CA-GATGCTAAT
ACCGGA--T-A-A-A--AGCTA-CT--TTC-GC-ATGAA--A-GAA-G-T-TTAAAA-GG-T-GG-C----GT-AG---G
-CTGTCGCTA--AAGG-AT-GG-A-CCT-GC--GATGCATTAGCTAG-TTGGT-AAGG-TAA-CGGC-TT-ACCA-AGGC
GATGAT--G-C-AT-AG-CCGA-GTT-GAGA-GACTGAT-C-GGCCAC-A--TTGG-GACTGAGA-CAC-G-GCCC-AAA
-CTCC--T-ACG--GG-AGGCA-G-CA-GTA-GGG-AAT-C-TT-C-C-A-CAAT-GGACGC-AA-GT-CTG-A--T-GG
-AGCAACGCC-GC-G-T-G-AGT-GAA-GA-A--GGTT-TT-C-G-G-A-T-CGTAAA-G-C-T-C-TGTT-GTTG-GTG
AA-G-AAGGA-TAG-AGG-TAG--TAA-C-T--GG-C-C-T-T-TA-TT-TGA-CGG-TA-ATCA-AC--C-AGAAA-G-
TC-AC-GG-CTAA-C-TACGTG-C-C-A--GC-A-GC-CGC-GGT-AA-TAC-G-T-A--G-GT-GGC--A-A-G-C-GT
TG-T-C-C-GG-A-T-T-T-ATT--GGGC-GT-AAAGC-G-A--GC-G-C-A--GG-C-G-G--AT-TG-AT-A-AG---
TCT-G--A-TG-TG-AAA-G-C-C-TT-CGG-C--TCA-A-CC-GA--A-GA-A-C--T-GC-A-T-C--AG-A-AA-CT
-G---TC-AA--T-CT-T-G-AG-TG-----C-AGAA--G-A-G-G-A-G-A-G-T-GGA-A-CT-CC-A-T-GT-G-T-
A-G-CG-G-TG-GAA-TG-CG-T-AG-ATAT-A-T-GG-A-AG---AAC-A-C-C-A-G--T-GGC-G-AA-GGC-G-G-
-C-T-C-T-C-T-G-G-T--C-TG-C-AACT-G-A-C-GC-T-G-A-G-GC-T-C-G-AAA-G-C-A-T-GGG-T-A-G-
C-GAA-CA-GG-A-TT-AG-A-T-A-CCCT--G-G-T-AG-T-CCATGCC-GT-AAA-CG-ATGA-G-T-G-CT--AAGT
GTTGG-G-A--GGT-CTCC-GCC-T-CT-C-A-GTGC-TG-CAGC-T-AA-C-GC-AT-T-A-AG-C-AC-T-CC-GC-C
-TGGG-G-AGTA-CGACC-G-C-AA-GG-TTG-AAACTC-AAA-GGAA-TTGA-CGGGGG-CCCG-C-A-CAAG-C-GGT
---GGAGCAT-GTGG-TTTAAT-T-CGAAGCAACG-CGAAGAACCTT-ACCAGGTCTT-GA-CATC-CTT--TG--ACCA
CCT-AAG-AGA-TTA-G-GT-TT-TC--CCTT-CGGG--GA--CA-A-A-GAGA-CAGG-T-GG-T-GCATGGC-TGT-C
GT-C-AGCT-C-GT-G-TCG-TGAGATG-TTGGG-T-TA-AGTCCCGCA-AC-GAG-C-GCAACC-CTTGTT-AATA-G-
TT-GCC-AG-CA-TTAAGT-TGGG-CACT-CTATTGAGA-CTG-CC-GGTG-ACAAAC-C--GGA-GG-AA-GGTGGGGA
TGACGTC-AAGTCATCATGCCCC-TTATGACCTGGGCTACACACGTGCTACAATGGGCAGTACAACGAGA-AGCGAACCT
-GTGAAG-G-CAAGCGGATCTC-TTAAAG-CTGTTCTCAGTTCGG-ACT-GTAGGCTGCAAC-T-CGCCTACACGAA-GC
T-GG-AATCGCTAGTAATCGC-GGATCA-G-C-A-CGCCG-CGGT-GAATACGTT-CCCGGGCCTTGTACACACCG-CCC
GTCACACC-A-TG-AGAGTTT-GTA-AC-A-CC-CAAA-GTC-GGTGAG-G-TAA-C-C---TTT-----GG-AG-CCAG
C-CGCC-T-A-AG-GT-GG-GAC-AGA-TG-ATT-AGGGT-G-AA-GTCGTA-ACAA-GG-TA-G-C-C-G-TA--GG--
AGA-ACC-T-GC--GGCTGGA-T-CACCCT-CCTTAAT
>Lactobacillus_johnsonii_EU780913_140
???????????????????????????????????????????????????????????????GAAG-GC---ACA-AA-
T--C-A-TG-C-A--G-T-C-CAGC-GAG---CTT---GCCTA-GA-TGAAA-GCG--AG-C--G-GCG-GAC-G-G-G-
TGAGTAA-C-A-C-GTGGG-TAACC-TGC-CC-AAG-AG-A-CT-GG-GATAA-CA-C-C-TGGAAA-CA-GATGCTAAT
ACCGGA--T-A-A-C--AACAC-TA--GAC-GC-ATGTC--T-AGA-G-T-TTGAAA-GA-T-GG-T-----T-CT---G
-CTATCACTC--TTGG-AT-GG-A-CCT-GC--GGTGCATTAGCTAG-TTGGT-AAGG-TAA-CGGC-TT-ACCA-AGGC
AATGAT--G-C-AT-AG-CCGA-GTT-GAGA-GACTGAT-C-GGCCAC-A--TTGG-GACTGAGA-CAC-G-GCCC-AAA
-CTCC--T-ACG--GG-AGGCA-G-CA-GTA-GGG-AAT-C-TT-C-C-A-CAAT-GGACGA-AA-GT-CTG-A--T-GG
-AGCAACGCC-GC-G-T-G-AGT-GAA-GA-A--GGGT-TT-C-G-G-C-T-CGTAAA-G-C-T-C-TGTT-GGTA-GTG
AA-G-AAAGA-TAG-AGG-TAG--TAA-C-T--GG-C-C-T-T-TA-TT-TGA-CGG-TA-ATTA-CT--T-AGAAA-G-
TC-AC-GG-CTAA-C-TACGTG-C-C-A--GC-A-GC-CGC-GGT-AA-TAC-G-T-A--G-GT-GGC--A-A-G-C-GT
TG-T-C-C-GG-A-T-T-T-ATT--GGGC-GT-AAAGC-G-A--GT-G-C-A--GG-C-G-G--TT-CA-AT-A-AG---
TCT-G--A-TG-TG-AAA-G-C-C-TT-CGG-C--TCA-A-CC-GG--A-GA-A-T--T-GC-A-T-C--AG-A-AA-CT
-G---TT-GA--A-CT-T-G-AG-TG-----C-AGAA--G-A-G-G-A-G-A-G-T-GGA-A-CT-CC-A-T-GT-G-T-
A-G-CG-G-TG-GAA-TG-CG-T-AG-ATAT-A-T-GG-A-AG---AAC-A-C-C-A-G--T-GGC-G-AA-GGC-G-G-
-C-T-C-T-C-T-G-G-T--C-TG-C-AACT-G-A-C-GC-T-G-A-G-GC-T-C-G-AAA-G-C-A-T-GGG-T-A-G-
C-GAA-CA-GG-A-TT-AG-A-T-A-CCCT--G-G-T-AG-T-CCATGCC-GT-AAA-CG-ATGA-G-T-G-CT--AAGT
GTTGG-G-A--GGT-TTCC-GCC-T-CT-C-A-GTGC-TG-CAGC-T-AA-C-GC-AT-T-A-AG-C-AC-T-CC-GC-C
-TGGG-G-AGTA-CGACC-G-C-AA-GG-TTG-AAACTC-AAA-GGAA-TTGA-CGGGGG-CCCG-C-A-CAAG-C-GGT
---GGAGCAT-GTGG-TTTAAT-T-CGAAGCAACG-CGAAGAACCTT-ACCAGGTCTT-GA-CATC-CAG--TG--CAAA
CCT-AAG-AGA-TTA-G-GT-GT-TC--CCTT-CGGG--GA--CG-C-T-GAGA-CAGG-T-GG-T-GCATGGC-TGT-C
GT-C-AGCT-C-GT-G-TCG-TGAGATG-TTGGG-T-TA-AGTCCCGCA-AC-GAG-C-GCAACC-CTTGTC-ATTA-G-
TT-GCC-AT-CA-TTAAGT-TGGG-CACT-CTAATGAGA-CTG-CC-GGTG-ACAAAC-C--GGA-GG-AA-GGTGGGGA
TGACGTC-AAGTCATCATGCCCC-TTATGACCTGGGCTACACACGTGCTACAATGGACGGTACAACGAGA-AGCGAACCT
-GCGAAG-G-CAAGCGGATCTC-TTAAAG-CCGTTCTCAGTTCGG-ACT-GTAGGCTGCAAC-T-CGCCTACACGAA-GC
T-GG-AATCGCTAGTAATCGC-GGATCA-G-C-A-CGCCG-CGGT-GAATACGTT-CCCGGGCCTTGTACACACCG-CCC
GTCACACC-A-TG-AGAGTCT-GTA-AC-A-CC-CAAA-GCC-GGTGGG-A-TAA-C-CT--TTAT---AGG-A??????
????????????????????????????????????????????????????????????????????????????????
??????????????????????????????????????
>Lactobacillus_johnsonii_NCC_533_006_AE017198
GAAAATG-A-GAGTT--T-G-A--T-C-C-T--GGC-T-CAGGAC-G-AA-C-GC-TG-G-C-GGCG-TG---CCT-AA-
TA-C-A-TG-CAA--G-T-C-GAGC-GAG---CTT---GCCTA-GA-TGAAA-GCG--AG-C--G-GCG-GAC-G-G-G-
TGAGTAA-C-A-C-GTGGG-TAACC-TGC-CC-AAG-AG-A-CT-GG-GATAA-CA-C-C-TGGAAA-CA-GATGCTAAT
ACCGGA--T-A-A-C--AACAC-TA--GAC-GC-ATGTC--T-AGA-G-T-TTGAAA-GA-T-GG-T-----T-CT---G
-CTATCACTC--TTGG-AT-GG-A-CCT-GC--GGTGCATTAGCTAG-TTGGT-AAGG-TAA-CGGC-TT-ACCA-AGGC
AATGAT--G-C-AT-AG-CCGA-GTT-GAGA-GACTGAT-C-GGCCAC-A--TTGG-GACTGAGA-CAC-G-GCCC-AAA
-CTCC--T-ACG--GG-AGGCA-G-CA-GTA-GGG-AAT-C-TT-C-C-A-CAAT-GGACGA-AA-GT-CTG-A--T-GG
-AGCAACGCC-GC-G-T-G-AGT-GAA-GA-A--GGGT-TT-C-G-G-C-T-CGTAAA-G-C-T-C-TGTT-GGTA-GTG
AA-G-AAAGA-TAG-AGG-TAG--TAA-C-T--GG-C-C-T-T-TA-TT-TGA-CGG-TA-ATTA-CT--T-AGAAA-G-
TC-AC-GG-CTAA-C-TACGTG-C-C-A--GC-A-GC-CGC-GGT-AA-TAC-G-T-A--G-GT-GGC--A-A-G-C-GT
TG-T-C-C-GG-A-T-T-T-ATT--GGGC-GT-AAAGC-G-A--GT-G-C-A--GG-C-G-G--TT-CA-AT-A-AG---
TCT-G--A-TG-TG-AAA-G-C-C-TT-CGG-C--TCA-A-CC-GG--A-GA-A-T--T-GC-A-T-C--AG-A-AA-CT
-G---TT-GA--A-CT-T-G-AG-TG-----C-AGAA--G-A-G-G-A-G-A-G-T-GGA-A-CT-CC-A-T-GT-G-T-
A-G-CG-G-TG-GAA-TG-CG-T-AG-ATAT-A-T-GG-A-AG---AAC-A-C-C-A-G--T-GGC-G-AA-GGC-G-G-
-C-T-C-T-C-T-G-G-T--C-TG-C-AACT-G-A-C-GC-T-G-A-G-GC-T-C-G-AAA-G-C-A-T-GGG-T-A-G-
C-GAA-CA-GG-A-TT-AG-A-T-A-CCCT--G-G-T-AG-T-CCATGCC-GT-AAA-CG-ATGA-G-T-G-CT--AAGT
GTTGG-G-A--GGT-TTCC-GCC-T-CT-C-A-GTGC-TG-CAGC-T-AA-C-GC-AT-T-A-AG-C-AC-T-CC-GC-C
-TGGG-G-AGTA-CGACC-G-C-AA-GG-TTG-AAACTC-AAA-GGAA-TTGA-CGGGGG-CCCG-C-A-CAAG-C-GGT
---GGAGCAT-GTGG-TTTAAT-T-CGAAGCAACG-CGAAGAACCTT-ACCAGGTCTT-GA-CATC-CAG--TG--CAAA
CCT-AAG-AGA-TTA-G-GT-GT-TC--CCTT-CGGG--GA--CG-C-T-GAGA-CAGG-T-GG-T-GCATGGC-TGT-C
GT-C-AGCT-C-GT-G-TCG-TGAGATG-TTGGG-T-TA-AGTCCCGCA-AC-GAG-C-GCAACC-CTTGTC-ATTA-G-
TT-GCC-AT-CA-TTAAGT-TGGG-CACT-CTAATGAGA-CTG-CC-GGTG-ACAAAC-C--GGA-GG-AA-GGTGGGGA
TGACGTC-AAGTCATCATGCCCC-TTATGACCTGGGCTACACACGTGCTACAATGGACGGTACAACGAGA-AGCGAACCT
-GCGAAG-G-CAAGCGGATCTC-TTAAAG-CCGTTCTCAGTTCGG-ACT-GTAGGCTGCAAC-T-CGCCTACACGAA-GC
T-GG-AATCGCTAGTAATCGC-GGATCA-G-C-A-CGCCG-CGGT-GAATACGTT-CCCGGGCCTTGTACACACCG-CCC
GTCACACC-A-TG-AGAGTCT-GTA-AC-A-CC-CAAA-GCC-GGTGGG-A-TAA-C-CT--TTAT---AGG-AG-TCAG
C-CGTC-T-A-AG-GT-AG-GAC-AGA-TG-ATT-AGGGT-G-AA-GTCGTA-ACAA-GG-TA-G-C-C-G-TA--GG--
AGA-ACC-T-GC--GGCTGGA-T-CA-CCT-CCTTT-C
>Lactobacillus_johnsonii_NCC_533_007_AE017198
GAAAATG-A-GAGTT--T-G-A--T-C-C-T--GGC-T-CAGGAC-G-AA-C-GC-TG-G-C-GGCG-TG---CCT-AA-
TA-C-A-TG-CAA--G-T-C-GAGC-GAG---CTT---GCCTA-GA-TGAAA-GCG--AG-C--G-GCG-GAC-G-G-G-
TGAGTAA-C-A-C-GTGGG-TAACC-TGC-CC-AAG-AG-A-CT-GG-GATAA-CA-C-C-TGGAAA-CA-GATGCTAAT
ACCGGA--T-A-A-C--AACAC-TA--GAC-GC-ATGTC--T-AGA-G-T-TTGAAA-GA-T-GG-T-----T-CT---G
-CTATCACTC--TTGG-AT-GG-A-CCT-GC--GGTGCATTAGCTAG-TTGGT-AAGG-TAA-CGGC-TT-ACCA-AGGC
AATGAT--G-C-AT-AG-CCGA-GTT-GAGA-GACTGAT-C-GGCCAC-A--TTGG-GACTGAGA-CAC-G-GCCC-AAA
-CTCC--T-ACG--GG-AGGCA-G-CA-GTA-GGG-AAT-C-TT-C-C-A-CAAT-GGACGA-AA-GT-CTG-A--T-GG
-AGCAACGCC-GC-G-T-G-AGT-GAA-GA-A--GGGT-TT-C-G-G-C-T-CGTAAA-G-C-T-C-TGTT-GGTA-GTG
AA-G-AAAGA-TAG-AGG-TAG--TAA-C-T--GG-C-C-T-T-TA-TT-TGA-CGG-TA-ATTA-CT--T-AGAAA-G-
TC-AC-GG-CTAA-C-TACGTG-C-C-A--GC-A-GC-CGC-GGT-AA-TAC-G-T-A--G-GT-GGC--A-A-G-C-GT
TG-T-C-C-GG-A-T-T-T-ATT--GGGC-GT-AAAGC-G-A--GT-G-C-A--GG-C-G-G--TT-CA-AT-A-AG---
TCT-G--A-TG-TG-AAA-G-C-C-TT-CGG-C--TCA-A-CC-GG--A-GA-A-T--T-GC-A-T-C--AG-A-AA-CT
-G---TT-GA--A-CT-T-G-AG-TG-----C-AGAA--G-A-G-G-A-G-A-G-T-GGA-A-CT-CC-A-T-GT-G-T-
A-G-CG-G-TG-GAA-TG-CG-T-AG-ATAT-A-T-GG-A-AG---AAC-A-C-C-A-G--T-GGC-G-AA-GGC-G-G-
-C-T-C-T-C-T-G-G-T--C-TG-C-AACT-G-A-C-GC-T-G-A-G-GC-T-C-G-AAA-G-C-A-T-GGG-T-A-G-
C-GAA-CA-GG-A-TT-AG-A-T-A-CCCT--G-G-T-AG-T-CCATGCC-GT-AAA-CG-ATGA-G-T-G-CT--AAGT
GTTGG-G-A--GGT-TTCC-GCC-T-CT-C-A-GTGC-TG-CAGC-T-AA-C-GC-AT-T-A-AG-C-AC-T-CC-GC-C
-TGGG-G-AGTA-CGACC-G-C-AA-GG-TTG-AAACTC-AAA-GGAA-TTGA-CGGGGG-CCCG-C-A-CAAG-C-GGT
---GGAGCAT-GTGG-TTTAAT-T-CGAAGCAACG-CGAAGAACCTT-ACCAGGTCTT-GA-CATC-CAG--TG--CAAA
CCT-AAG-AGA-TTA-G-GT-GT-TC--CCTT-CGGG--GA--CG-C-T-GAGA-CAGG-T-GG-T-GCATGGC-TGT-C
GT-C-AGCT-C-GT-G-TCG-TGAGATG-TTGGG-T-TA-AGTCCCGCA-AC-GAG-C-GCAACC-CTTGTC-ATTA-G-
TT-GCC-AT-CA-TTAAGT-TGGG-CACT-CTAATGAGA-CTG-CC-GGTG-ACAAAC-C--GGA-GG-AA-GGTGGGGA
TGACGTC-AAGTCATCATGCCCC-TTATGACCTGGGCTACACACGTGCTACAATGGACGGTACAACGAGA-AGCGAACCT
-GCGAAG-G-CAAGCGGATCTC-TTAAAG-CCGTTCTCAGTTCGG-ACT-GTAGGCTGCAAC-T-CGCCTACACGAA-GC
T-GG-AATCGCTAGTAATCGC-GGATCA-G-C-A-CGCCG-CGGT-GAATACGTT-CCCGGGCCTTGTACACACCG-CCC
GTCACACC-A-TG-AGAGTCT-GTA-AC-A-CC-CAAA-GCC-GGTGGG-A-TAA-C-CT--TTAT---AGG-AG-TCAG
C-CGTC-T-A-AG-GT-AG-GAC-AGA-TG-ATT-AGGGT-G-AA-GTCGTA-ACAA-GG-TA-G-C-C-G-TA--GG--
AGA-ACC-T-GC--GGCTGGA-T-CA-CCT-CCTTT-C
>Lactobacillus_johnsonii_NCC_533_008_AE017198
GAAAATG-A-GAGTT--T-G-A--T-C-C-T--GGC-T-CAGGAC-G-AA-C-GC-TG-G-C-GGCG-TG---CCT-AA-
TA-C-A-TG-CAA--G-T-C-GAGC-GAG---CTT---GCCTA-GA-TGAAA-GCG--AG-C--G-GCG-GAC-G-G-G-
TGAGTAA-C-A-C-GTGGG-TAACC-TGC-CC-AAG-AG-A-CT-GG-GATAA-CA-C-C-TGGAAA-CA-GATGCTAAT
ACCGGA--T-A-A-C--AACAC-TA--GAC-GC-ATGTC--T-AGA-G-T-TTGAAA-GA-T-GG-T-----T-CT---G
-CTATCACTC--TTGG-AT-GG-A-CCT-GC--GGTGCATTAGCTAG-TTGGT-AAGG-TAA-CGGC-TT-ACCA-AGGC
AATGAT--G-C-AT-AG-CCGA-GTT-GAGA-GACTGAT-C-GGCCAC-A--TTGG-GACTGAGA-CAC-G-GCCC-AAA
-CTCC--T-ACG--GG-AGGCA-G-CA-GTA-GGG-AAT-C-TT-C-C-A-CAAT-GGACGA-AA-GT-CTG-A--T-GG
-AGCAACGCC-GC-G-T-G-AGT-GAA-GA-A--GGGT-TT-C-G-G-C-T-CGTAAA-G-C-T-C-TGTT-GGTA-GTG
AA-G-AAAGA-TAG-AGG-TAG--TAA-C-T--GG-C-C-T-T-TA-TT-TGA-CGG-TA-ATTA-CT--T-AGAAA-G-
TC-AC-GG-CTAA-C-TACGTG-C-C-A--GC-A-GC-CGC-GGT-AA-TAC-G-T-A--G-GT-GGC--A-A-G-C-GT
TG-T-C-C-GG-A-T-T-T-ATT--GGGC-GT-AAAGC-G-A--GT-G-C-A--GG-C-G-G--TT-CA-AT-A-AG---
TCT-G--A-TG-TG-AAA-G-C-C-TT-CGG-C--TCA-A-CC-GG--A-GA-A-T--T-GC-A-T-C--AG-A-AA-CT
-G---TT-GA--A-CT-T-G-AG-TG-----C-AGAA--G-A-G-G-A-G-A-G-T-GGA-A-CT-CC-A-T-GT-G-T-
A-G-CG-G-TG-GAA-TG-CG-T-AG-ATAT-A-T-GG-A-AG---AAC-A-C-C-A-G--T-GGC-G-AA-GGC-G-G-
-C-T-C-T-C-T-G-G-T--C-TG-C-AACT-G-A-C-GC-T-G-A-G-GC-T-C-G-AAA-G-C-A-T-GGG-T-A-G-
C-GAA-CA-GG-A-TT-AG-A-T-A-CCCT--G-G-T-AG-T-CCATGCC-GT-AAA-CG-ATGA-G-T-G-CT--AAGT
GTTGG-G-A--GGT-TTCC-GCC-T-CT-C-A-GTGC-TG-CAGC-T-AA-C-GC-AT-T-A-AG-C-AC-T-CC-GC-C
-TGGG-G-AGTA-CGACC-G-C-AA-GG-TTG-AAACTC-AAA-GGAA-TTGA-CGGGGG-CCCG-C-A-CAAG-C-GGT
---GGAGCAT-GTGG-TTTAAT-T-CGAAGCAACG-CGAAGAACCTT-ACCAGGTCTT-GA-CATC-CAG--TG--CAAA
CCT-AAG-AGA-TTA-G-GT-GT-TC--CCTT-CGGG--GA--CG-C-T-GAGA-CAGG-T-GG-T-GCATGGC-TGT-C
GT-C-AGCT-C-GT-G-TCG-TGAGATG-TTGGG-T-TA-AGTCCCGCA-AC-GAG-C-GCAACC-CTTGTC-ATTA-G-
TT-GCC-AT-CA-TTAAGT-TGGG-CACT-CTAATGAGA-CTG-CC-GGTG-ACAAAC-C--GGA-GG-AA-GGTGGGGA
TGACGTC-AAGTCATCATGCCCC-TTATGACCTGGGCTACACACGTGCTACAATGGACGGTACAACGAGA-AGCGAACCT
-GCGAAG-G-CAAGCGGATCTC-TTAAAG-CCGTTCTCAGTTCGG-ACT-GTAGGCTGCAAC-T-CGCCTACACGAA-GC
T-GG-AATCGCTAGTAATCGC-GGATCA-G-C-A-CGCCG-CGGT-GAATACGTT-CCCGGGCCTTGTACACACCG-CCC
GTCACACC-A-TG-AGAGTCT-GTA-AC-A-CC-CAAA-GCC-GGTGGG-A-TAA-C-CT--TTAT---AGG-AG-TCAG
C-CGTC-T-A-AG-GT-AG-GAC-AGA-TG-ATT-AGGGT-G-AA-GTCGTA-ACAA-GG-TA-G-C-C-G-TA--GG--
AGA-ACC-T-GC--GGCTGGA-T-CA-CCT-CCTTT-C
>Lactobacillus_johnsonii_NCC_533_009_AE017198
GAAAATG-A-GAGTT--T-G-A--T-C-C-T--GGC-T-CAGGAC-G-AA-C-GC-TG-G-C-GGCG-TG---CCT-AA-
TA-C-A-TG-CAA--G-T-C-GAGC-GAG---CTT---GCCTA-GA-TGAAA-GCG--AG-C--G-GCG-GAC-G-G-G-
TGAGTAA-C-A-C-GTGGG-TAACC-TGC-CC-AAG-AG-A-CT-GG-GATAA-CA-C-C-TGGAAA-CA-GATGCTAAT
ACCGGA--T-A-A-C--AACAC-TA--GAC-GC-ATGTC--T-AGA-G-T-TTGAAA-GA-T-GG-T-----T-CT---G
-CTATCACTC--TTGG-AT-GG-A-CCT-GC--GGTGCATTAGCTAG-TTGGT-AAGG-TAA-CGGC-TT-ACCA-AGGC
AATGAT--G-C-AT-AG-CCGA-GTT-GAGA-GACTGAT-C-GGCCAC-A--TTGG-GACTGAGA-CAC-G-GCCC-AAA
-CTCC--T-ACG--GG-AGGCA-G-CA-GTA-GGG-AAT-C-TT-C-C-A-CAAT-GGACGA-AA-GT-CTG-A--T-GG
-AGCAACGCC-GC-G-T-G-AGT-GAA-GA-A--GGGT-TT-C-G-G-C-T-CGTAAA-G-C-T-C-TGTT-GGTA-GTG
AA-G-AAAGA-TAG-AGG-TAG--TAA-C-T--GG-C-C-T-T-TA-TT-TGA-CGG-TA-ATTA-CT--T-AGAAA-G-
TC-AC-GG-CTAA-C-TACGTG-C-C-A--GC-A-GC-CGC-GGT-AA-TAC-G-T-A--G-GT-GGC--A-A-G-C-GT
TG-T-C-C-GG-A-T-T-T-ATT--GGGC-GT-AAAGC-G-A--GT-G-C-A--GG-C-G-G--TT-CA-AT-A-AG---
TCT-G--A-TG-TG-AAA-G-C-C-TT-CGG-C--TCA-A-CC-GG--A-GA-A-T--T-GC-A-T-C--AG-A-AA-CT
-G---TT-GA--A-CT-T-G-AG-TG-----C-AGAA--G-A-G-G-A-G-A-G-T-GGA-A-CT-CC-A-T-GT-G-T-
A-G-CG-G-TG-GAA-TG-CG-T-AG-ATAT-A-T-GG-A-AG---AAC-A-C-C-A-G--T-GGC-G-AA-GGC-G-G-
-C-T-C-T-C-T-G-G-T--C-TG-C-AACT-G-A-C-GC-T-G-A-G-GC-T-C-G-AAA-G-C-A-T-GGG-T-A-G-
C-GAA-CA-GG-A-TT-AG-A-T-A-CCCT--G-G-T-AG-T-CCATGCC-GT-AAA-CG-ATGA-G-T-G-CT--AAGT
GTTGG-G-A--GGT-TTCC-GCC-T-CT-C-A-GTGC-TG-CAGC-T-AA-C-GC-AT-T-A-AG-C-AC-T-CC-GC-C
-TGGG-G-AGTA-CGACC-G-C-AA-GG-TTG-AAACTC-AAA-GGAA-TTGA-CGGGGG-CCCG-C-A-CAAG-C-GGT
---GGAGCAT-GTGG-TTTAAT-T-CGAAGCAACG-CGAAGAACCTT-ACCAGGTCTT-GA-CATC-CAG--TG--CAAA
CCT-AAG-AGA-TTA-G-GT-GT-TC--CCTT-CGGG--GA--CG-C-T-GAGA-CAGG-T-GG-T-GCATGGC-TGT-C
GT-C-AGCT-C-GT-G-TCG-TGAGATG-TTGGG-T-TA-AGTCCCGCA-AC-GAG-C-GCAACC-CTTGTC-ATTA-G-
TT-GCC-AT-CA-TTAAGT-TGGG-CACT-CTAATGAGA-CTG-CC-GGTG-ACAAAC-C--GGA-GG-AA-GGTGGGGA
TGACGTC-AAGTCATCATGCCCC-TTATGACCTGGGCTACACACGTGCTACAATGGACGGTACAACGAGA-AGCGAACCT
-GCGAAG-G-CAAGCGGATCTC-TTAAAG-CCGTTCTCAGTTCGG-ACT-GTAGGCTGCAAC-T-CGCCTACACGAA-GC
T-GG-AATCGCTAGTAATCGC-GGATCA-G-C-A-CGCCG-CGGT-GAATACGTT-CCCGGGCCTTGTACACACCG-CCC
GTCACACC-A-TG-AGAGTCT-GTA-AC-A-CC-CAAA-GCC-GGTGGG-A-TAA-C-CT--TTAT---AGG-AG-TCAG
C-CGTC-T-A-AG-GT-AG-GAC-AGA-TG-ATT-AGGGT-G-AA-GTCGTA-ACAA-GG-TA-G-C-C-G-TA--GG--
AGA-ACC-T-GC--GGCTGGA-T-CA-CCT-CCTTT-C
>Lactobacillus_johnsonii_NCC_533_010_AE017198
GAAAATG-A-GAGTT--T-G-A--T-C-C-T--GGC-T-CAGGAC-G-AA-C-GC-TG-G-C-GGCG-TG---CCT-AA-
TA-C-A-TG-CAA--G-T-C-GAGC-GAG---CTT---GCCTA-GA-TGAAA-GCG--AG-C--G-GCG-GAC-G-G-G-
TGAGTAA-C-A-C-GTGGG-TAACC-TGC-CC-AAG-AG-A-CT-GG-GATAA-CA-C-C-TGGAAA-CA-GATGCTAAT
ACCGGA--T-A-A-C--AACAC-TA--GAC-GC-ATGTC--T-AGA-G-T-TTGAAA-GA-T-GG-T-----T-CT---G
-CTATCACTC--TTGG-AT-GG-A-CCT-GC--GGTGCATTAGCTAG-TTGGT-AAGG-TAA-CGGC-TT-ACCA-AGGC
AATGAT--G-C-AT-AG-CCGA-GTT-GAGA-GACTGAT-C-GGCCAC-A--TTGG-GACTGAGA-CAC-G-GCCC-AAA
-CTCC--T-ACG--GG-AGGCA-G-CA-GTA-GGG-AAT-C-TT-C-C-A-CAAT-GGACGA-AA-GT-CTG-A--T-GG
-AGCAACGCC-GC-G-T-G-AGT-GAA-GA-A--GGGT-TT-C-G-G-C-T-CGTAAA-G-C-T-C-TGTT-GGTA-GTG
AA-G-AAAGA-TAG-AGG-TAG--TAA-C-T--GG-C-C-T-T-TA-TT-TGA-CGG-TA-ATTA-CT--T-AGAAA-G-
TC-AC-GG-CTAA-C-TACGTG-C-C-A--GC-A-GC-CGC-GGT-AA-TAC-G-T-A--G-GT-GGC--A-A-G-C-GT
TG-T-C-C-GG-A-T-T-T-ATT--GGGC-GT-AAAGC-G-A--GT-G-C-A--GG-C-G-G--TT-CA-AT-A-AG---
TCT-G--A-TG-TG-AAA-G-C-C-TT-CGG-C--TCA-A-CC-GG--A-GA-A-T--T-GC-A-T-C--AG-A-AA-CT
-G---TT-GA--A-CT-T-G-AG-TG-----C-AGAA--G-A-G-G-A-G-A-G-T-GGA-A-CT-CC-A-T-GT-G-T-
A-G-CG-G-TG-GAA-TG-CG-T-AG-ATAT-A-T-GG-A-AG---AAC-A-C-C-A-G--T-GGC-G-AA-GGC-G-G-
-C-T-C-T-C-T-G-G-T--C-TG-C-AACT-G-A-C-GC-T-G-A-G-GC-T-C-G-AAA-G-C-A-T-GGG-T-A-G-
C-GAA-CA-GG-A-TT-AG-A-T-A-CCCT--G-G-T-AG-T-CCATGCC-GT-AAA-CG-ATGA-G-T-G-CT--AAGT
GTTGG-G-A--GGT-TTCC-GCC-T-CT-C-A-GTGC-TG-CAGC-T-AA-C-GC-AT-T-A-AG-C-AC-T-CC-GC-C
-TGGG-G-AGTA-CGACC-G-C-AA-GG-TTG-AAACTC-AAA-GGAA-TTGA-CGGGGG-CCCG-C-A-CAAG-C-GGT
---GGAGCAT-GTGG-TTTAAT-T-CGAAGCAACG-CGAAGAACCTT-ACCAGGTCTT-GA-CATC-CAG--TG--CAAA
CCT-AAG-AGA-TTA-G-GT-GT-TC--CCTT-CGGG--GA--CG-C-T-GAGA-CAGG-T-GG-T-GCATGGC-TGT-C
GT-C-AGCT-C-GT-G-TCG-TGAGATG-TTGGG-T-TA-AGTCCCGCA-AC-GAG-C-GCAACC-CTTGTC-ATTA-G-
TT-GCC-AT-CA-TTAAGT-TGGG-CACT-CTAATGAGA-CTG-CC-GGTG-ACAAAC-C--GGA-GG-AA-GGTGGGGA
TGACGTC-AAGTCATCATGCCCC-TTATGACCTGGGCTACACACGTGCTACAATGGACGGTACAACGAGA-AGCGAACCT
-GCGAAG-G-CAAGCGGATCTC-TTAAAG-CCGTTCTCAGTTCGG-ACT-GTAGGCTGCAAC-T-CGCCTACACGAA-GC
T-GG-AATCGCTAGTAATCGC-GGATCA-G-C-A-CGCCG-CGGT-GAATACGTT-CCCGGGCCTTGTACACACCG-CCC
GTCACACC-A-TG-AGAGTCT-GTA-AC-A-CC-CAAA-GCC-GGTGGG-A-TAA-C-CT--TTAT---AGG-AG-TCAG
C-CGTC-T-A-AG-GT-AG-GAC-AGA-TG-ATT-AGGGT-G-AA-GTCGTA-ACAA-GG-TA-G-C-C-G-TA--GG--
AGA-ACC-T-GC--GGCTGGA-T-CA-CCT-CCTTT-C
>Lactobacillus_johnsonii_NCC_533_011_AE017198
GAAAATG-A-GAGTT--T-G-A--T-C-C-T--GGC-T-CAGGAC-G-AA-C-GC-TG-G-C-GGCG-TG---CCT-AA-
TA-C-A-TG-CAA--G-T-C-GAGC-GAG---CTT---GCCTA-GA-TGAAA-GCG--AG-C--G-GCG-GAC-G-G-G-
TGAGTAA-C-A-C-GTGGG-TAACC-TGC-CC-AAG-AG-A-CT-GG-GATAA-CA-C-C-TGGAAA-CA-GATGCTAAT
ACCGGA--T-A-A-C--AACAC-TA--GAC-GC-ATGTC--T-AGA-G-T-TTGAAA-GA-T-GG-T-----T-CT---G
-CTATCACTC--TTGG-AT-GG-A-CCT-GC--GGTGCATTAGCTAG-TTGGT-AAGG-TAA-CGGC-TT-ACCA-AGGC
AATGAT--G-C-AT-AG-CCGA-GTT-GAGA-GACTGAT-C-GGCCAC-A--TTGG-GACTGAGA-CAC-G-GCCC-AAA
-CTCC--T-ACG--GG-AGGCA-G-CA-GTA-GGG-AAT-C-TT-C-C-A-CAAT-GGACGA-AA-GT-CTG-A--T-GG
-AGCAACGCC-GC-G-T-G-AGT-GAA-GA-A--GGGT-TT-C-G-G-C-T-CGTAAA-G-C-T-C-TGTT-GGTA-GTG
AA-G-AAAGA-TAG-AGG-TAG--TAA-C-T--GG-C-C-T-T-TA-TT-TGA-CGG-TA-ATTA-CT--T-AGAAA-G-
TC-AC-GG-CTAA-C-TACGTG-C-C-A--GC-A-GC-CGC-GGT-AA-TAC-G-T-A--G-GT-GGC--A-A-G-C-GT
TG-T-C-C-GG-A-T-T-T-ATT--GGGC-GT-AAAGC-G-A--GT-G-C-A--GG-C-G-G--TT-CA-AT-A-AG---
TCT-G--A-TG-TG-AAA-G-C-C-TT-CGG-C--TCA-A-CC-GG--A-GA-A-T--T-GC-A-T-C--AG-A-AA-CT
-G---TT-GA--A-CT-T-G-AG-TG-----C-AGAA--G-A-G-G-A-G-A-G-T-GGA-A-CT-CC-A-T-GT-G-T-
A-G-CG-G-TG-GAA-TG-CG-T-AG-ATAT-A-T-GG-A-AG---AAC-A-C-C-A-G--T-GGC-G-AA-GGC-G-G-
-C-T-C-T-C-T-G-G-T--C-TG-C-AACT-G-A-C-GC-T-G-A-G-GC-T-C-G-AAA-G-C-A-T-GGG-T-A-G-
C-GAA-CA-GG-A-TT-AG-A-T-A-CCCT--G-G-T-AG-T-CCATGCC-GT-AAA-CG-ATGA-G-T-G-CT--AAGT
GTTGG-G-A--GGT-TTCC-GCC-T-CT-C-A-GTGC-TG-CAGC-T-AA-C-GC-AT-T-A-AG-C-AC-T-CC-GC-C
-TGGG-G-AGTA-CGACC-G-C-AA-GG-TTG-AAACTC-AAA-GGAA-TTGA-CGGGGG-CCCG-C-A-CAAG-C-GGT
---GGAGCAT-GTGG-TTTAAT-T-CGAAGCAACG-CGAAGAACCTT-ACCAGGTCTT-GA-CATC-CAG--TG--CAAA
CCT-AAG-AGA-TTA-G-GT-GT-TC--CCTT-CGGG--GA--CG-C-T-GAGA-CAGG-T-GG-T-GCATGGC-TGT-C
GT-C-AGCT-C-GT-G-TCG-TGAGATG-TTGGG-T-TA-AGTCCCGCA-AC-GAG-C-GCAACC-CTTGTC-ATTA-G-
TT-GCC-AT-CA-TTAAGT-TGGG-CACT-CTAATGAGA-CTG-CC-GGTG-ACAAAC-C--GGA-GG-AA-GGTGGGGA
TGACGTC-AAGTCATCATGCCCC-TTATGACCTGGGCTACACACGTGCTACAATGGACGGTACAACGAGA-AGCGAACCT
-GCGAAG-G-CAAGCGGATCTC-TTAAAG-CCGTTCTCAGTTCGG-ACT-GTAGGCTGCAAC-T-CGCCTACACGAA-GC
T-GG-AATCGCTAGTAATCGC-GGATCA-G-C-A-CGCCG-CGGT-GAATACGTT-CCCGGGCCTTGTACACACCG-CCC
GTCACACC-A-TG-AGAGTCT-GTA-AC-A-CC-CAAA-GCC-GGTGGG-A-TAA-C-CT--TTAT---AGG-AG-TCAG
C-CGTC-T-A-AG-GT-AG-GAC-AGA-TG-ATT-AGGGT-G-AA-GTCGTA-ACAA-GG-TA-G-C-C-G-TA--GG--
AGA-ACC-T-GC--GGCTGGA-T-CA-CCT-CCTTT-C
>Lactobacillus_kalixensis_AY253659_158
??????????????T--T-G-A--T-C-C-T--GGC-T-CAGGAT-G-AA-C-GC-CG-G-C-GGTG-TG---CCT-AA-
TA-C-A-TG-CAA--G-T-C-GAGC-GCA---CTG---GCCCA-AC-TGACA-GTG--AG-C--G-GCG-GAC-G-G-G-
TGAGTAA-C-A-C-GTGGG-CAACC-TGC-CC-CAA-AG-C-GG-GG-GATAA-CA-T-T-TGGAAA-CA-GATGCTAAT
ACCGCA--T-A-A-G--TTGGA-AA--ACC-AC-ATGGT--T-TTC-C-C-ATCAAA-GA-T-GG-T----TT-CG---G
-CTATCGCTT--TGGG-AT-GG-G-CCC-GC--GGTGCATTAGCTAG-TTGGT-AAGG-TAA-CGGC-TT-ACCA-AGGC
GATGAT--G-C-AT-AG-CCGA-GTT-GAGA-GACTGAT-C-GGCCAC-A--ATGG-AACTGAGA-CAC-G-GTCC-ATA
-CTCC--T-ACG--GG-AGGCA-G-CA-GTA-GGG-AAT-C-TT-C-C-A-CAAT-GGGCGC-AA-GC-CTG-A--T-GG
-AGCAACACC-GC-G-T-G-AGT-GAA-GA-A--GGGT-TT-C-G-G-C-T-CGTAAA-G-C-T-C-TGTT-GTTG-GAG
AA-G-AACGT-GCG-TAA-GAG--TAA-C-T--GT-T-T-A-C-GC-AG-TGA-CGG-TA-TCCA-AC--C-AGAAA-G-
TC-AC-GG-CTAA-C-TACGTG-C-C-A--GC-A-GC-CGC-GGT-AA-TAC-G-T-A--G-GT-GGC--A-A-G-C-GT
TA-T-C-C-GG-A-T-T-T-ATT--GGGC-GT-AAAGC-G-A--GC-G-C-A--GG-C-G-G--TT-GC-TT-A-GG---
TCT-G--A-TG-TG-AAA-G-C-C-TT-CGG-C--TTA-A-CC-GA--A-GA-A-G--T-GC-A-T-C--GG-A-AA-CC
-G---GG-CG--A-CT-T-G-AG-TG-----C-AGAA--G-A-G-G-A-C-A-G-T-GGA-A-CT-CC-A-T-GT-G-T-
A-G-CG-G-TG-GAA-TG-CG-T-AG-ATAT-A-T-GG-A-AG---AAC-A-C-C-A-G--T-GGC-G-AA-GGC-G-G-
-C-T-G-T-C-T-G-G-T--C-TG-C-AACT-G-A-C-GC-T-G-A-G-GC-T-C-G-AAA-G-C-A-T-GGG-T-A-G-
C-GAA-CA-GG-A-TT-AG-A-T-A-CCCT--G-G-T-AG-T-CCATGCC-GT-WAA-CG-ATGA-G-T-G-CT--AGGT
GTTGG-A-G--GGT-TTCC-GCC-C-TT-C-A-GTGC-CG-AAGC-T-AA-C-GC-AT-T-A-AG-C-AC-T-CC-GC-C
-TGGG-G-AGTA-CGACC-G-C-AA-GG-TTG-AAACTC-AAA-GGAA-TTGA-CGGGGG-CCCG-C-A-CAAG-C-GGT
---GGAGCAT-GTGG-TTTAAT-T-CGAAGCTACG-CGAAGAACCTT-ACCAGGTCTT-GA-CATC-TTG--CG--CCAA
CCT-CAG-AGA-TGA-G-GC-GT-TC--CCTT-CGGG--GA--CG-C-A-AAGA-CAGG-T-GG-T-GCATGGT-CGT-C
GT-C-AGCT-C-GT-G-TCG-TGAGATG-TTGGG-T-TA-AGTCCCGCA-AC-GAG-C-GCAACC-CTTGTT-ACTA-G-
TT-GCC-AG-CA-TTCAGT-TGGG-CACT-CTAGTGAGA-CTG-CC-GGTG-ACAAAC-C--GGA-GG-AA-GGTGGGGA
CGACGTC-AGATCATCATGCCCC-TTATGACCTGGGCTACACACGTGCTACAATGGCCGGTACAACGAGC-AGCTAACCC
-GCGAGG-G-TGTGCAAATCTC-TTAAAG-CCGGTCTCAGTTCGG-ACT-GCAGTCTGCAAC-T-CGACTGCACGAA-GT
C-GG-AATCGCTAGTAATCGC-GGATCA-G-C-A-TGCCG-CGGT-GAATACGTT-CCCGGGCCTTGTACACACCG-CCC
GTCACACC-A-TG-GAAKTTT-GCA-AT-G-CC-CAAA-GTC-AGTGGC-C-TAA-C-CA--TTA----TGG-AG-GGAS
C-TGCC-T-A-AG-GC-AG-GGC-AGA-TG-ACT-GGGGT-G-AA-GTCGT?????????????????????????????
??????????????????????????????????????
>Lactobacillus_kefiranofaciens_subsp._kefiranofaciens_AM113781_630
???????????AGTT--T-G-A--T-T-C-T--TGC-T-CAGGAC-G-AA-C-GC-TG-G-C-GGCG-TG---CCT-AA-
TA-C-A-TG-CAA--G-T-C-GAGC-GAG---CGG---AACCA-GC-AGAAA-GCG--AG-C--G-GCG-GAT-G-G-G-
TGAGTAA-C-A-C-GTGGG-GAACC-TGC-CC-TTA-AG-T-CT-GG-GATAC-CA-C-T-TGGAAA-CA-GGTGCTAAT
ACCGGA--T-A-A-G--AAAGC-AG--TTC-GC-ATGAA--C-AGC-T-T-TTAAAA-GG-C-GG-C----GC-AA---G
-CTGTCGCTA--AAGG-AT-GG-A-CCC-GC--GGTGCATTAGCTAG-TTGGT-AAGG-TAA-CGGC-CT-ACCA-AGGC
AGTGAT--G-C-AT-AG-CCGA-GTT-GAGA-GACTGAT-C-GGCCAC-A--TTGG-GACTGAGA-CAC-G-GCCC-AAA
-CTCC--T-ACG--GG-AGGCA-G-CA-GTA-GGG-AAT-C-TT-C-C-A-CAAT-GGACGC-AA-GT-CTG-A--T-GG
-AGCAACGCC-GC-G-T-G-AGT-GAA-GA-A--GGTT-TT-C-G-G-A-C-CGTAAA-G-C-T-C-TGTT-GTTG-GTG
AA-G-AAGGA-TAG-AGG-TAG--TAA-C-T--GG-C-C-T-T-TA-TT-TGA-CGG-TA-ATCA-AC--C-AGAAA-G-
TC-AC-GG-CTAA-C-TACGTG-C-C-A--GC-A-GC-CGC-GGT-AA-TAC-G-T-A--G-GT-GGC--A-A-G-C-GT
TG-T-C-C-GG-A-T-T-T-ATT--GGGC-GT-AAAGC-G-A--GC-G-C-A--GG-C-G-G--AA-GA-AT-A-AG---
TCT-G--A-TG-TG-AAA-G-C-C-CT-CGG-C--TTA-A-CC-GA--G-GA-A-T--T-GC-A-T-C--GG-A-AA-CT
-G---TT-TT--T-CT-T-G-AG-TG-----C-AGAA--G-A-G-G-A-G-A-G-T-AGA-A-CT-CC-A-T-GT-G-T-
A-G-CG-G-TG-GAA-TG-CG-T-AG-ATAT-A-T-GG-A-AG---AAT-A-C-C-A-G--T-GGC-G-AA-GGC-G-G-
-C-T-C-T-C-T-G-G-T--C-TG-C-AACT-G-A-C-GC-T-G-A-G-GC-T-C-G-AAA-G-C-A-T-GGG-T-A-G-
C-GAA-CA-GG-A-TT-AG-A-T-A-CCCT--G-G-T-AG-T-CCATGCC-GT-AAA-CG-ATGA-G-T-G-CT--AAGT
GTTGG-G-A--GGC-TTCC-GCC-T-CT-C-A-GTGC-TG-CAGC-T-AA-C-GC-AT-T-A-AG-C-AC-T-CC-GC-C
-TGGG-G-AGTA-CGACC-G-C-AA-GG-TTG-AAACTC-AAA-GGAA-TTGA-CGGGGG-CCCG-C-A-CAAG-C-GGT
---GGAGCAT-GTGG-TTTAAT-T-CGAAGCAACG-CGAAGAACCTT-ACCAGGTCTT-GA-CATC-TAG--TG--CCAT
TTG-TAG-AGA-TAC-A-AA-GT-TC--CCTT-CGGG--GA--CG-C-T-AAGA-CAGG-T-GG-T-GCATGGC-TGT-C
GT-C-AGCT-C-GT-G-TCG-TGAGATG-TTGGG-T-TA-AGTCCCGCA-AC-GAG-C-GCAACC-CTTGTT-ATTA-G-
TT-GCC-AG-CA-TTAAGT-TGGG-CACT-CTAATGAGA-CTG-CC-GGTG-ACAAAC-C--GGA-GG-AA-GGTGGGGA
TGACGTC-AAGTCATCATGCCCC-TTATGACCTGGGCTACACACGTGCTACAATGGGCAGCACAACGAGC-AGCGAGCCT
-GCAAAG-G-CAAGCAAATCTC-TGAAAG-CTGTTCTCAGTTCGG-ACT-GCAGTCTGCAAC-T-CGACTGCACGAA-GC
T-GG-AATCGCTAGTAATCGC-GGATCA-G-C-A-CGCCG-CGGT-GAATACGTT-CCCGGGCCTTGTACACACCG-CCC
GTCACACC-A-TG-GGAGTCT-GCA-AT-G-CC-CAAA-GCC-GGTGGC-C-TAA-C-C---GCAA----GG-AA-GGAG
C-CGTC-T-A-AG-GC-AG-GGC-AGA-TG-ACT-GGGGT-G-AA-GTCGTA-ACAA-GG-TA-G-C-C-G-TA--GG--
AGA-ACC-T-GC--GGCTGGA-T-CA-CCT-CT?????
>Lactobacillus_kefiri_AJ621553_135
????????????????????????????????????????????????????????????????????????????????
???????????????G-T-C-GAAC-GCG---TTT---CCGTT-AT-TGAAA-ACG--AG-T--G-GCG-AAC-T-G-G-
TGAGTAA-C-A-C-GTGGG-TAACC-TGCCCT-TGA-AG-T-AG-GG-GATAA-CA-C-T-TGGAAA-CA-GGTGCTAAT
ACCGTA--T-A-A-C--AACCA-AA--ACC-AC-ATGGT--T-TTG-G-T-TTAAAA-GA-T-GG-C----TT-CG---G
-CTATCACTT--TAGG-AT-GG-A-CCC-GC--GGCGTATTAGCTTG-TTGGT-AAGG-TAA-TGGC-CT-ACCA-AGGC
AATGAT--A-C-GT-AG-CCGA-CCT-GAGA-GGGTAAT-C-GGCCAC-A--TTGG-GACTGAGA-CAC-G-GCCC-AAA
-CTCC--T-ACG--GG-AGGCA-G-CA-GTA-TGG-AAT-C-TT-C-C-A-CAAT-GGACGA-AA-GT-CTG-A--T-GG
-AGCAACGCC-GC-G-T-G-AGT-GAT-GA-A--GGGT-TT-C-G-G-C-T-CGTAAA-A-C-T-C-TGTT-GTTG-GAG
AA-G-AACAG-GTG-TCA-GAG--TAA-C-T--GT-T-G-A-C-AT-CT-TGA-CGG-TA-TCCA-AC--C-AGAAA-G-
CC-AC-GG-CTAA-C-TACGTG-C-C-A--GC-A-GC-CGC-GGT-AA-TAC-G-T-A--G-GT-GGC--A-A-G-C-GT
TG-T-C-C-GG-A-T-T-T-ATT--GGGC-GT-AAAGC-G-A--GC-G-C-A--GG-C-G-G--TT-TC-TT-A-GG---
TCT-G--A-TG-TG-AAA-G-C-C-TT-CGG-C--TTA-A-CC-GG--A-GA-A-G--T-GC-A-T-C--GG-A-AA-CC
-A---GG-AG--A-CT-T-G-AG-TG-----C-AGAA--G-A-G-G-A-C-A-G-T-GGA-A-CT-CC-A-T-GT-G-T-
A-G-CG-G-TG-AAA-TG-CG-T-AG-ATAT-A-T-GG-A-AG---AAC-A-C-C-A-G--T-GGC-G-AA-GGC-G-G-
-C-T-G-T-C-T-G-G-T--C-TG-T-AACT-G-A-C-GC-T-G-A-G-GC-T-C-G-AAA-G-C-A-T-GGG-T-A-G-
C-GAA-CA-GG-A-TT-AG-A-T-A-CCCT--G-G-T-AG-T-CCATGCC-GT-AAA-CG-ATGA-G-T-G-CT--AAGT
GTTGG-A-G--GGT-TTCC-GCC-C-TT-C-A-GTGC-TG-CAGC-T-AA-C-GC-AT-T-A-AG-C-AC-T-CC-GC-C
-TGGG-G-AGTA-CGACC-G-C-AA-GG-TTG-AAACTC-AAA-GGAA-TTGA-CGGGGG-CCCG-C-A-CAAG-C-GGT
---GGAGCAT-GTGG-TTTAAT-T-CGATGCTACG-CGAAGAACCTT-ACCAGGTCTT-GA-CATC-TTC--TG--CCAA
CCT-AAG-AGA-TTA-G-GC-GT-TC--CCTT-CGGG--GA--CA-G-A-ATGA-CAGG-T-GG-T-GCATGGT-TGT-C
GT-C-AGCT-C-GT-G-TCG-TGAGATG-TTGGG-T-TA-AGTCCCGCA-AC-GAG-C-GCAACC-CTTATT-GTTA-G-
TT-GCC-AG-CA-TTCAGT-TGGG-CACT-CTAGCAAGA-CTG-CC-GGTG-ACAAAC-C--GGA-GG-AA-GGTGGGGA
TGACGTC-AAATCATCATGCCCC-TTATGACCTGGGCTACACACGTGCTACAATGGACGGTACAACGAGT-CGCGAAACC
-GCGAGG-T-CAAGCTAATCTC-TTAAAG-CCGTTCTCAGTTCGG-ATT-GCAGGCTGCAAC-T-CGCCTGCATGAA-GT
T-GG-AATCGCTAGTAATCGT-GGATCA-G-C-A-TGCCA-CGGT-GAATACGTT-CCCGGGCCTTGTACACACCG-CCC
GTCACACC-A-TG-AGAGTTT-GTA-AC-A-CC-CAAA-GCC-GGTGAG-G-TAA-C-C---TTCG----GG-GA-CCAG
C-CGTC-T-A-AG-GT--G-GAC-AGA-TG-A????????????????????????????????????????????????
??????????????????????????????????????
>Lactobacillus_kimchii_AF183558_615
??????????????????????????????????????????GAC-G-AA-C-GC-TG-G-C-GGCA-TG---CCT-AA-
TA-C-A-TG-CAA--G-T-C-GAAC-GAA---CCA---TCCT--GA-AGATG-GTG--AG-T--G-GCG-GAC-G-G-G-
TGAGTAA-C-A-C-GTGGG-TAACC-TGC-CC-AGA-AG-T-GG-GG-GATAA-CA-T-T-TGGAAA-CA-AGTGCTAAT
ACCGCA--T-A-A-C--AACTT-AG--ATC-AC-ATGAT--C-TTT-G-T-TTAAAA-GA-T-GG-T-----T-TT---G
-CTATCTCTT--CTGG-AT-GG-A-CCC-GC--GGCGTATTAGCTAG-TTGGT-GAGG-TAA-TAGC-TC-ACCA-AGGC
GATGAT--A-C-GT-AG-CCGA-CCT-GAGA-GGGTAAT-C-GGCCAC-A--TTGG-GACTGAGA-CAC-G-GCCC-AAA
-CTCC--T-ACG--GG-AGGCA-G-CA-GTA-GGG-AAT-C-TT-C-C-A-CAAT-GGACGA-AA-GT-CTG-A--T-GG
-AGCAATGCC-GC-G-T-G-AGT-GAA-GA-A--GGTT-TT-C-G-G-A-T-CGTAAA-A-C-T-C-TGTT-GTTG-AAG
AA-G-AACAT-ATG-TGA-GAG--TAA-C-T--GT-T-C-A-C-GT-AC-TGA-CGG-TA-TTCA-AC--C-AGAAA-G-
CC-AC-GG-CTAA-C-TACGTG-C-C-A--GC-A-GC-CGC-GGT-AA-TAC-G-T-A--G-GT-GGC--A-A-G-C-GT
TG-T-C-C-GG-A-T-T-T-ATT--GGGC-GT-AAAGA-G-A--AT-G-T-A--GG-C-G-G--TT-TA-TT-A-AG---
TTT-G--A-AG-TG-AAA-G-C-C-CT-CGG-C--TCA-A-CC-GA--G-GA-A-G--T-GC-T-T-C--GA-A-AA-CT
-G---GT-AA--A-CT-T-G-AG-TG-----C-AGAA--G-A-G-G-A-A-A-G-T-GGA-A-CT-CC-A-T-GT-G-T-
A-G-CG-G-TG-GAA-TG-CG-T-AG-ATAT-A-T-GG-A-AG---AAC-A-C-C-A-G--T-GGC-G-AA-GGC-G-G-
-C-T-T-T-C-T-G-G-T--C-TG-T-AACT-G-A-C-GC-T-G-A-G-AT-T-C-G-AAA-G-C-A-T-GGG-T-A-G-
C-AAA-CA-GG-A-TT-AG-A-T-A-CCCT--G-G-T-AG-T-CCATGCC-GT-AAA-CG-ATGA-G-T-G-CT--AAGT
GTTGG-A-G--GGT-TTCC-GCC-C-TT-C-A-GTGC-TG-CAGC-T-AA-C-GC-AT-T-A-AG-C-AC-T-CC-GC-C
-TGGG-G-AGTA-CGATC-G-C-AA-GA-TTG-AAACTC-AAA-GGAA-TTGA-CGGGGG-CCCG-C-A-CAAG-C-GGT
---GGAGCAT-GTGG-TTTAAT-T-CGAAGCAACG-CGAAGAACCTT-ACCAGGTCTT-GA-CATA-CCA--TG--AAAA
GCT-TAG-AGA-TAA-G-TC-TT-TC--CCTT-CGGG--GA--CA-T-G-GATA-CAGG-T-GG-T-GCATGGT-TGT-C
GT-C-AGCT-C-GT-G-TCG-TGAGATG-TTGGG-T-TA-AGTCCCGCA-AC-GAG-C-GCAACC-CTTATT-ATCA-G-
TT-GCC-AG-CA-TTCAGT-TGGG-CACT-CTGGTGAGA-CTG-CC-GGTG-ATAAAC-C--GGA-GG-AA-GGTGGGGA
CGACGTC-AAATCATCATGCCCC-TTATGACCTGGGCTACACACGTGCTACAATGGTCGGTACAACGTGC-TGCGAACTC
-GCGAGG-G-CAAGCAAATCAC-TTAAAA-CCGATCTCAGTTCGG-ATT-GTAGGCTGCAAC-T-CGCCTACATGAA-GC
T-GG-AATCGCTAGTAATCGC-GGATCA-G-C-A-TGCCG-CGGT-GAATACGTT-CCCGGGCCTTGTACACACCG-CCC
GTCACACC-A-TG-AGAGTTT-GTA-AC-A-CC-CAAA-GTC-GGTGGG-G-TAA-C-CC--TTCG---GGG-AA-CTAG
C-CGCC-T-A-AG-GT-GG-GAC-AAA-TG-ATT-AGGGT-G-AA-GTCGTA-ACAA-GG-TA-G-C-C-G-TA--GG--
AGA-ACC-T-GC??????????????????????????
>Lactobacillus_kisonensis_AB366388_628
????????A-GAGTT--T-G-A--T-C-C-T--GGC-T-CAGGAC-G-AA-C-GC-TG-G-C-GGCG-TG---CCT-AA-
TA-C-A-TG-CAA--G-T-C-GAAC-GCG---TCT---TGGTT-AT-CGAAG-ACG--AG-T--G-GCG-AAC-T-G-G-
TGAGTAA-C-A-C-GTGGG-TAACC-TGCCCT-TGA-AG-T-AG-GG-GATAA-CA-C-T-TGGAAA-CA-GGTGCTAAT
ACCGTA--T-A-A-C--AACCA-AA--GCC-CC-ATGAC--T-TTG-G-T-TTAAAA-GA-T-GG-C----TT-CG---G
-CTATCACTT--TAGG-AT-GG-A-CCC-GC--GGCGTATTAGCTTG-TTGGT-GAGG-TAA-CGGC-TC-ACCA-AGGC
AATGAT--A-C-GT-AG-CCGA-CCT-GAGA-GGGTAAT-C-GGCCAC-A--TTGG-GACTGAGA-CAC-G-GCCC-AAA
-CTCC--T-ACG--GG-AGGCA-G-CA-GTA-GGG-AAT-C-TT-C-C-A-CAAT-GGACGA-AA-GT-CTG-A--T-GG
-AGCAACGCC-GC-G-T-G-AGT-GAT-GA-A--GGGT-TT-C-G-G-C-T-CGTAAA-A-C-T-C-TGTT-GTTG-GAG
AA-G-AACGG-GTG-TGA-GAG--TAA-C-T--GT-T-C-A-C-AT-CG-TGA-CGG-TA-TCCA-AC--C-AGAAA-G-
CC-AC-GG-CTAA-C-TACGTG-C-C-A--GC-A-GC-CGC-GGT-AA-TAC-G-T-A--G-GT-GGC--A-A-G-C-GT
TG-T-C-C-GG-A-T-T-T-ATT--GGGC-GT-AAAGC-G-A--GC-G-C-A--GG-C-G-G--TT-TT-TT-A-GG---
TCT-G--A-TG-TG-AAA-G-C-C-TT-CGG-C--TTA-A-CC-GG--A-GA-A-G--T-GC-A-T-C--GG-A-AA-CC
-G---GG-AG--A-CT-T-G-AG-TG-----C-AGAA--G-A-G-G-A-C-A-G-T-GGA-A-CT-CC-A-T-GT-G-T-
A-G-CG-G-TG-AAA-TG-CG-T-AG-ATAT-A-T-GG-A-AG---AAC-A-C-C-A-G--T-GGC-G-AA-GGC-G-G-
-C-T-G-T-C-T-G-G-T--C-TG-T-AACT-G-A-C-GC-T-G-A-G-GC-T-C-G-AAA-G-C-A-T-GGG-T-A-G-
C-GAA-CA-GG-A-TT-AG-A-T-A-CCCT--G-G-T-AG-T-CCATGCC-GT-AAA-CG-ATGA-G-T-G-CT--AAGT
GTTGG-A-G--GGT-TTCC-GCC-C-TT-C-A-GTGC-TG-CAGC-T-AA-C-GC-AT-T-A-AG-C-AC-T-CC-GC-C
-TGGG-G-AGTA-CGACC-G-C-AA-GG-TTG-AAACTC-AAA-GGAA-TTGA-CGGGGG-CCCG-C-A-CAAG-C-GGT
---GGAGCAT-GTGG-TTTAAT-T-CGATGCTACG-CGAAGAACCTT-ACCAGGTCTT-GA-CATC-TTC--TG--CCAA
CCT-AAG-AGA-TTA-G-GC-GT-TC--CCTT-CGGG--GA--CA-G-A-ATGA-CAGG-T-GG-T-GCATGGT-TGT-C
GT-C-AGCT-C-GT-G-TCG-TGAGATG-TTGGG-T-TA-AGTCCCGCA-AC-GAG-C-GCAACC-CTTATT-GTTA-G-
TT-GCC-AG-CA-TTTAGT-TGGG-CACT-CTAGCAAGA-CTG-CC-GGTG-ACAAAC-C--GGA-GG-AA-GGTGGGGA
TGACGTC-AAATCATCATGCCCC-TTATGACCTGGGCTACACACGTGCTACAATGGACGGTACAACGAGT-CGCGAAACC
-GCGAGG-T-CAAGCTAATCTC-TTAAAG-CCGTTCTCAGTTCGG-ATT-GTAGGCTGCAAC-T-CGCCTACATGAA-GT
T-GG-AATCGCTAGTAATCGT-GGATCA-G-C-A-TGCCA-CGGT-GAATACGTT-CCCGGGCCTTGTACACACCG-CCC
GTCACACC-A-TG-AGAGTTT-GTA-AC-A-CC-CAAA-GCC-GGTGAG-G-TAA-C-C---TTCG----GG-GA-CCAG
C-CGTC-T-A-AG-GT-GG-GAC-AGA-TG-ATT-AGGGT-G-AA-GTCGTA-ACAA-GG-TA-G-C-C-G-TA--GG--
AGA-ACC-T-GC--GGCTGGA-T-CA-CCT-CC?????
>Lactobacillus_kitasatonis_AB186339_115
?????????????????????????????????????????????????????????????????C--TG---C-T--A-
T--C---TG-C-A--G-T-C-GAGC-GAG---CTG---AACCA-AC-AGAAC-GCG--AG-C--G-GCG-GAT-G-G-G-
TGAGTAA-C-T-C-GTGGG-GAACC-TGC-CC-CAT-AG-T-CT-GG-GATAC-CA-C-T-TGGAAA-CA-GGTGCTAAT
ACCGGA--T-A-A-G--AAAGC-AG--ATC-GC-ATGAT--C-AGC-T-T-ATAAAA-GG-C-GG-C----GT-AA---G
-CTGTCGCTA--TGGG-AT-GG-C-CCC-GC--GGTGCATTAGCTAG-TTGGT-AGGG-TAA-CGGC-CT-ACCA-AGGC
AATGAT--G-C-AT-AG-CCGA-GTT-GAGA-GACTGAT-C-GGCCAC-A--TTGG-GACTGAGA-CAC-G-GCCC-AAA
-CTCC--T-ACG--GG-AGGCA-G-CA-GTA-GGG-AAT-C-TT-C-C-A-CAAT-GGACGA-AA-GT-CTG-A--T-GG
-AGCAACGCC-GC-G-T-G-AGT-GAA-GA-A--GGTT-TT-C-G-G-A-T-CGTAAA-G-C-T-C-TGTT-GTTG-GTG
AA-G-AAGGA-TAG-AGG-TAG--TAA-C-T--GG-C-C-T-T-TA-TT-TGA-CGG-TA-ATCA-AC--C-AGAAA-G-
TC-AC-GG-CTAA-C-TACGTG-C-C-A--GC-A-GC-CGC-GGT-AA-TAC-G-T-A--G-GT-GGC--A-A-G-C-GT
TG-T-C-C-GG-A-T-T-T-ATT--GGGC-GT-AAAGC-G-A--GC-G-C-A--GG-C-G-G--AA-GA-AT-A-AG---
TCT-G--A-TG-TG-AAA-G-C-C-CT-CGG-C--TTA-A-CC-GA--G-GA-A-C--T-GC-A-T-C--GG-A-AA-CT
-G---TT-TT--T-CT-T-G-AG-TG-----C-AGAA--G-A-G-G-A-G-A-G-T-GGA-A-CT-CC-A-T-GT-G-T-
A-G-CG-G-TG-GAA-TG-CG-T-AG-ATAT-A-T-GG-A-AG---AAC-A-C-C-A-G--T-GGC-G-AA-GGC-G-G-
-C-T-C-T-C-T-G-G-T--C-TG-C-AACT-G-A-C-GC-T-G-A-G-GC-T-C-G-AAA-G-C-A-T-GGG-T-A-G-
C-GAA-CA-GG-A-TT-AG-A-T-A-CCCT--G-G-T-AG-T-CCATGCC-GT-AAA-CG-ATGA-G-T-G-CT--AAGT
GTTGG-G-A--GGT-TTCC-GCC-T-CT-C-A-GTGC-TG-CAGC-T-AA-C-GC-AT-T-A-AG-C-AC-T-CC-GC-C
-TGGG-G-AGTA-CGACC-G-C-AA-GG-TTG-AAACTC-AAA-GGAA-TTGA-CGGGGG-CCCG-C-A-CAAG-C-GGT
---GGAGCAT-GTGG-TTTAAT-T-CGAAGCAACG-CGAAGAACCTT-ACCAGGTCTT-GA-CATC-TAG--TG--CAAT
CCG-TAG-AGA-TAC-G-GA-GT-TC--CCTT-CGGG--GA--CA-C-T-AAGA-CAGG-T-GG-T-GCATGGC-TGT-C
GT-C-AGCT-C-GT-G-TCG-TGAGATG-TTGGG-T-TA-AGTCCCGCA-AC-GAG-C-GCAACC-CTTGTC-ATTA-G-
TT-GCC-AG-CA-TTAAGT-TGGG-CACT-CTAATGAGA-CTG-CC-GGTG-ACAAAC-C--GGA-GG-AA-GGTGGGGA
TGACGTC-AAGTCATCATGCCCC-TTATGACCTGGGCTACACACGTGCTACAATGGGCAGTACAACGAGG-AGCAAGCCT
-GCGAAG-G-CAAGCGAATCTC-TTAAAG-CTGTTCTCAGTTCGG-ACT-GCAGTCTGCAAC-T-CGACTGCACGAA-GC
T-GG-AATCGCTAGTAATCGC-GGATCA-G-C-A-CGCCG-CGGT-GAATACGTT-CCCGGGCCTTGTACACACCG-CCC
GTCACACC-A-TG-GGAGTCT-GCA-AT-G-CC-CAAA-GCC-GGTGTC-C-TAA-C-C---TTCG----GC-CA-GGAG
C-CGTC-T-A-AG-GC-AG-GGC-AGA-TG-ACT-GGGGT-G-AA-GTCGTA-ACAA-GG--A-G-C-C---TA--GA??
??????????????????????????????????????
>Lactobacillus_kunkeei_AB559820_185
?????????????????T-G-A--T-C-A-T--GGC-T-CAGGAC-G-AA-C-GC-TG-G-C-GGCG-TG---CCT-AA-
TA-C-A-TG-CAA--G-T-C-GAAC-GAG---CTC-T-CCCAA-AT-TGAGA-GCG--AG-T--G-GCG-AAC-T-G-G-
TGAGTAA-C-A-C-GTGGG-TAACC-TGC-CC-CGA-AG-C-GG-GG-GATAA-CA-T-T-TGGAAA-CA-AGTGCTAAT
ACCGCA--T-A-A-TT-AGTTG-GA--ACC-GC-ATGGT--T-CCA-A-C-TTGAAA-GA-T-GG-C-----T-CT---G
-CTATCACTT--TGGG-AT-GG-A-CCC-GC--GCCGTATTAGTTAG-TTGGT-GAGA-TAA-AAGC-CC-ACCA-AGAC
GATGAT--A-C-GT-AG-CCGA-CCT-GAGA-GGGTAAT-C-GGCCAC-A--TTGG-GACTGAGA-CAC-G-GCCC-AGA
-CTCC--T-ACG--GG-AGGCA-G-CA-GTA-GGG-AAT-C-TT-C-C-A-CAAT-GGACGA-AA-GT-CTG-A--T-GG
-AGCAACGCC-GC-G-T-G-AGT-GAT-GA-A--GGTT-TT-C-G-G-A-T-CGTAAA-A-C-T-C-TGTT-GTTA-AAG
AA-G-AACAA-GTG-TTA-GAG--TAA-C-T--GT-T-A-A-C-AC-TT-TGA-CGG-TA-TTTA-AC--C-AGAAA-G-
CC-AC-GG-CTAA-C-TACGTG-C-C-A--GC-A-GC-CGC-GGT-AA-TAC-G-T-A--G-GT-GGC--A-A-G-C-GT
TG-T-C-C-GG-A-T-T-T-ATT--GGGC-GT-AAAGC-G-A--GC-G-C-A--GG-C-G-G--TT-TT-GT-A-AG---
TCT-G--C-TG-TG-AAA-G-C-C-CT-CAG-C--TCA-A-CT-GA--G-GA-A-G--T-GC-A-G-T--GG-A-AA-CT
-A---CA-AA--A-CT-T-G-AG-TA-----C-AGAA--G-A-G-G-A-A-A-G-T-GGA-A-CT-CC-A-T-GT-G-T-
A-G-CG-G-TG-AAA-TG-CG-T-AG-ATAT-A-T-GG-A-AG---AAC-A-C-C-A-G--T-GGC-G-AA-GGC-G-G-
-C-T-T-T-C-T-G-G-T--C-TG-T-TACT-G-A-C-GC-T-G-A-G-GC-T-C-G-AAA-G-C-A-T-GGG-T-A-G-
C-GAA-CA-GG-A-TT-AG-A-T-A-CCCT--G-G-T-AG-T-CCATGCC-GT-AAA-CG-ATGA-A-T-A-CT--AGGT
GTTGG-A-G--GGT-TTCC-GCC-C-TT-C-A-GTGC-CG-CAGC-T-AA-C-GC-AT-T-A-AG-T-AT-T-CC-GC-C
-TGGG-G-AGTA-CGACC-G-C-AA-GG-TTG-AAACTC-AAA-GGAA-TTGA-CGGGGG-CCCG-C-A-CAAG-T-GGT
---GGAGCAT-GTGG-TTTAAT-T-CGATGCTACG-CGAAGAACCTT-ACCAGCTCTT-GA-CATC-TTC--TG--CCAA
CCC-AAG-AGA-TTG-G-GC-GT-TC--CCTT-CGGG--GA--CA-G-A-ATGA-CAGG-T-GG-T-GCATGGT-TGT-C
GT-C-AGCT-C-GT-G-TCG-TGAGATG-TTGGG-T-TA-AGTCCCGCA-AC-GAG-C-GCAACC-CTTRTT-ATTA-G-
TT-GCC-AG-CA-TTTAGT-TGGG-CACT-CTAGTGAGA-CTG-CC-GGTG-ATAAAC-C--GGA-GG-AA-GGTGGGGA
CGACGTC-AAATCATCATGCCCC-TTATGAGCTGGGCTACACACGTGCTACAATGGATGGTACAACGAGT-CGCGAAACC
-GCGAGG-T-CAAGCTAATCTC-TTAAAG-CCATTCTCAGTTCGG-ATT-GCAGGCTGCAAC-T-CGCCTGCATGAA-GT
T-GG-AATCACTAGTAATCGT-GGATCA-G-C-A-TGCCA-CGGT-GAATACGTT-CCCGGGCCTTGTACACACCG-CCC
GTCACACC-A-TG-AGAGTTT-GTA-AC-A-CC-CAAA-GAC-GATGGG-G-TAA-C-CT--TTT----AGG-AG-CTAG
T-CGTC-T-A-AG-GT-GG-GAC-AGA-TG-ATT-AGGGT-G-AA-GTCGTA-ACAA-GG-TA-G-C-C-G-TA--GG--
AGA-ACC-T-GC--GGTTGGA-T-CA-C??????????
>Lactobacillus_kunkeei_EU753691_291
????????????????????????????????????????????????????????????????????????????????
?T-A-A-TG-CAA--G-T-C-GAAC-GAG---CTC-T-CCCAA-AT-TGAGA-GCG--AG-T--G-GCG-AAC-T-G-G-
TGAGTAA-C-A-C-GTGGG-TAACC-TGC-CC-CGA-AG-C-GG-GG-GATAA-CA-T-T-TGGAAA-CA-AGTGCTAAT
ACCGCA--T-A-A-TT-AGTTG-GA--ACC-GC-ATGGT--T-CCA-A-C-TTGAAA-GA-T-GG-C-----T-CT---G
-CTATCACTT--TGGG-AT-GG-A-CCC-GC--GCCGTATTAGTTAG-TTGGT-GAGA-TAA-AAGC-CC-ACCA-AGAC
GATGAT--A-C-GT-AG-CCGA-CCT-GAGA-GGGTAAT-C-GGCCAC-A--TTGG-GACTGAGA-CAC-G-GCCC-AGA
-CTCC--T-ACG--GG-AGGCA-G-CA-GTA-GGG-AAT-C-TT-C-C-A-CAAT-GGACGA-AA-GT-CTG-A--T-GG
-AGCAACGCC-GC-G-T-G-AGT-GAT-GA-A--GGTT-TT-C-G-G-A-T-CGTAAA-A-C-T-C-TGTT-GTTA-AAG
AA-G-AACAA-GTG-TTA-GAG--TAA-C-T--GT-T-A-A-C-AC-TT-TGA-CGG-TA-TTTA-AC--C-AGAAA-G-
CC-AC-GG-CTAA-C-TACGTG-C-C-A--GC-A-GC-CGC-GGT-AA-TAC-G-T-A--G-GT-GGC--A-A-G-C-GT
TG-T-C-C-GG-A-T-T-T-ATT--GGGC-GT-AAAGC-G-A--GC-G-C-A--GG-C-G-G--TT-TT-GT-A-AG---
TCT-G--C-TG-TG-AAA-G-C-C-CT-CAG-C--TCA-A-CT-GA--G-GA-A-G--T-GC-A-G-T--GG-A-AA-CT
-A---CA-AA--A-CT-T-G-AG-TA-----C-AGAA--G-A-G-G-A-A-A-G-T-GGA-A-CT-CC-A-T-GT-G-T-
A-G-CG-G-TG-AAA-TG-CG-T-AG-ATAT-A-T-GG-A-AG---AAC-A-C-C-A-G--T-GGC-G-AA-GGC-G-G-
-C-T-T-T-C-T-G-G-T--C-TG-T-TACT-G-A-C-GC-T-G-A-G-GC-T-C-G-AAA-G-C-A-T-GGG-T-A-G-
C-GAA-CA-GG-A-TT-AG-A-T-A-CCCT--G-G-T-AG-T-CCATGCC-GT-AAA-CG-ATGA-A-T-A-CT--AGGT
GTTGG-A-G--GGT-TTCC-GCC-C-TT-C-A-GTGC-CG-CAGC-T-AA-C-GC-AT-T-A-AG-T-AT-T-CC-GC-C
-TGGG-G-AGTA-CGACC-G-C-AA-GG-TTG-AAACTC-AAA-GGAA-TTGA-CGGGGG-CCCG-C-A-CAAG-T-GGT
---GGAGCAT-GTGG-TTTAAT-T-CGATGCTACG-CGAAG-ACCTT-ACCAGCTCTT-GA-CATC-TTC--TG--CCAA
CCC-AAG?????????????????????????????????????????????????????????????????????????
????????????????????????????????????????????????????????????????????????????????
????????????????????????????????????????????????????????????????????????????????
????????????????????????????????????????????????????????????????????????????????
????????????????????????????????????????????????????????????????????????????????
????????????????????????????????????????????????????????????????????????????????
????????????????????????????????????????????????????????????????????????????????
????????????????????????????????????????????????????????????????????????????????
??????????????????????????????????????
>Lactobacillus_larvae_AY667700_464
????????????????????????????????????????????????????????TG-G-C-GGCG-TG---CCT--A-
-T-C-A-TG-CAA--G-T-C-?AAC-GAG---TTC---TCGTT-GA-TGAGA-ACG--AG-T--G-GCG-GAC-G-G-G-
TGAGTAA-C-A-C-GTGGG-TAACC-TGC-CC-TTA-AG-T-GG-GG-GATAA-CA-T-T-TGGAAAGCA-GATGCTAAT
ACCGCA--T-AGA-T--CACAA-GA--ACC-GC-ATGGC--T-TCTTG-G-CTGAAA-GA-T-GG-C----GT-AT---G
-CTATCGCTT--TTGG-AT-GG-A-CCC-GC--GGCGTATTAGCTAG-TTGGT-GAGG-TAA-TGGC-TC-ACCA-AGGC
GATGAT--A-C-GT-AG-CCGA-ACT-GACA-GGTTGAT-C-GGCCAC-A--TTGGTGACTGAGA-CAC-G-GCCC-AAA
-CTCC--T-ACG--GGCAGGCA-G-CA-GTA-GGG-AAT-C-TT-C-C-A-CAAT-GGACGC-AA-GT-CTG-A--T-GG
-AGCAACGCCTGC-G-T-G-AGT-GAA-GA-A--GGCT-TT-C-G-G-G-T-CGTAAA-A-C-T-C-TGTT-GTTG-GAG
AA-G-AATGG-TCG-GCA-GAC--TAA-C-T--GT-T-G-C-C-GT-GCGTGA-CGG-TA-TCCA-AC--C-AGAAA-G-
CC-AC-GG-CTAA-C-TACGTG-C-C-A--GC-A-GC-CGC-GGT-AA-TAT-G-T-A-AG-GTGGGC--A-A-GTC-GT
TA-T-C-C-GG-A-A-TTT-ATT--GGGC-GT-AAAGC-G-A--GCCG-C-A--GG-C-G-G--TT-TT-TTTA-AG---
TCT-G--GATG-TG-AAA-G-C-C-CCTCGG-C-TTTA-A-CC-GA--ACGA-A-G--C-GCTA-T-C--GGCA-AA-CT
-G---GG-TAA-A-CTTT-G-AG-TG----CC-AAGA-GG-A-A-G-A-C-A-G-TGGGA-CCCT-CC-A-T-GT-G-T-
A-G-CG-GCTG-AAA-TG-CG-T-AG-ATAT-A-T-GG-A-AG---AAC-A-C-C-A-G--TGGGC-G-AA-GGC-G-G-
-CTTGT-C-C-T-G-G-TT-C-TGTA--ACT-G-ACCGGC-TGG-A-G-GC-TTC-G-AAA-G-CTA-T-GGGTTAA-G-
C-GAA-CAAGGAA-TT-AG-A-T-A-CCCT--G-G-TGAG-T-CCATGCCGGT-AAA-CG-ATGA-A-T-G-CT--AGGT
GTTGG-A-G--GGT-TTCC-GCC-C-TT-C-A-GTGC-CG-CAGC-T-AA-C-GC-AT-T-A-AG-C-AT-T-CC-GC-C
-TGGG-G-AGTA-CGACC-G-C-AA-GG-TTG-AAACTC-AAA-GGAA-TTGA-CGGGGG-CCCG-C-A-CAAG-C-GGT
---GGAGCAT-GTGG-TTTAAT-T-CGAAGCAACG-CGAAGAACCTT-ACCAGGTCTT-GA-CATC-TTT--TG--ATCA
CCT-GAG-AGA-TCA-G-GT-TT-CC--CCTT-CGGG--GG--CA-A-A-ATGA-CAGG-T-GG-T-GCATGGT-TGT-C
GT-C-AGCT-C-GT-G-TCG-TGAGATG-TTGGG-T-TA-AGTCCCGCA-AC-GAG-C-GCAACC-CTTATG-ACTA-G-
TT-GCC-AG-CA-TTTAGT-TGGG-CACT-CTAGTAAGA-CTG-CC-GGTG-ACAAAC-C--GGA-GG-AA-GGTGGGGA
TGACGTC-AAATCATCATGCCCC-TTATGACCTGGGCTACACACGTGCTACAATGGATGGTACAACGAGT-TGCGAGACC
-GCGAGG-T-CAAGCTAATCTC-TTAAAG-CCATTCTCAGTTCGG-ACT-GTAGGTTGCAAC-T-CGCCTACACGAA-GT
C-GG-AATCGCTAGTAATCGC-GGATCA-G-C-A-CGCCG-CGGT-GAATACGTT-CCCGGGCCTTGTACACACCG-CCC
GTCACACC-A-TG-AGAGTTT-GTA-AC-A-CC-CGAA-GCC-GGTGGC-G-TAA-C-CC--TTTA---GGG-AG-CGAG
C-C-TC-T-A-AGTGA-CA-AAA-AG??????????????????????????????????????????????????????
??????????????????????????????????????
>Lactobacillus_letivazi_AJ417738_257
?????T--A-GT-TG--G-A-T--T-C-M-T--GGC-T-CAGGAC-G-AA-C-GC-TG-G-C-GGCG-TG---CCT-AA-
TA-C-A-TG-CAA--G-T-C-GAGC-GAA---CTC---TCGTG-AA-TGAGA-GTG--AG-C--G-GCG-GAC-G-G-G-
TGAGTAA-C-A-C-GTGGG-TAACC-TAC-CC-TAA-AG-A-GG-GG-GATAA-CA-T-C-TGGAAA-CA-GGTGCTAAT
ACCGCA--T-A-A-C--AATTT-CT--TCC-GC-ATGGT--T-GAA-A-T-TTAAAA-GA-T-GG-T-----T-TT---G
-CTATCACTT--TAGG-AT-GG-A-CCC-GC--GGCGTATTAGCTAG-TTGGT-GAGG-TAA-CGGC-TC-ACCA-AGGC
GATGAT--A-C-GT-AG-CCGA-CCT-GAGA-GGGTAAT-C-GGCCAC-A--TTGG-GACTGAGA-CAC-G-GCCC-AAA
-CTCC--T-ACG--GG-AGGCA-G-CA-GTA-GGG-AAT-C-TT-C-C-A-CAAT-GGACGA-AA-GT-CTG-A--T-GG
-AGCAACGCC-GC-G-T-G-AGT-GAA-GA-A--GGTT-TT-C-G-G-A-T-CGTAAA-A-C-T-C-TGTT-GTTG-AAG
AA-G-AACAT-GCA-TGA-GAG--TAA-C-T--GT-T-C-A-T-GT-AT-TGA-CGG-TA-TTCA-AC--C-AGAAA-G-
CC-AC-GG-CTAA-C-TACGTG-C-C-A--GC-A-GC-CGC-GGT-AA-TAC-G-T-A--G-GT-GGC--A-A-G-C-GT
TG-T-C-C-GG-A-T-T-T-ATT--GGGC-GT-AAAGC-G-A--GT-G-C-A--GG-C-G-G--TT-TA-TT-A-AG---
TCT-G--A-TG-TG-AAA-G-C-C-CT-CGG-C--TCA-A-CC-GA--G-GA-A-T--T-GC-A-T-C--GG-A-AA-CT
-G---GT-AA--A-CT-T-G-AG-TG-----C-AGAA--G-A-G-G-A-G-A-G-T-GGA-A-CT-CC-A-T-GT-G-T-
A-G-CG-G-TG-GAA-TG-CG-T-AG-ATAT-A-T-GG-A-AG---AAC-A-C-C-A-G--T-GGC-G-AA-GGC-G-G-
-C-T-C-T-C-T-G-G-T--C-TG-T-AACT-G-A-C-GC-T-G-A-G-GC-T-C-G-AAA-G-T-G-T-GGG-T-A-G-
C-AAA-CA-GG-A-TT-AG-A-T-A-CCCT--G-G-T-AG-T-CCACACC-GT-AAA-CG-ATGA-G-T-G-CT--AAGT
GTTGG-A-G--GGT-TTCC-GCC-C-TT-C-A-GTGC-TG-CAGC-T-AA-C-GC-AT-T-A-AG-C-AC-T-CC-GC-C
-TGGG-G-AGTA-CGACC-G-C-AA-GG-TTG-AAACTC-AAA-GGAA-TTGA-CGGGGG-CCCG-C-A-CAAG-C-GGT
---GGAGCAT-GTGG-TTTAAT-T-CGAAGCAACG-CGAAGAACCTT-ACCAGGTCTT-GA-CATA-CCA--TG--AAAG
TCT-AAG-AGA-TTA-G-AG-GT-TC--CCTT-CGGG--GA--CA-T-G-GATA-CAGG-T-GG-T-GCATGGT-TGT-C
GT-C-AGCT-C-GT-G-TCG-TGAGATG-TTGGG-T-TA-AGTCCCGCA-AC-GAG-C-GCAACC-CTTATT-GTTA-G-
TT-GCC-AT-CA-TTTAGT-TGGG-CACT-CTAGCGAGA-CTG-CC-GGTG-ACAAAC-C--GGA-GG-AA-GGTGGGGA
CGACGTC-AAATCATCATGCCCC-TTATGACCTGGGCTACACACGTGCTACAATGGTCAGTACAACGTGC-TGCGAACTC
-GCGAGG-G-TAAGCAAATCAC-TTAAAA-CTGATCTCAGTTCGG-ATT-GTAGGCTGCAAC-T-CGCCTACATGAA-GC
T-GG-AATCGCTAGTAATCGC-GGATCA-G-C-A-TGCCG-CGGT-GAATACGTT-CCCGGGCCTTGTACACACCG-CCC
GTCACACC-A-TG-AGAGTTT-GTA-AC-A-CC-CAAA-GCC-GGTGGG-G-TAA-C-CT--TTT----AGG-AG-CTAG
C-CGTC-T-A-AG-GT-GG-GAC-AGA-TG-ATT-AGGGT-G-AA-GTCGTA-ACAA-GG-TA-G-C-C-G-TA--GG--
AGA-ACC-T-GC--GGCTGGA-T-CA-CCT-CCTTT??
>Lactobacillus_lindneri_X95421_252
????????A-GAGTT--T-G-A--T-?-?-T--GGC-T-CAGGAC-G-AA-C-GT-TG-G-C-GGCG-TG---CCT-AA-
TA-C-A-TG-CAA--G-T-C-GAAC-GAG---GTC---TCCTA-AC-TGAGA-CCG--AG-T--G-GCG-AAC-T-G-G-
TGAGTAA-C-A-C-GTGGG-TAACC-TGC-CC-AGA-AG-A-AG-GG-GATAA-CA-C-C-TGGAAA-CA-GATGCTAAT
ACCGTA--T-A-A-C--AACGA-GA--ACC-AC-ATGGT--T-CTC-G-T-TTGAAA-GA-T-GG-C--T-TT-TA--TG
-CTATCGCTT--CTGG-AT-GG-A-CCC-GC--GGCGTATTAGCTAG-TTGGT-GAGA-TAA-TAGC-TC-ACCA-AGGC
AATGAT--A-C-GT-AG-CAGA-CCT-GAGA-GGGTAAT-C-TGCCAC-A--ATGG-GACTGAGA-CAC-G-GCCC-ATA
-CTCC--T-ACG--GG-AGGCA-G-CA-GTA-GGG-AAT-C-TT-C-C-A-CAAT-GGACGA-AA-GT-CTG-A--T-GG
-AGCAACGCC-GC-G-T-G-AGT-GAA-GA-A--GGGT-TT-C-G-G-C-T-CGTAAA-A-C-T-C-TGTT-GTTA-GAG
AA-G-AACGA-CCG-TGA-GAG--CAA-C-T--GC-T-C-A-C-GG-TG-TGA-CGG-TA-TCTA-AC--C-AGAAA-G-
TC-AC-GG-CTAA-C-TACGTG-C-C-A--GC-A-GC-CGC-GGT-AA-TAC-G-T-A--G-GT-GGC--A-A-A-C-GT
TG-T-C-C-GG-A-T-T-T-ATT--GGGC-GT-AAAGC-G-A--GC-G-C-A--GG-C-G-G--TT-TT-CT-A-AG---
TCT-G--A-TG-TG-AAA-C-G-C-TT-CGG-C--TTA-A-CC-GG--A-GA-A-G--T-GC-A-T-C--GG-A-AA-CT
-G---GA-TA--A-CT-T-G-AG-TG-----C-AGAA--A-A-G-G-A-C-A-G-T-GGA-A-CT-TC-A-T-GT-G-T-
A-G-CG-G-TG-AAA-TG-CG-T-AG-ATAT-A-T-GA-A-GG---AAC-A-C-C-A-G--T-GGC-G-AA-GGC-G-G-
-C-T-G-T-C-T-G-G-T--C-TG-C-ATCT-G-A-C-GC-T-G-A-G-GC-T-C-G-AAA-G-C-A-T-GGG-T-A-G-
C-AAA-CA-GG-A-TT-AG-A-T-A-CCCT--G-G-T-AG-T-CCATGCC-GT-AAA-CG-ATGA-A-T-G-CT--AGGT
GTTGG-G-A--GGT-TTCC-GCC-T-CT-C-A-GTGC-CG-CAGC-T-AA-C-GC-AT-T-A-AG-C-AT-T-CC-GC-C
-TGGG-G-AGTA-CGACC-G-C-AA-GG-TTG-AAACTC-AAA-GGAA-TTGA-CGGGGA-CCCG-C-A-CAAG-C-GGT
---GGAGCAT-GTGG-TTTAAT-T-CGATGCTACG-CGAAGAACCTT-ACCAGGACTT-GA-CATC-TTC--TG--TTAA
CCT-AAG-AGA-TTA-G-GT-GT--C---CTT-CGGG--GG--CA-G-A-ATGA-CAGG-T-GG-T-GCATGGT-TGT-C
GT-C-AGCT-C-GT-G-TCG-TGAGATG-TTGGG-T-TA-AGTCCCGCA-AC-GAG-C-GCAACC-CTTGTC-TTTA-G-
TT-GCC-AG-CA-TTAAGT-TGGG-CACT-CTAGAGAGA-CTG-CC-GGTG-ATAAAC-C--GGA-GG-AA-GGTGGGGA
TGACGTC-AAATCATCATGCCCC-TTATGTCCTGGGCTACACACGTGCTACAATGGACGGTACAACGAGT-TGCGAAACC
-GCAAGG-T-CAAGCTAATCTC-TTAAAG-CCGTTCTCAGTTCGG-ATT-GCAGGCTGCAAC-T-CGCCTGCATGAA-GT
T-GG-AATCGCTAGTAATCGT-GGATCA-G-C-A-TGCCA-CGGT-GAATACGTT-CCCGGGTCTTGTACACACCG-CCC
GTCACACC-A-TG-AGAGTTT-GTA-AC-A-CC-CAAA-GTC-GGTTGG-A-TAA-C-CT--TTA----CGG-AG-TCCG
C-CGCC-T-A-AG-GT-GG-GAC-AGA-TG-ATT-AGGGT-G-AA-GTCGTA-ACAA-GG-TA-G-C-C-G-TA--GG--
AGA-ACC-T-GC--GGCTGGA-T-CA-CCT-CCTTT?T
>Lactobacillus_malefermentans_AM113783_182
??????????GAGTT--T-G-A--T-T-C-T--GGC-T-CAGGAT-G-AA-C-GC-TG-G-C-GGCG-TG---CCT-AA-
TA-C-A-TG-CAA--G-T-C-GAAC-GCA---TCC---CGTTG-AT-TT-GG-ATG--AG-T--G-GCG-AAC-T-G-G-
TGAGTAA-C-A-C-GTGGG-TAACT-TGC-CC-AAA-AG-T-AG-GG-GATAA-CA-T-T-TGGAAA-CA-GGTGCTAAT
ACCGTA--T-A-A-C--AACGA-AA--ATC-GC-ATGAT--T-TTC-G-T-TTGAAA-GA-T-GG-T----TT-CG---G
-CTATCACTT--TTGG-AT-AG-A-CCC-GC--GGTGCATTAGCTAG-TTGGT-AGAG-TAA-TGGT-TT-ACCA-AGGC
AATGAT--G-C-AT-AG-CCGA-CCT-GAGA-GGGTAAT-C-GGCCAC-A--TTGG-GACTGAGA-CAC-G-GCCC-AAA
-CTCC--T-ACG--GG-AGGCA-G-CA-GTA-GGG-AAT-C-TT-C-C-A-CAAT-GGACGA-AA-GT-CTG-A--T-GG
-AGCAACGCC-GC-G-T-G-AGT-GAA-GA-A--GGGT-TT-C-G-G-C-T-CGTAAA-A-C-T-C-TGTT-GTTG-GAG
AA-G-AACGA-ACG-TGA-GAG--TAA-C-T--GT-T-C-A-C-GT-TG-TGA-CGG-TA-TCCA-AC--C-AGAAA-G-
CC-AC-GG-CTAA-C-TACGTG-C-C-A--GC-A-GC-CGC-GGT-AA-TAC-G-T-A--G-GT-GGC--A-A-G-C-GT
TA-T-C-C-GG-A-T-T-T-ATT--GGGC-GT-AAAGA-G-A--GT-G-C-A--GG-C-G-G--TT-TG-TT-A-AG---
TCT-G--A-TG-TG-AAA-G-C-C-TT-CGG-C--TCA-A-CC-GA--A-GA-A-G--T-GC-A-T-T--GG-A-AA-CT
-G---AT-AA--A-CT-T-G-AG-TG-----C-AGAA--A-A-G-G-A-C-A-G-T-GGA-A-CT-CC-A-T-GT-G-T-
A-G-CG-G-TG-AAA-TG-CG-T-AG-ATAT-A-T-GG-A-AG---AAC-A-C-C-A-G--T-GGC-G-AA-GGC-G-G-
-C-T-G-T-C-T-G-G-T--C-TG-T-AACT-G-A-C-GC-T-G-A-G-AC-T-C-G-AAA-G-C-A-T-GGG-T-A-G-
C-GAA-CA-GG-A-TT-AG-A-T-A-CCCT--G-G-T-AG-T-CCATGCC-GT-AAA-CG-ATGA-A-T-G-CT--AAGT
GTTGG-A-G--GGT-TTCC-GCC-C-TT-C-A-GTGC-TG-CAGC-T-AA-C-GC-AT-T-A-AG-C-AT-T-CC-GC-C
-TGGG-G-AGTA-CGACC-G-C-AA-GG-TTG-AAACTC-AAA-GGAA-TTGA-CGGGGG-CCCG-C-A-CAAG-C-GGT
---GGAGCAT-GTGG-TTTAAT-T-CGAAGCTACG-CGAAGAACCTT-ACCAGGTCTT-GA-CATC-TTC--TG--CCAA
CCT-AAG-AGA-TTA-G-GC-GT-TC--CCTT-CGGG--GA--CA-G-A-ATGA-CAGG-T-GG-T-GCATGGT-TGT-C
GT-C-AGCT-C-GT-G-TCG-TGAGATG-TTGGG-T-TA-AGTCCCGCA-AC-GAG-C-GCAACC-CTTATT-ATCA-G-
TT-GCC-AG-CA-TTAAGT-TGGG-CACT-CTGGTGAGA-CTG-CC-GGTG-ATAAAC-C--GGA-GG-AA-GGTGGGGA
TGACGTC-AAATCATCATGCCCC-TTATGACCTGGGCTACACACGTGCTACAATGGACGGTACAACGAGT-CGCGAACTC
-GCGAGG-G-TAAGCTAATCTC-TTAAAG-CCGTTCTCAGTTCGG-ACT-GTAGGCTGCAAC-T-CGCCTACACGAA-GT
T-GG-AATCGCTAGTAATCGC-GGATCA-G-C-A-TGCCG-CGGT-GAATACGTT-CCCGGGCCTTGTACACACCG-CCC
GTCACACC-A-TG-AGAGTTT-GTA-AC-A-CC-CAAA-GTC-GGTTCG-G-TAA-C-C---TTCG----GG-AG-CCAG
C-CGCC-T-A-AG-GT-GG-GAC-AGA-TG-ATT-AGGGT-G-AA-GTCGTA-ACAA-GG-TA-G-C-C-G-TA--GG--
AGA-ACC-T-GC--GGCTGGA-T-CA-CCT-CCT????
>Lactobacillus_mali_029_M58824
TAAATCG-A-GAGTT--T-G-A--T-C-C-T--GGC-T-CAGGAC-G-AA-C-GC-TG-G-C-GGCG-TG---CCT-AA-
TA-C-A-TG-CAA--G-T-C-GAAC-GCA---AAA---CTTTC-AY-C--TT-TTG--AG-T--G-GCG-AAC-G-G-G-
TGAGTAA-C-A-C-GTGGG-TAACC-TGC-CC-AGA-AG-A-GG-GG-GATAA-CA-C-T-TGGAAA-CA-GGTGCTAAT
ACCGCA--T-A-A-C--AATAA-AA--ACC-GC-ATGGT--T-TTT-A-T-TTAAAA-GA-T-GG-T-----T-TT---G
-CTATC?CTT--CTGG-AT-GG-A-CC?-?C--GGCGTATTAGCTAG-TTGGT-AAGG-TAA-AGGC-TT-ACCA-AGGC
AATGAT--A-C-GT-AG-CCGA-ACT-GAGA-GGTTGAT-C-GGCCAC-A--TTGG-GACTGAGA-CAC-G-GCC?-??A
-CTCC--T-ACG--GG-AGGCA-G-CA-GTA-GGG-AAT-C-TT-C-C-A-CAAT-GGACGA-AA-GT-CTG-A--T-GG
-AGCAACGCC-?C-G-T-G-AGT-GAA-GA-A--GGTT-TT-C-G-G-A-T-CGTAAA-A-C-T-C-TGTT-GTTA-GAG
AA-G-AACGT-GTG-TGA-GAG--TAA-C-T--GC-T-C-A-T-GC-AG-TGA-CGG-TA-TCTA-AC--C-AGAAA-G-
CC-AC-GG-CTAA-C-TACGTG-C-C-A--GC-A-GC-CGC-GGT-AA-TAC-G-T-A--G-GT-GGC--?-A-G-C-GT
TG-T-C-C-GG-A-T-T-T-ATT--GGGC-GT-AAAGG-G-A--AC-G-C-A--GG-C-G-G--TT-TT-TT-A-AG---
TCT-G--A-TG-TG-AAA-?-C-C-TT-CGG-C--TTA-A-CC-GA--A-GT-C-A--T-GC-A-T-T--GG-A-AA-CT
-G---AA-AG--A-CT-T-G-AG-TG-----C-AGAA--G-A-G-G-A-G-A-G-T-GGA-A-CT-CC-A-T-GT-G-T-
A-G-CG-G-TG-AAA-TG-CG-T-AG-ATAT-A-T-GG-A-AG---AAC-A-C-C-A-G--T-GGC-G-AA-AGC-G-G-
-C-?-C-T-C-T-G-G-T--C-TG-T-AACT-G-A-C-GC-T-G-A-G-GT-T-C-G-AAA-G-T-G-T-GGG-T-A-G-
C-AAA-CA-GG-A-TT-AG-A-T-A-CCCT--G-G-T-AG-T-CCACACC-GT-AAA-CG-ATGA-A-T-G-CT--AAGT
GTTGG-A-G--GGT-TTCC-GCC-?-TT-C-G-GTGC-TG-CAGC-T-AA-C-GC-AT-T-A-AG-C-AT-T-CC-GC-C
-TGGG-G-AGTA-CGACC-G-C-AA-GG-TTG-AAACTC-AAA-GGAA-TTGA-CGGGGG-CC?G-C-A-CAAG-C-GGT
---GGAGCAT-GTGG-TTTAAT-T-CGAA??AACG-CGAAGAACCTT-ACCAGGTCTT-GA-CATC-TTC--TG--ACAA
CCT-AAG-AGA-TTA-G-GT-?T-TC--CCTT-CGGG--GA--CA-G-A-ATGA-CAGG-T-GG-T-GCATGGT-TGT-C
GT-C-AGCT-C-GT-G-TCG-TGAGATG-TTGGG-T-TA-AGTCCCGCA-AC-GAG-C-GCAACC-CTTATT-ATTA-G-
TT-GCC-AG-CA-TTAAGT-TGGG-CACT-CTAGTGAGA-CTG-CC-GGTG-ACAAAC-C--GGA-GG-AA-GGTGGGGA
TGACGTC-AAATCATCATGCCCC-TTATGACCTGGGCTACACACGTGCTACAATGGACGGTACAACGAGT-CGCGAAACC
-GCGAGG-T-TTAGCTAATCTC-TTAAAG-CCGTTCTCAGTTCGG-ATT-GTAGGCTGCAAC-T-CGCCTACATGAA-GT
C-GG-AATCGCTAGTAATCGC-GGATCA-G-C-A-TGCCG-CGGT-GAATACGTT-CCC?GGC?TTGTACACACCG-C?C
?TCACACC-A-TG-AGAGTTT-GTA-AC-A-CC-CAAA-GCC-GGTGAG-G-TAA-C-CT--TTA----TGG-RA-CCAG
C-CGTC-T-A-AG-GT-GG-GAC-AGA-TG-AT???????????????????????????????????????????????
??????????????????????????????????????
>Lactobacillus_mali_FJ157230_225
??????????????????????????????????????????CTT-T-CC-C-CA-TA-C-C-TACG-TG----CT-AA-
TA-C-A-TG-CAA--G-T-C-GAAC-GCA---AAA---CTTTC-------TT-TTG--AG-T--G-GCG-AAC-G-G-G-
TGAGTAA-C-A-C-GTGGG-TAACC-TGC-CC-AGA-AG-A-GG-GG-GATAA-CA-C-T-TGGAAA-CA-GGTGCTAAT
ACCGCA--T-A-A-T--AACAA-AA--ACC-GC-ATGGT--T-TTT-G-T-TTGAAA-GA-T-GG-T-----T-TT---G
-CTATCACTT--CTGG-AT-GG-A-CCC-GC--GGCGTATTAGCTAG-TTGGT-AAGG-TAA-AGGC-TT-ACCA-AGGC
AATGAT--A-C-GT-AG-CCGA-ACT-GAGA-GGTTGAT-C-GGCCAC-A--TTGG-GACTGAGA-CAC-G-GCCC-AAA
-CTCC--T-ACG--GG-AGGCA-G-CA-GTA-GGG-AAT-C-TT-C-C-A-CAAT-GGACGA-AA-GT-CTG-A--T-GG
-AGCAACGCC-GC-G-T-G-AGT-GAA-GA-A--GGTT-TT-C-G-G-A-T-CGTAAA-A-C-T-C-TGTT-GTTA-GAA
AA-A-AACGT-GTG-TGA-GAG--TAA-C-T--GC-T-C-A-T-GC-AG-TGA-CGG-TA-TCTA-AC--C-AGAAA-G-
CC-AC-GG-CTAA-C-TACGTG-C-C-A--GC-A-GC-CGC-GGT-AA-TAC-G-T-A--G-GT-GGC--A-A-G-C-GT
TG-T-C-C-GG-A-T-T-T-ATT--GGGC-GT-AAAGG-G-A--AC-G-C-A--GG-C-G-G--TT-TT-TT-A-AG---
TCT-G--A-TG-TG-AAA-G-C-C-TT-CGG-C--TTA-A-CC-GA--A-GT-C-A--T-GC-A-T-T--GG-A-AA-CT
-G---AA-AG--A-CT-T-G-AG-TG-----C-AGAA--G-A-G-G-A-G-A-G-T-GGA-A-CT-CC-A-T-GT-G-T-
A-G-CG-G-TG-AAA-TG-CG-T-AG-ATAT-A-T-GG-A-AG---AAC-A-C-C-A-G--T-GGC-G-AA-AGC-G-G-
-C-T-C-T-C-T-G-G-T--C-TG-T-AACT-G-A-C-GC-T-G-A-A-GT-T-C-G-AAA-G-T-G-T-GGG-T-A-G-
C-AAA-CA-GG-A-TT-AG-A-T-A-CCCT--G-G-T-AG-T-CCACACC-GT-AAA-CG-ATGA-A-T-G-CT--AAGT
GTTGG-A-G--GGT-TTCC-GCC-C-TT-C-G-GTGC-TG-CAGC-T-AA-C-GC-AT-T-A-AG-C-AT-T-CC-GC-C
-TGGG-G-AGTA-CGACC-G-C-AA-GG-TTG-AAACTC-AAA-GGAA-TTGA-CGGGGG-CCCG-C-A-CAAG-C-GGT
---GGAGCAT-GTGG-TTTAAT-T-CGAAGCAACG-CGAAGAACCTT-ACCAGGTCTT-GA-CATC-TTC--TG--ACAA
CCT-AAG-AGA-TTA-G-GT-GT-TC--CCTT-CGGG--GA--CA-G-A-ATGA-CAGG-T-GG-T-GCATGGT-TGT-C
GT-C-AGCT-C-GT-G-TCG-TGAGATG-TTGGG-T-TA-AGTCCCGCA-AC-GAG-C-GCAACC-CTTATT-ACTA-G-
TT-GCC-AG-CA-TTTAGT-TGGG-CACT-CTAGTGAGA-CTG-CC-GGTG-ACAAAC-C--GGA-GG-AA-GGTGGGGA
TGACGTC-AAATCATCATGCCCC-TTATGACCTGGGCTACACACGTGCTACAATGGACGGTACAACGAGT-CGCGAAACC
-GCGAGG-T-TTAGCTAATCTC-TTAAAG-CCGTTCTCAGTTCGG-ATT-GTAGGCTGCAAC-T-CGCCTACATGAA-GT
C-GG-AATCGCTAGTAATCGC-GGATCA-G-C-A-TGCCG-CGGT-GAATACGTT-CCCGGGCCTTGTACACACCG-CCC
GTCCCCCC-A-TG-AGAGTTT-GTA-AC-A-CC-CAAA-ACC-GGTGAG-G-TAA-C-CA--TTT----AGG-AG-CCAG
C------A-AAAG-G--CTTTAAAATT?????????????????????????????????????????????????????
??????????????????????????????????????
>Lactobacillus_manihotivorans_AF000163_259
????????A-GAGTT--T-G-A--T-C-A-T--GGC-T-CAGGAT-G-AA-C-GC-TG-G-C-GGCG-TG---CCT-AA-
TA-C-A-TG-CAA--G-T-C-GAAC-GAG---ATT-T-TATTA-AT-TGAAA-TCG--AG-T--G-GCG-GAC-G-G-G-
TGAGTAA-C-A-C-GTGGG-TAACC-TGC-CC-TTA-AG-T-AG-GG-GATAA-CA-T-T-TGGAAA-CA-GATGCTAAT
ACCGTA--T-A-A-A--CCTCA-GA--AAC-AC-ATGTT--T-CTG-A-G-TTGAAA-GG-C-GG-C--T-TT-CG--AG
-CTGTCGCTT--TTGG-AT-GG-A-CCC-GC--GGCGTATTAGCTAG-TTGGT-GAGGTTGA-AGGC-TC-ACCA-AGGC
AGTGAT--A-C-GTTAC-CCGA-CCT-GAGA-GGTTGATCC-GGCCAC-A--TTGG-GACTGAGA-CAC-G-GCCC-AAA
-CTCCC-T-ACG-GGA-AGGCA-G-CA-GTA-GGG-AAT-C-TT-C-C-A-CAAT-GGACGA-AA-GT-CTG-A--T-GG
-AGCAACGCC-GC-G-T-G-AGT-GAA-GA-A--GGTT-TT-C-G-G-A-T-CGTAAA-A-C-T-C-TGTT-GTTG-GAG
AA-G-AACAC-GTT-TGA-GAG--TAA-C-T--GT-T-C-A-G-AC-GT-TGA-CGG-TA-TCCA-AC--C-AGAAA-G-
CC-AC-GG-CTAA-C-TACGTG-C-C-A--GC-A-GC-CGC-GGT-AA-TAC-G-T-A--G-GT-GGC--A-A-G-C-GT
TA-T-C-C-GG-A-T-T-T-ATT--GGGC-GT-AAAGC-G-A--GC-G-C-A--GG-C-G-G--TT-TC-TT-A-AG---
TCT-G--A-TG-TG-AAA-G-C-C-TT-CGG-C--TTA-A-CC-GA--A-GA-A-G--T-GC-A-T-C--GG-A-AA-CT
-G---GG-GA--A-CT-T-G-AG-TG-----C-AGAA--G-A-G-G-A-C-A-G-T-GGA-A-CT-CC-A-T-GT-G-T-
A-G-CG-G-TG-AAA-TG-CG-T-AG-ATAT-A-T-GG-A-AG---AAC-A-C-C-A-G--T-GGC-G-AA-GGC-G-G-
-C-T-G-T-C-T-G-G-T--C-TG-T-AACT-G-A-C-GC-T-G-A-G-GC-T-C-G-AAA-G-C-A-T-GGG-T-A-G-
C-GAA-CA-GG-A-TT-AG-A-T-A-CCCT--G-G-T-AG-T-CCATGCC-GT-AAA-CG-ATGA-A-T-G-CT--AGGT
GTTGG-A-G--GGT-TTCC-GCC-C-TT-C-A-GTGC-CG-CAGC-T-AA-C-GC-AT-T-A-AG-C-AT-T-CC-GC-C
-TGGG-G-AGTA-CGACC-G-C-AA-GG-TTG-AAACTC-AAA-GGAA-TTGA-AGGGGG-CCCG-C-A-CAAG-C-GGT
---GGAGCAT-GTGG-TTTAAT-T-CGAAGCAACG-CGAAGAACCTT-ACCAGGTCTT-GA-CATC-CTA--TG--CCAA
TCT-GAG-AGA-TCA-G-AC-GT-TC--CCTT-CGGG--GA--CA-T-A-GTGA-CA-G-T-GG-T-GCATGGT-TGT-C
GT-C-AGCT-C--------G-TGAGATG-TTGGGGT-TA-AGTCCCGCAAAC-GAGGC-GCAACC-CTTATGGATTA-G-
TT-GCC-AGCCA-TTCAGT-TGGGGCACTTCTAGTAAGA-CTG-CC-GGTG-ACAAAC-C--GGA-GG-AA-GGTGGGGA
CGACGTC-AAATCATCATGCCCC-TTATGACCTGGGCTACACACGTGCTACAATGGATGGTACAACGAGT-TGCGAACCC
-GCGAGG-G-CAAGCTAATCTC-TTAAAG-CCATTCTCAGTCCGG-ACT-GTAGGCTGCAAC-T-CGCCTACACGAA-GT
C-GG-AATCGCTAGTAATCGC-GGATCA-G-C-A-TGCCG-CGGT-GAATACGTT-CCCGGGCCTTGTACACACCG-CCC
GTCACACC-A-TG-AGAGTTT-GTA-AC-A-CC-CGAA-GCC-GGTGGG-G-TAA-C-CT--TTT----AGG-AG-CTAG
C-CGTC-T-A-AG-GT-GG-GAC-AGA-TG-ATT-AGGGT-G-AA-GTCGTA-ACAA-GG-TA-G-C-C-G-TA--GG--
AGA-ACC-T-GC--GGCTGGA-T-CA-CCT-CCTT???
>Lactobacillus_mindensis_LSP313530_050
??????????????????????????????????????????GAC-G-AA-C-GC-TG-G-C-GGCA-TG---CCT-AA-
TA-C-A-TG-CAA--G-T-C-GAAC-GAA---CCA---TCCT--GA-AGATG-GTG--AG-T--G-GCG-GAC-G-G-G-
TGAGTAA-C-A-C-GTGGG-TAACC-TGC-CC-TAA-AG-T-GG-GG-GATAA-CA-T-C-TGGAAA-CA-GGTGCTAAT
ACCGCA--T-A-A-C--AACAG-TC--TTC-AC-ATGAT--C-ACT-G-T-TTAAAA-GA-T-GG-C-----T-CT---G
-CTATCGCTT--TTGG-AT-GG-A-CCC-GC--GGCGTATTAGCTAG-TTGGT-GAGG-TAA-AGGC-TC-ACCA-AGGC
GATGAT--A-C-GT-AG-CCGA-CCT-GAGA-GGGTAAT-C-GGCCAC-A--TTGG-GACTGAGA-CAC-G-GCCC-AAA
-CTCC--T-ACG--GG-AGGCA-G-CA-GTA-GGG-AAT-C-TT-C-C-A-CAAT-GGGCGA-AA-GC-CTG-A--T-GG
-AGCAATGCC-GC-G-T-G-AGT-GAA-GA-A--GGTT-TT-C-G-G-A-T-CGTAAA-A-C-T-C-TGTT-GTTG-AAG
AA-G-AATAT-GCG-TGA-GAG--TAA-C-T--GT-T-C-A-C-GT-AC-TGA-CGG-TA-TTCA-AC--C-AGAAA-G-
CC-AC-GG-CTAA-C-TACGTG-C-C-A--GC-A-GC-CGC-GGT-AA-TAC-G-T-A--G-GT-GGC--A-A-G-C-GT
TG-T-C-C-GG-A-T-T-T-ATT--GGGC-GT-AAAGA-G-A--AT-G-T-A--GG-C-G-G--TT-TA-TT-A-AG---
TTT-G--A-AG-TG-AAA-G-C-C-CT-CGG-C--TCA-A-CC-GA--G-GA-A-G--T-GC-T-T-C--GA-A-AA-CT
-G---GT-AA--A-CT-T-G-AG-TG-----C-AGAA--G-A-G-G-A-A-A-G-T-GGA-A-CT-CC-A-T-GT-G-T-
A-G-CG-G-TG-GAA-TG-CG-T-AG-ATAT-A-T-GG-A-AG---AAC-A-C-C-A-G--T-GGC-G-AA-GGC-G-G-
-C-T-T-T-C-T-G-G-T--C-TG-T-AACT-G-A-C-GC-T-G-A-G-AT-T-C-G-AAA-G-C-A-T-GGG-T-A-G-
C-AAA-CA-GG-A-TT-AG-A-T-A-CCCT--G-G-T-AG-T-CCATGCC-GT-AAA-CG-ATGA-G-T-G-CT--AAGT
GTTGG-A-G--GGT-TTCC-GCC-C-TT-C-A-GTGC-TG-CAGC-T-AA-C-GC-AT-T-A-AG-C-AC-T-CC-GC-C
-TGGG-G-AGTA-CGATC-G-C-AA-GA-TTG-AAACTC-AAA-GGAA-TTGA-CGGGGG-CCCG-C-A-CAAG-C-GGT
---GGAGCAT-GTGG-TTTAAT-T-CGAAGCAACG-CGAAGAACCTT-ACCAGGTCTT-GA-CATA-CCA--TG--AAAA
GCT-AAG-AGA-TTA-G-TC-TT-TC--CCTT-CGGG--GA--CA-T-G-GATA-CAGG-T-GG-T-GCATGGT-TGT-C
GT-C-AGCT-C-GT-G-TCG-TGAGATG-TTGGG-T-TA-AGTCCCGCA-AC-GAG-C-GCAACC-CTTATT-ATCA-G-
TT-GCC-AG-CA-TTCAGT-TGGG-CACT-CTGGTGAGA-CTG-CC-GGTG-ACAAAC-C--GGA-GG-AA-GGTGGGGA
CGACGTC-AAATCATCATGCCCC-TTATGACCTGGGCTACACACGTGCTACAATGGTCGGTACAACGTGC-TGCGAACTC
-GCGAGG-G-CAAGCAAATCAC-TTAAAA-CCGATCTCAGTTCGG-ATT-GTAGGCTGCAAC-T-CGCCTACATGAA-GC
T-GG-AATCGCTAGTAATCGC-GGATCA-G-C-A-TGCCG-CGGT-GAATACGTT-CCCGGGCCTTGTACACACCG-CCC
GTCACACC-A-TG-AGAGTTT-GTA-AC-A-CC-CAAA-GTC-GGTGGG-G-TAA-C-CC--TTCG---GGG-AA-CTAG
C-CGCC-T-A-AG-GT-GG-GAC-AAA-TG-ATT-AGGGT-G-AA-GTCGTA-ACAA-GG-TA-G-C-C-G-TA--GG--
AGA-ACC-T-GC--GGCTGGA-T-CA-CCT-CCTTT-C
>Lactobacillus_mobilis_AB242320_188
????TGG-A-GAGTT--T-G-A--T-C-C-T--GGC-T-CAGGAC-G-AA-C-GC-TG-G-C-GGCG-TG---CCT-AA-
TA-C-A-TG-CAA--G-T-C-GAAC-GAG---ACT---TTTT-----------TTG--AG-T--G-GCG-AAC-G-G-G-
TGAGTAA-C-A-C-GTGGG-TAACC-TGC-CT-TAA-AG-T-GG-GG-GATAA-CA-C-T-TGGAAA-CA-GGTGCTAAT
ACCGCA--T-A-A-C--CATCA-AA--ACC-GC-CTGGT--T-TTG-A-T-GTTAAA-GA-T-GG-T-----T-CT---G
-CTATCGCTT--TAAG-AT-GG-A-CCC-GC--GGCGTATTAGCTAG-TTGGT-GAGG-TAA-CGGC-TT-ACCA-AGGC
AATGAT--A-C-GT-AG-CCGA-ACT-GAGA-GGTTGAT-C-GGCCAC-A--TTGG-GACTGAGA-CAC-G-GCCC-AAA
-CTCC--T-ACG--GG-AGGCA-G-CA-GTA-GGG-AAT-C-TT-C-C-A-CAAT-GGACGA-AA-GT-CTG-A--T-GG
-AGCAACGCC-GC-G-T-G-AGT-GAA-GA-A--GGTT-TT-C-G-G-A-T-CGTAAA-A-C-T-C-TGTT-GTCA-GAG
AA-G-AACGT-GTG-TGA-GAG--TAA-C-T--GT-T-C-A-C-GC-AG-TGA-CGG-TA-TCTG-AC--C-AGAAA-G-
TC-AC-GG-CTAA-C-TACGTG-C-C-A--GC-A-GC-CGC-GGT-AA-TAC-G-T-A--G-GT-GGC--A-A-G-C-GT
TG-T-C-C-GG-A-T-T-T-ATT--GGGC-GT-AAAGG-G-A--AC-G-C-A--GG-C-G-G--TC-TT-TT-A-AG---
TCT-G--A-TG-TG-AAA-G-C-C-TT-CGG-C--TTA-A-CC-GA--A-GT-C-G--G-GC-A-T-T--GG-A-AA-CT
-G---GG-AG--A-CT-T-G-AG-TG-----C-AGAA--G-A-G-G-A-G-A-G-T-GGA-A-CT-CC-A-T-GT-G-T-
A-G-CG-G-TG-AAA-TG-CG-T-AG-ATAT-A-T-GG-A-AG---AAC-A-C-C-A-G--T-GGC-G-AA-AGC-G-G-
-C-T-C-T-C-T-G-G-T--C-TG-T-AACT-G-A-C-GC-T-G-A-G-GT-T-C-G-AAA-G-C-G-T-GGG-T-A-G-
C-AAA-CA-GG-A-TT-AG-A-T-A-CCCT--G-G-T-AG-T-CCACGCC-GT-AAA-CG-ATGA-A-T-G-CT--AAGT
GTTGG-A-G--GGT-TTCC-GCC-C-TT-C-A-GTGC-CG-CAGC-T-AA-C-GC-AT-T-A-AG-C-AT-T-CC-GC-C
-TGGG-G-AGTA-CGATC-G-C-AA-GA-TTG-AAACTC-AAA-GGAA-TTGA-CGGGGG-CCCG-C-A-CAAG-C-GGT
---GGAGCAT-GTGG-TTTAAT-T-CGAAGCAACG-CGAAGAACCTT-ACCAGGTCTT-GA-CATC-TTT--TG--CTAA
CCT-GAG-AGA-TCA-G-GT-GT-TC--CCTT-CGGG--GA--CA-A-A-ATGA-CAGG-T-GG-T-GCATGGT-TGT-C
GT-C-AGCT-C-GT-G-TCG-TGAGATG-TTGGG-T-TA-AGTCCCGCA-AC-GAG-C-GCAACC-CTTATT-GTTA-G-
TT-GCC-AG-CA-TTTAGT-TGGG-CACT-CTAACGAGA-CTG-CC-GGTG-ACAAAC-C--GGA-GG-AA-GGTGGGGA
TGACGTC-AAATCATCATGCCCC-TTATGACCTGGGCTACACACGTGCTACAATGGACGGTACAACGAGT-CGCAAGACC
-GCGAGG-T-CAAGCTAATCTC-TGAAAA-CCGTTCTCAGTTCGG-ATT-GCAGGCTGCAAC-T-CGCCTGCATGAA-GT
C-GG-AATCGCTAGTAATCGC-GGATCA-G-C-A-TGCCG-CGGT-GAATACGTT-CCCGGGCCTTGTACACACCG-CCC
GTCACACC-A-TG-AGAGTTT-GTA-AC-A-CC-CAAA-GCC-GGTGGG-G-TAA-C-C---TTTG----GG-AG-CCAG
C-CGTC-T-A-AG-GT-GG-GAC-AGA-TG-ATT-GGGGT-G-AA-GTCGTA-ACAA-GG-TA-G-C-C-G-TA--GG--
AGA-ACC-T-GC--GGCTGGA-T-CA-CCT-CCTT???
>Lactobacillus_mucosae_AF126738_616
????????A-GAGTT--T-G-A--T-C-C-T--GGC-T-CAGGAT-G-AA-C-GC-CG-G-C-GGTG-TG---CCT-AA-
TA-C-A-TG-CAA--G-T-C-GAAC-GCG---TTG---GCCCA-AC-TGACA-GCG--AG-T--G-GCG-GAC-G-G-G-
TGAGTAA-C-A-C-GTAGG-TAACC-TGC-CC-CAA-AG-C-GG-GG-GATAA-CA-T-T-TGGAAA-CA-GATGCTAAT
ACCGCA--T-A-A-C--AATTT-GA--ATC-GC-ATGAT--T-CAA-A-T-TTAAAA-GA-T-GG-C----TT-CG---G
-CTATCACTT--TGGG-AT-GG-A-CCT-GC--GGCGCATTAGCTTG-TTGGT-AGGG-TAA-CGGC-CT-ACCA-AGGC
TGTGAT--G-C-GT-AG-CCGA-GTT-GAGA-GACTGAT-C-GGCCAC-A--ATGG-AACTGAGA-CAC-G-GTCC-ATA
-CTCC--T-ACG--GG-AGGCA-G-CA-GTA-GGG-AAT-C-TT-C-C-A-CAAT-GGGCGC-AA-GC-CTG-A--T-GG
-AGCAACACC-GC-G-T-G-AGT-GAA-GA-A--GGGT-TT-C-G-G-C-T-CGTAAA-G-C-T-C-TGTT-GTTA-GAG
AA-G-AACGT-GCG-TGA-GAG--CAA-C-T--GT-T-C-A-C-GC-AG-TGA-CGG-TA-TCTA-AC--C-AGAAA-G-
TC-AC-GG-CTAA-C-TACGTG-C-C-A--GC-A-GC-CGC-GGT-AA-TAC-G-T-A--G-GT-GGC--A-A-G-C-GT
TA-T-C-C-GG-A-T-T-T-ATT--GGGC-GT-AAAGC-G-A--GC-G-C-A--GG-C-G-G--TT-TG-AT-A-AG---
TCT-G--A-TG-TG-AAA-G-C-C-TT-TGG-C--TTA-A-CC-AA--A-GA-A-G--T-GC-A-T-C--GG-A-AA-CT
-G---TC-AG--A-CT-T-G-AG-TG-----C-AGAA--G-A-G-G-A-C-A-G-T-GGA-A-CT-CC-A-T-GT-G-T-
A-G-CG-G-TG-GAA-TG-CG-T-AG-ATAT-A-T-GG-A-AG---AAC-A-C-C-A-G--T-GGC-G-AA-GGC-G-G-
-C-T-G-T-C-T-G-G-T--C-TG-C-AACT-G-A-C-GC-T-G-A-G-GC-T-C-G-AAA-G-C-A-T-GGG-T-A-G-
C-GAA-CA-GG-A-TT-AG-A-T-A-CCCT--G-G-T-AG-T-CCATGCC-GT-AAA-CG-ATGA-G-T-G-CT--AGGT
GTTGG-A-G--GGT-TTCC-GCC-C-TT-C-A-GTGC-CG-CAGC-T-AA-C-GC-AT-T-A-AG-C-AC-T-CC-GC-C
-TGGG-G-AGTA-CGACC-G-C-AA-GG-TTG-AAACTC-AAA-GGAA-TTGA-CGGGGG-CCCG-C-A-CAAG-C-GGT
---GGAGCAT-GTGG-TTTAAT-T-CGAAGCTACG-CGAAGAACCTT-ACCAGGTCTT-GA-CATC-TTG--CG--CCAA
CCC-TAG-AGA-TAG-G-GC-GT-TT--CCTT-CGGG--AA--CG-C-A-ATGA-CAGG-T-GG-T-GCATGGT-CGT-C
GT-C-AGCT-C-GT-G-TCG-TGAGATG-TTGGG-T-TA-AGTCCCGCA-AC-GAG-C-GCAACC-CTTGTT-ACTA-G-
TT-GCC-AG-CA-TTCAGT-TGGG-CACT-CTAGTGAGA-CTG-CC-GGTG-ACAAAC-C--GGA-GG-AA-GGTGGGGA
CGACGTC-AGATCATCATGCCCC-TTATGACCTGGGCTACACACGTGCTACAATGGACGGTACAACGAGT-CGCGAACTC
-GCGAGG-G-CAAGCTAATCTC-TTAAAA-CCGTTCTCAGTTCGG-ACT-GCAGGCTGCAAC-T-CGCCTGCACGAA-GT
C-GG-AATCGCTAGTAATCGC-GGATCA-G-C-A-TGCCG-CGGT-GAATACGTT-CCCGGGCCTTGTACACACCG-CCC
GTCACACC-A-TG-AGAGTTT-GCA-AC-A-CC-CAAA-GTC-GGTGGG-G-TAA-C-CC--TTCG---GGG-AG-CTAG
C-CGCC-T-A-AG-GT-GG-GGC-AGA-TG-ATT-AGGGT-G-AA-GTCGTA-ACAA-GG-TA-G-C-C-G-TA--GG--
AGA-ACC-T-GC--GGCTGGA-T-CA-CCT-CCT????
>Lactobacillus_murinus_AJ621554_134
????????????????????????????????????????????????????????????????????????????????
???????TG-CAA--G-T-C-GAAC-GAA---ACT---TCTTT-A-----AG-TTG--AGCT--GAGCG-AAC-G-G-GC
TGAGTAA-C-A-C-GTGGG-CAACCGTGC-CC-AAA-AG-A-GG-GG-GATAA-CATC-T-TGGAAA-CA-GGTGCTAAT
ACCGCA--T-A-A-C--CATAG-TT--ACC-GC-ATGGT--A-ACT-A-T-GTAAAA-GG-T-GG-C-----T-AT---G
-CTACCGCTT--TTGG-AT-GG-G-CCC-GC--GGCGCATTAACTAG-TTGGT-GGGG-TAA-AGGC-TT-ACCA-AGGC
AATGAT--G-C-GT-AC-CCGA-ACT-GAGA-GGTTGAT-C-GGCCAC-A--TTGG-GACTGAAA-CAC-G-GCCC-AAA
-CTTC--T-ACG--GG-AGGGA-G-CA-GTA-GGG-AAT-C-TT-C-C-A-CAAT-GGGCGA-AA-GC-CTG-A--T-GG
-AACAACCCC-GC-G-T-G-GGT-GAA-GA-A--GGTC-TT-C-G-G-A-T-CATAAA-A-C-C-C-TGTT-GTTA-GAG
AA-G-AAAGT-GCG-TGA-GAG--TAA-C-T--GT-T-C-A-C-GT-TT-CGA-CGG-TA-TCTA-AC--C-AGAAA-G-
CC-AC-GG-CTAA-C-TACGTG-C-C-A--GC-A-GC-CGC-GGT-AA-TAC-G-T-A--G-GT-GGC--A-A-G-C-GT
TA-T-C-C-GG-A-T-T-T-ATT--GGGC-GT-AAAGG-G-A--AC-G-C-A--GG-C-G-G--TC-TT-TT-A-AG---
TCT-G--A-TG-TG-AAA-G-C-C-TT-CGG-C--TTA-A-CC-GG--A-GT-A-G--T-GC-A-T-T--GG-A-AA-CT
-G---GG-AG--A-CT-T-G-AG-TG-----C-AGAA--G-A-G-G-A-G-A-G-T-GGA-A-CT-CC-A-T-GT-G-T-
A-G-CG-G-TG-AAA-TG-CG-T-AG-ATAT-A-T-GG-A-AG---AAC-A-C-C-A-G--T-GGC-G-AA-AGC-G-G-
-C-T-C-T-C-T-G-G-T--C-TG-T-AACT-G-A-C-GC-T-G-A-G-GT-T-C-G-AAA-G-C-G-T-GGG-T-A-G-
C-AAA-CA-GG-A-TT-AG-A-T-A-CCCT--G-G-T-AG-T-CCACGCC-GT-AAA-CG-ATGA-A-T-G-CT--AAGT
GTTGG-A-G--GGT-TTCC-GCC-C-TT-C-A-GTGC-TG-CAGC-T-AA-C-GC-AA-T-A-AG-C-AT-T-CC-GC-C
-TGGG-G-AGTA-CGACC-G-C-AA-GG-TTG-AAACTC-AAA-GGAA-TTGA-CGGGGG-CCCG-C-A-CAAG-C-GGT
---GGAGCAT-GTGG-TTTAAT-T-CGAAGCAACG-CGAAGAACCTT-ACCAGGTCTT-GA-CATC-TTT--TG--ACAA
TCC-TAG-AGA-TAG-G-AC-TT-TC--CCTT-CGGG--GA--CA-A-A-ATGA-CAGG-T-GG-T-GCATGGT-TGT-C
GT-C-AGCT-C-GT-G-TCG-TGAGATG-TTGGG-T-TA-AGTCCCGCA-AC-GAG-C-GCAACC-CTTATT-GTTA-G-
TT-GCC-AG-CA-TTAAGT-TGGG-CACT-CTAGCAAGA-CTG-CC-GGTG-ACAAAC-C--GGA-GG-AA-GGTGGGGA
TGACGTC-AAATCATCATGCCCC-TTATGACCTGGGCTACACACGTGCTACAATGGACGGTACAACGAGT-CGCAAGACC
-GCGAGG-T-TTAGCAAATCTC-TTAAAG-CCGTTCTCAGTTCGG-ATT-GTAGGCTGCAAC-T-CGCGTACATGAA-GT
C-GG-AATCGCTAGTAATCGC-GGATCA-G-C-A-TGCCG-CGGT-GAATACTGTTCCCGGGCCTTGTACACACCG-CCC
GTCACACC-A-TG-AGAGTTT-GTA-AC-A-CC-CAAA-GCC-GGTGGG-G-TAA-C-C---TTTT----GG-AG-CCAG
C-CGTC-T-A-AG-GT-GG-GAC-AGA-TG-ATT-G????????????????????????????????????????????
??????????????????????????????????????
>Lactobacillus_nagelii_AB162131_073
????????????????????????T-C-A-T--GGC-T-CAGGAC-G-AA-C-GC-TG-G-C-GGCG-TG---CCT-AA-
TA-C-A-TG-CAA--G-T-C-GAAC-GAA---GCT---GTTTT-AA-CT-AA-CTG--AG-T--G-GCG-AAC-G-G-G-
TGAGTAA-C-A-C-GTGGG-TAACC-TGC-CC-CAA-AG-C-GG-GG-GATAA-CA-T-T-TGGAAA-CA-GATGCTAAT
ACCGCA--T-A-A-C--CACAG-AA--ACC-AC-ATGGT--T-TCT-G-T-GTCAAA-GA-T-GG-T----TT-CG---G
-CTATCACTT--TGGG-AT-GG-A-CCC-GC--GGCGTATTAGCTAG-TTGGT-AAGG-TAA-TGGC-TT-ACCA-AGGC
AATGAT--A-C-GT-AG-CCGA-ACT-GAGA-GGTTGAT-C-GGCCAC-A--TTGG-GACTGAGA-CAC-G-GCCC-AAA
-CTCC--T-ACG--GG-AGGCA-G-CA-GTA-GGG-AAT-C-TT-C-C-A-CAAT-GGACGA-AA-GT-CTG-A--T-GG
-AGCAACGCC-CC-G-T-G-AGT-GAA-GA-A--GGTT-TT-C-G-G-A-T-CGTAAA-A-C-T-C-TGTT-GTCA-GAG
AA-G-AACGT-GTG-CGA-GAG--TAA-C-T--GC-T-C-G-T-GC-AG-TGA-CGG-TA-TCTG-GC--C-AGAAA-G-
CC-AC-GG-CTAA-C-TACGTG-C-C-A--GC-A-GC-CGC-GGT-AA-TAC-G-T-A--G-GT-GGC--A-A-G-C-GT
TG-T-C-C-GG-A-T-T-T-ATT--GGGC-GT-AAAGG-G-A--AC-G-C-A--GG-C-G-G--TC-TT-TT-A-AG---
TCT-G--A-TG-TG-AAA-G-C-C-TT-CGG-C--TTA-A-CC-GA--A-GT-C-G--T-GC-A-T-T--GG-A-AA-CT
-G---GG-AG--A-CT-T-G-AG-TG-----C-AGAA--G-A-G-G-A-G-A-G-T-GGA-A-CT-CC-A-T-GT-G-T-
A-G-CG-G-TG-AAA-TG-CG-T-AG-ATAT-A-T-GG-A-AG---AAC-A-C-C-A-G--T-GGC-G-AA-AGC-G-G-
-C-T-C-T-C-T-G-G-T--C-TG-T-AACT-G-A-C-GC-T-G-A-G-GT-T-C-G-AAA-G-C-G-T-GGG-T-A-G-
C-AAA-CA-GG-A-TT-AG-A-T-A-CCCT--G-G-T-AG-T-CCACGCT-GT-AAA-CG-ATGA-A-T-G-CT--AAGT
GTTGG-A-?--GGT-TTCC-GCC-C-TT-C-A-GTGC-CG-CAGC-A-AA-C-GC-AT-T-A-AG-C-AT-T-CC-GC-C
-TGGG-G-AGTA-CGACC-G-C-AA-GG-TTG-AAACTC-AAA-GGAA-TTGA-CGGGGG-CCCG-C-A-CAAG-C-GGT
---GGAGCAT-GTGG-TTTAAT-T-CGAAGCACCG-CGAA-AACCTT-ACCAGGTCTT-GA-CATC-TTC--TG--ATAG
CCT-AAG-AAA-TTA-G-GT-GT-TC--CCTT--GGG--GA--CA-G-A-ATGA-CAGG-T-GG-T-GCATGGT-TGT-C
GT-C-AGCT-C-GT-G-TCG-TGAGATG-TTGGG-T-TA-AGTCCCGCA-AC-GAG-C-GCAACC-CTTATT-GTCA-G-
TT-GCC-AG-CA-TTAAGT-TGGG-CACT-CTGGCAAGA-CTG-CC-GGTG-ACAAAC-C--GGA-GG-AA-GGTGGGGA
TGACGTC-AAATCATCATGCCCC-TTATGACCTGGGCTACACACGTGCTACAATGGACGATACAACGAGT-CGCTAGACC
-GCGAGG-T-TAAGCTAATCTC-TGAAAG-TCGTTCTCAGTTCGG-ATT-GCAGGCTGCAAC-TTCGCCTGCATGAA-GT
C-GG-AATCGCTAGTAATCGC-GGATCA-G-C-A-TGCCG-CGGT-GAATACGTT-CCCGGGCCTTGTACACACCG-CCC
GTCACACC-A-TG-AGAGTTT-GTA-AC-A-CC-CAAA-GCC-GGTGGG-G-TAA-C-C---AATA----GG-AG-CCAG
C-CGTC-T-A-AG-GT-GG-GAC-AGA-TG-ATT-GGGGT-G-AA-GTCGTA-ACAA-GG-TA-G-C-C-G-TA--GG--
AGA-ACC-T-GC--GGTTGA??????????????????
>Lactobacillus_namurensis_AM259118_096
??????????????????????????????????????????GAC-G-AA-C-GC-TG-G-C-GGCA-TG---CCT-AA-
TA-C-A-TG-CAA--G-T-C-GAAC-GAG---TTC---CCGTT-GA-TTGGA-ACG--AG-T--G-GCG-AAC-T-G-G-
TGAGTAA-C-A-C-GTGGA-AAACC-TGC-CC-AGA-AG-C-AG-GG-GATAA-CA-C-T-TGGAAA-CA-GGTGCTAAT
ACCGTA--T-A-A-C--AACAA-AA--ACC-GC-ATGGT--T-TTT-G-T-TTGAAA-GG-T-GG-C----TT-CG---G
-CTATCACTT--CTGG-AT-GG-T-TCC-GC--GGCGCATTAGCTTG-TTGGT-GGGG-TAA-CGGC-TC-ACCA-AGGC
GATGAT--G-C-GT-AG-CCGA-CCT-GAGA-GGGTAAT-C-GGCCAC-A--TTGG-GACTGAGA-CAC-G-GCCC-AGA
-CTCC--T-ACG--GG-AGGCA-G-CA-GTA-GGG-AAT-C-TT-C-C-A-CAAT-GGACGC-AA-GT-CTG-A--T-GG
-AGCAATGCC-GC-G-T-G-AGT-GAA-GA-A--GGGT-TT-C-G-G-C-T-CGTAAA-A-C-T-C-TGTT-GTTG-AAG
AA-G-AACGG-GTG-TCA-GAG--TAA-C-T--GT-T-G-A-C-AT-CG-TGA-CGG-TA-TTCA-AC--C-AGAAA-G-
CC-AC-GG-CTAA-C-TACGTG-C-C-A--GC-A-GC-CGC-GGT-AA-TAC-G-T-A--G-GT-GGC--A-A-G-C-GT
TG-T-C-C-GG-A-T-T-T-ATT--GGGC-GT-AAAGC-G-A--GC-G-C-A--GG-C-G-G--TT-TC-TT-A-AG---
TCT-G--A-TG-TG-AAA-G-C-C-TT-CGG-C--TTA-A-CC-GA--A-GA-A-G--T-GC-A-T-C--GG-A-AA-CT
-G---GG-GA--A-CT-T-G-AG-TG-----C-AGAA--G-A-G-G-A-C-A-G-T-GGA-A-CT-CC-A-T-GT-G-T-
A-G-CG-G-TG-GAA-TG-CG-T-AG-ATAT-A-T-GG-A-AG---AAC-A-C-C-A-G--T-GGC-G-AA-GGC-G-G-
-C-T-G-T-C-T-A-G-T--C-TG-T-AACT-G-A-C-GC-T-G-A-G-GC-T-C-G-AAA-G-C-A-T-GGG-T-A-G-
C-GAA-CA-GG-A-TT-AG-A-T-A-CCCT--G-G-T-AG-T-CCATGCC-GT-AAA-CG-ATGA-G-T-G-CT--AGGT
GTTGG-A-G--GGT-TTCC-GCC-C-TT-C-A-GTGC-CG-CAGC-T-AA-C-GC-AT-T-A-AG-C-AC-T-CC-GC-C
-TGGG-G-AGTA-CGACC-G-C-AA-GG-TTG-AAACTC-AAA-GGAA-TTGA-CGGGGG-CCCG-C-A-CAAG-C-GGT
---GGAGCAT-GTGG-TTTAAT-T-CGAAGCTACG-CGAAGAACCTT-ACCAGGTCTT-GA-CATC-TTC--TG--CCAA
TCT-TAG-AGA-TAA-G-AC-GT-TC--CCTT-CGGG--GA--CA-G-A-ATGA-CAGG-T-GG-T-GCATGGT-TGT-C
GT-C-AGCT-C-GT-G-TCG-TGAGATG-TTGGG-T-TA-AGTCCCGCA-AC-GAG-C-GCAACC-CTTATT-ATCA-G-
TT-GCC-AG-CA-TTCAGT-TGGG-CACT-CTGGTGAGA-CTG-CC-GGTG-ACAAAC-C--GGA-GG-AA-GGTGGGGA
TGACGTC-AAATCATCATGCCCC-TTATGACCTGGGCTACACACGTGCTACAATGGACGGTACAACGAGT-CGCAAAGTC
-GCGAGG-C-TAAGCTAATCTC-TTAAAG-CCGTTCTCAGTTCGG-ATT-GCAGGCTGCAAC-T-CGCCTACATGAA-GT
T-GG-AATCGCTAGTAATCGC-GGATCA-G-C-A-TGCCG-CGGT-GAATACGTT-CCCGGGCCTTGTACACACCG-CCC
GTCACACC-A-TG-AGAGTTT-GTA-AC-A-CC-CAAA-GCC-GGTGAG-G-TAA-C-C---TTTT----GG-AG-CCAG
C-CGTC-T-A-AG-GT-GG-GAC-AGA-TG-ATT-AGGGT-G-AA-GTCGTA-ACAA-GG-TA-G-C-C-G-TA--GG--
AGA-ACC???????????????????????????????
>Lactobacillus_nantensis_AY690834_627
????????A-GAGTT--T-G-A--T-C-C-T--GGC-T-CAGGAC-GTAA-C-GC-TG-G-C-GGCA-TG---CCT-AA-
TA-C-A-TG-CAA--G-T-C-GAAC-GAA---CTC---TGGT--GA-TGAGA-GTG--AG-T--G-GCG-GAC-G-G-G-
TGAGTAA-C-A-C-GTGGG-TAACC-TGC-CC-AAA-AG-T-GG-GG-GATAA-CA-T-C-TGGAAA-CA-GGTGCTAAT
ACCGCA--T-A-A-C--AACTA-CT--TTC-AC-ATGAT--C-GTA-G-C-TTAAAA-GA-T-GG-C-----T-CT---G
-CTATCGCTT--TTGG-AT-GG-A-CCC-GC--GGCGTATTAGCTAG-TTGGT-GAGG-TAA-AGGC-TC-ACCA-AGGC
AATGAT--A-C-GT-AG-CTGA-CCT-GAGA-GGGTAAT-C-GGCCAC-A--TTGG-GACTGAGA-CAC-G-GCCC-AAA
-CTCC--T-ACA--GG-AGGCA-G-CA-GTA-GGG-AAT-C-TT-C-C-A-CAAT-GGGCGA-AA-GC-CTG-A--T-GG
-AGCAATGCC-GC-G-T-G-AGT-GAA-GA-G--GGTT-TT-C-G-G-A-T-CGTAAA-A-C-T-C-TGTT-GTTG-AAG
AA-G-AACAT-GCG-TGA-GAG--TAA-C-T--GT-T-C-A-C-GT-AC-TGA-CGG-TA-TTCA-AC--C-AGAAA-G-
CC-AC-GG-CTAA-C-TACGTG-C-C-A--GC-A-GC-CGC-GGT-AA-TAC-G-T-A--G-GT-GGC--A-A-G-C-GT
TG-T-C-C-GG-A-T-T-T-ATT--GGGC-GT-AAAGA-G-A--AT-G-T-A--GG-C-G-G--TT-TA-TT-A-AG---
TTT-G--A-AG-TG-AAA-G-C-C-CT-CGG-C--TCA-A-CC-GA--G-GA-A-G--T-GC-T-T-C--GA-A-AA-CT
-G---GT-AA--A-CT-T-G-AG-TG-----C-AGAA--G-A-G-G-A-A-A-G-T-GGA-A-CT-CC-A-T-GT-G-T-
A-G-CG-G-TG-GAA-TG-CG-T-AG-ATAT-A-T-GG-A-AG---AAC-G-C-C-A-G--T-GGC-G-AA-GGC-G-G-
-C-T-T-T-C-T-G-G-T--C-TG-T-AACT-G-A-C-GC-T-G-A-G-AT-T-C-G-AAA-G-C-A-T-GGG-T-A-G-
C-AAA-CA-GG-A-TT-AG-A-T-A-CCCT--G-G-T-AG-T-CCATGCC-GT-AAA-CG-ATGA-G-T-G-CT--AAGT
GTTGG-A-G--GGT-TTCC-GCC-C-TT-C-A-GTGC-TG-CAGC-T-AA-C-GC-AT-T-A-AG-C-AC-T-CC-GC-C
-TGGG-G-AGTA-CGATC-G-C-AA-GA-TTG-AAACTC-AAA-GGAA-TTGA-CGGGGG-CCCG-C-A-CAAG-C-GGT
---GGAGCAT-GTGG-TTTAAT-T-CGAAGCAACG-CGAAGAACCTT-ACCAGGTCTT-GA-CATA-CCA--TG--AAAA
GCT-AAG-AGA-TTA-G-TC-TT-TC--CCTT-CGGG--GA--CA-T-G-GATA-CAGG-T-GG-T-GCATGGT-TGT-C
GT-C-AGCT-C-GT-G-TCG-TGAGATG-TTGGG-T-TA-AGTCCCGCA-AC-GAG-C-GCAACC-CTTATT-ATCA-G-
TT-GCC-AG-CA-TTCAGT-TGGG-CACT-CTGGTGAGA-CTG-CC-GGTG-ACAAAC-C--GGA-GG-AA-GGTGGGGA
CGACGTC-AAATCATCATGCCCC-TTATGACCTGGGCTACACACGTGCTACAATGGTCGGTACAACGTGC-TGCGAACTC
-GCGAGG-G-TAAGCAAATCAC-TTAAAA-CCGATCTCAGTTCGG-ATT-GTAGGCTGCAAC-T-CGCCTACATGAA-GC
T-GG-AATCGCTAGTAATCGC-GGATCA-G-C-A-TGCCG-CGGT-GAATACGTT-CCCGGGCCTTGTACACACCG-CCC
GTCACACC-A-TG-AGAGTTT-GTA-AC-A-CC-CAAA-GCC-GGTGGG-G-TAA-C-CC--TTCG---GGG-AG-CTAG
C-CGTC-T-A-AG-GT-GG-GAC-AAA-TG-ATT-AGGGT-G-AA-GTCGTA-ACAA-GG-TA-G-C-C-G-TA--GG--
AGA-ACC-T-GC--GCCTGGA-T-CA-CCT-CCTTA??
>Lactobacillus_nasuensis_AB608051_412
???????????????????????????????????????????AT-G-AA-C-GC-TG-G-C-GGCG-TG---CCT-AA-
TA-C-A-TG-CAA--G-T-C-GAAC-GAG---GTA-T-TGGTG-AT-TGATA-CCG--AG-T--G-GCG-GAC-G-G-G-
TGAGTAA-C-A-C-GTGGG-TAACC-TGC-CC-TTA-AG-T-GG-GG-GATAA-CA-T-T-TGGAAA-CA-GATGCTAAT
ACCGCA--T-A-A-A--CCTTT-GG--ACC-AC-ATGGT--C-CAA-A-G-TTGAAA-GG-C-GG-C--T-TT-CG--AG
-CTGTCGCTT--TTGG-AT-GG-A-CCC-GC--GGCGTATTAGCTAG-TTGGT-AAGG-TAA-AGGC-TT-ACCA-AGGC
GATGAT--A-C-GT-AG-CCGA-CCT-GAGA-GGGTGAT-C-GGCCAC-A--TTGG-GACTGAGA-CAC-G-GCCC-AAA
-CTCC--T-ACG--GG-AGGCA-G-CA-GTA-GGG-AAT-C-TT-C-C-A-CAAT-GGACGC-AA-GT-CTG-A--T-GG
-AGCAACGCC-GC-G-T-G-AGT-GAA-GA-A--GGTT-TT-C-G-G-A-T-CGTAAA-A-C-T-C-TGTT-GTTG-GAG
AA-G-AACAC-GTT-TGA-GAG--TAA-C-T--GT-T-C-A-G-AC-GT-TGA-CGG-TA-TCCA-AC--C-AGAAA-G-
CC-AC-GG-CTAA-C-TACGTG-C-C-A--GC-A-GC-CGC-GGT-AA-TAC-G-T-A--G-GT-GGC--A-A-G-C-GT
TA-T-C-C-GG-A-T-T-T-ATT--GGGC-GT-AAAGC-G-A--GC-G-C-A--GG-C-G-G--TT-TC-TT-A-AG---
TCT-G--A-TG-TG-AAA-G-C-C-CT-CGG-C--TTA-A-CC-GA--G-GA-A-G--T-GC-A-T-C--GG-A-AA-CT
-G---GG-AG--A-CT-T-G-AG-TG-----C-AGAA--G-A-G-G-A-C-A-G-T-GGA-A-CT-CC-A-T-GT-G-T-
A-G-CG-G-TG-AAA-TG-CG-T-AG-ATAT-A-T-GG-A-AG---AAC-A-C-C-A-G--T-GGC-G-AA-GGC-G-G-
-C-T-G-T-C-T-G-G-T--C-TG-T-AACT-G-A-C-GC-T-G-A-G-GC-T-C-G-AAA-G-C-A-T-GGG-T-A-G-
C-GAA-CA-GG-A-TT-AG-A-T-A-CCCT--G-G-T-AG-T-CCATGCC-GT-AAA-CG-ATGA-A-T-G-CT--AGGT
GTTGG-A-G--GGT-TTCC-GCC-C-TT-C-A-GTGC-CG-CAGC-T-AA-C-GC-AT-T-A-AG-C-AT-T-CC-GC-C
-TGGG-G-AGTA-CGACC-G-C-AA-GG-TTG-AAACTC-AAA-GGAA-TTGA-CGGGGG-CCCG-C-A-CAAG-C-GGT
---GGAGCAT-GTGG-TTTAAT-T-CGAAGCAACG-CGAAGAACCTT-ACCAGGTCTT-GA-CATC-TTC--TG--CTAT
TCT-GAG-AGA-TCA-G-AA-GT-TC--CCTT-CGGG--GA--CG-G-A-ATGA-CAGG-T-GG-T-GCATGGT-TGT-C
GT-C-AGCT-C-GT-G-TCG-TGAGATG-TTGGG-T-TA-AGTCCCGCA-AC-GAG-C-GCAACC-CTTATG-ACTA-G-
TT-GCC-AG-CA-TTTAGT-TGGG-CACT-CTAGTAAGA-CTG-CC-GGTG-ACAAAC-C--GGA-GG-AA-GGTGGGGA
CGACGTC-AAATCATCATGCCCC-TTATGACCTGGGCTACACACGTGCTACAATGGCCGGTACAACGAGC-TGCGAACCC
-GCGAGG-G-TAAGCGAATCTC-TTAAAG-CCGGTCTCAGTTCGG-ACT-GTAGGCTGCAAC-T-CGCCTACACGAA-GT
C-GG-AATCGCTAGTAATCGC-GGATCA-G-C-A-TGCCG-CGGT-GAATACGTT-CCCGGGCCTTGTACACACCG-CCC
GTCACACC-A-TG-AGAGTTT-GTA-AC-A-CC-CGAA-GCC-GGTGGG-G-TAA-C-CT--TTCG---AGG-GA-CTAG
C-CGTC-T-A-AG-GT-GG-GAC-AGA-TG-ATT-AGGG?????????????????????????????????????????
??????????????????????????????????????
>Lactobacillus_nodensis_AB332024_415
??????????????????????????C-C-T--GGC-T-CAGGAC-G-AA-C-GC-TG-G-C-GGCG-TG---CCT-AA-
TA-C-A-TG-CAA--G-T-C-GAGC-GAA---CTC---TGGTT-TT-TGAGA-GTG--AG-C--G-GCG-GAT-G-G-G-
TGAGTAA-C-A-C-GTGGG-TAACC-TGC-CC-TAA-AG-T-GG-GG-GATAA-CA-T-T-TGGAAA-CA-AGTGCTAAT
ACCGCA--T-A-A-C--AACAT-TT--ACC-AC-ATGGT--T-TAT-G-T-TTGAAA-GA-T-GG-T-----T-CT---G
-CTATCGCTT--TAGG-AT-GG-A-CCC-GC--GGTGCATTAGTTAG-TTGGT-GAGG-TAA-CGGC-TC-ACCA-AGAC
CGTGAT--G-C-AT-AG-CCGA-CCT-GAGA-GGGTAAT-C-GGCCAC-A--TTGG-GACTGAGA-CAC-G-GCCC-AAA
-CTCC--T-ACG--GG-AGGCA-G-CA-GTA-GGG-AAT-C-TT-C-C-A-CAAT-GGACGA-AA-GT-CTG-A--T-GG
-AGCAACGCC-GC-G-T-G-AGT-GAA-GA-A--GGTT-TT-C-G-G-A-T-CGTAAA-A-C-T-C-TGTT-GTTG-AAG
AA-G-AACAT-GCG-TGA-GAG--TAA-C-T--GT-T-C-A-T-GT-AT-TGA-CGG-TA-TTCA-AC--C-AGAAA-G-
CC-AC-GG-CTAA-C-TACGTG-C-C-A--GC-A-GC-CGC-GGT-AA-TAC-G-T-A--G-GT-GGC--A-A-G-C-GT
TG-T-C-C-GG-A-T-T-T-ATT--GGGC-GT-AAAGC-G-A--GC-G-T-A--GG-C-G-G--TT-TA-TT-A-AG---
TCT-G--A-TG-TG-AAA-G-C-C-CT-CGG-C--TCA-A-CC-GA--G-GA-A-G--T-GC-A-T-C--GG-A-AA-CT
-G---GT-AA--A-CT-T-G-AG-TG-----C-AGAA--G-A-G-G-A-G-A-G-T-GGA-A-CT-CC-A-T-GT-G-T-
A-G-CG-G-TG-GAA-TG-CG-T-AG-ATAT-A-T-GG-A-AG---AAC-A-T-C-A-G--T-GGC-G-AA-GGC-G-G-
-C-T-C-T-C-T-G-G-T--C-TG-T-AACT-G-A-C-GC-T-G-A-G-GT-T-C-G-AAA-G-C-G-T-GGG-T-A-G-
C-AAA-CA-GG-A-TT-AG-A-T-A-CCCT--G-G-T-AG-T-CCACGCC-GT-AAA-CG-ATGA-G-T-G-CT--AAGT
GTTGG-A-G--GGT-TTCC-GCC-C-TT-C-A-GTGC-TG-CAGC-T-AA-C-GC-AT-T-A-AG-C-AC-T-CC-GC-C
-TGGG-G-AGTA-CGACC-G-C-AA-GG-TTG-AAACTC-AAA-GGAA-TTGA-CGGGGG-CCCG-C-A-CAAG-C-GGT
---GGAGCAT-GTGG-TTTAAT-T-CGAAGCAACG-CGAAGAACCTT-ACCAGGTCTT-GA-CATA-TCT--TG--AAAC
ACT-AAG-AGA-TTA-G-TT-TT-TC--CCTT-CGGG--GA--CA-A-G-AATA-CAGG-T-GG-T-GCATGGT-TGT-C
GT-C-AGCT-C-GT-G-TCG-TGAGATG-TTGGG-T-TA-AGTCCCGCA-AC-GAG-C-GCAACC-CTTATT-ACTA-G-
TT-GCC-AG-CA-TTTAGT-TGGG-CACT-CTAGTGAGA-CTG-CC-GGTG-ACAAAC-C--GGA-GG-AA-GGTGGGGA
CGACGTC-AAATCATCATGCCCC-TTATGACCTGGGCTACACACGTGCTACAATGGTCGGTACAACGTGC-TGCGAACTC
-GCGAGG-G-TAAGCAAATCAC-TTAAAA-CCGATCTCAGTTCGG-ATT-GTAGGCTGCAAC-T-CGCCTACATGAA-GC
T-GG-AATCGCTAGTAATCGC-GGATCA-G-C-A-TGCCG-CGGT-GAATACGTT-CCCGGGCCTTGTACACACCG-CCC
GTCACACC-A-TG-AGAGTTT-GTA-AC-A-CC-CAAA-GCC-GGTGGG-G-T-A-C-CT--TTT----AGG-AG-CTAG
C-CGTC-T-A-AG-GT-GG-GAC-AAA-TG-ATT-AGGGT-G-AA-GTCGTA-ACAA-GG-TA-G-C-C-G-TA--GG--
AGA-ACC-T-GC--GGCTGGA-T-CA-CCT-CCTAC??
>Lactobacillus_odoratitofui_AB365975_108
????????????????????????????????????????????????????????????????????????????????
????????????????????????C-GCA---TCC---CGTTG-AA----GG-ATG--AG-T--G-GCG-AAC-T-G-G-
TGAGTAA-C-A-C-GTGGG-TAACC-TGC-CC-AGA-AG-C-GG-GG-GATAA-CA-C-T-TGGAAA-CA-GGTGCTAAT
ACCGCA--T-A-A-C--AACAA-AA--ACC-GC-ATGGT--T-TTT-G-T-TTGAAA-GA-T-GG-T----TT-CG---G
-CTATCACTT--CTGG-AT-GG-A-CCC-GC--GGCGTATTAGCTAG-TTGGT-GGAG-TAA-TGGT-TC-ACCA-AGGC
AATGAT--A-C-GT-AG-CCGA-CCT-GAGA-GGGTAAT-C-GGCCAC-A--TTGG-GACTGAGA-CAC-G-GCCC-AAA
-CTCC--T-ACG--GG-AGGCA-G-CA-GTA-GGG-AAT-C-TT-C-C-A-CAAT-GGACGA-AA-GT-CTG-A--T-GG
-AGCAACGCC-GC-G-T-G-AGT-GAA-GA-A--GGGT-TT-C-G-G-C-T-CGTAAA-A-C-T-C-TGTT-GTTG-AAG
AA-G-AACAC-ATC-TGA-GAG--TAA-C-T--GT-T-C-A-G-GT-GT-TGA-CGG-TA-TTTA-AC--C-AGAAA-G-
CC-AC-GG-CTAA-C-TACGTG-C-C-A--GC-A-GC-CGC-GGT-AA-TAC-G-T-A--G-GT-GGC--A-A-G-C-GT
TG-T-C-C-GG-A-T-T-T-ATT--GGGC-GT-AAAGC-G-A--GC-G-C-A--GG-C-G-G--TT-TC-TT-A-AG---
TCT-G--A-TG-TG-AAA-G-C-C-TT-CGG-C--TTA-A-CC-GG--A-GA-A-G--T-GC-A-T-C--GG-A-AA-CT
-G---GG-AG--A-CT-T-G-AG-TG-----C-AGAA--G-A-G-G-A-C-A-G-T-GGA-A-CT-CC-A-T-GT-G-T-
A-G-CG-G-TG-AAA-TG-CG-T-AG-ATAT-A-T-GG-A-AG---AAC-A-C-C-A-G--T-GGC-G-AA-GGC-G-G-
-C-T-G-T-C-T-G-G-T--C-TG-T-AACT-G-A-C-GC-T-G-A-G-GC-T-C-G-AAA-G-C-A-T-GGG-T-A-G-
C-GAA-CA-GG-A-TT-AG-A-T-A-CCCT--G-G-T-AG-T-CCATGCC-GT-AAA-CG-ATGA-A-T-G-CT--AGGT
GTTGG-A-G--GGT-TTCC-GCC-C-TT-C-A-GTGC-CG-CAGC-T-AA-C-GC-AT-T-A-AG-C-AT-T-CC-GC-C
-TGGG-G-AGTA-CGACC-G-C-AA-GG-TTG-AAACTC-AAA-GGAA-TTGA-CGGGGG-CCCG-C-A-CAAG-C-GGT
---GGAGCAT-GTGG-TTTAAT-T-CGAAGCTACG-CGAAGAACCTT-ACCAGGTCTT-GA-CATA-CTG--TG--CTAA
CCT-AAG-AGA-TTA-G-GC-GT-TC--CCTT-CGGG--GA--CG-C-A-GATA-CAGG-T-GG-T-GCATGGC-TGT-C
GT-C-AGCT-C-GT-G-TCG-TGAGATG-TTGGG-T-TA-AGTCCCGCA-AC-GAG-C-GCAACC-CTTATT-GTCA-G-
TT-GCC-AG-CA-TTCAGT-TGGG-CACT-CTGGCGAGA-CTG-CC-GGTG-ACAAAC-C--GGA-GG-AA-GGTGGGGA
TGACGTC-AAGTCATCATGCCCC-TTATGACCTGGGCTACACACGTGCTACAATGGATGGTACAACGAGT-TGCGAACTC
-GCGAGA-G-TAAGCTAATCTC-TTAAAG-CCATTCTCAGTTCGG-ACT-GCAGGCTGCAAC-T-CGCCTGCACGAA-GT
C-GG-AATCGCTAGTAATCGC-GGATCA-G-C-A-TGCCG-CGGT-GAATACGTT-CCCGGGCCTTGTACACACCG-CCC
GTCACACC-A-TG-AGAGTTT-GCA-AC-A-CC-CAAA-GTC-GGTTCG-G-TAA-C-C---TTCG----GG-AG-CCAG
C-CGCC-T-A-AG-GT-GG-GGC-AGA-TG-ATT-AGGGT-G-AA-GTCGTA-ACAA-GG-TA-G-C-C-G-TA--GG--
AGA-ACC-T-GC--GGCTGGAAT-CA-CCT-CC?????
>Lactobacillus_oeni_EU821345_180
??????T-A-GAGTTT-T-G-A--A-C-C-T--GGC-T-CAGGAC-G-AA-C-GC-TG-G-C-GGCG-TG---CCT-AA-
TA-C-A-TG-CAA--G-T-C-GAAC-GCA---GAA---TTTCC-AC-CGATT-CTG--AG-T--G-GCG-AAC-G-G-G-
TGAGTAA-C-A-C-GTGGG-TAACC-TGC-CC-AAA-AG-A-GG-GG-GATAA-CA-C-T-TGGAAA-CA-GGTGCTAAT
ACCGCA--T-A-A-C--AACAA-AA--ACC-GC-CTGGT--T-TTT-G-T-TTCAAA-GA-T-GG-T----TT-CG---G
-CTGTCACTT--TTGG-AT-GG-A-CCC-GC--GGCGTATTAGCTAG-TTGGT-AAGG-TAA-CGGC-TT-ACCA-AGGC
AGTGAT--A-C-GT-AG-CCGA-ACT-GAGA-GGTTGAT-C-GGCCAC-A--TTGG-GACTGAGA-CAC-G-GCCC-AAA
-CTCC--T-ACG--GG-AGGCA-G-CA-GTA-GGG-AAT-C-TT-C-C-A-CAAT-GGACGA-AA-GT-CTG-A--T-GG
-AGCAACGCC-GC-G-T-G-AGT-GAA-GA-A--GGTT-TT-C-G-G-A-T-CGTAAA-A-C-T-C-TGTT-GTTA-GAG
AA-G-AACGT-GTG-TGA-GAG--TAA-C-T--GT-T-C-A-T-GC-AG-TGA-CGG-TA-TCTA-AC--C-AGAAA-G-
CC-AC-GG-CTAA-C-TACGTG-C-C-A--GC-A-GC-CGC-GGT-AA-TAC-G-T-A--G-GT-GGC--A-A-G-C-GT
TG-T-C-C-GG-A-T-T-T-ATT--GGGC-GT-AAAGG-G-A--AC-G-C-A--GG-C-G-G--TC-TT-TT-A-AG---
TCT-G--A-TG-TG-AAA-G-C-C-TT-CGG-C--TTA-A-CC-GA--A-GT-C-G--T-GC-A-T-T--GG-A-AA-CT
-G---AG-AG--A-CT-T-G-AG-TG-----C-AGAA--G-A-G-G-A-G-A-G-T-GGA-A-CT-CC-A-T-GT-G-T-
A-G-CG-G-TG-AAA-TG-CG-T-AG-ATAT-A-T-GG-A-AG---AAC-A-C-C-A-G--T-GGC-G-AA-AGC-G-G-
-C-T-C-T-C-T-G-G-T--C-TG-T-AACT-G-A-C-GC-T-G-A-G-GT-T-C-G-AAA-G-C-A-T-GGG-T-A-G-
C-AAA-CA-GG-A-TT-AG-A-T-A-CCCT--G-G-T-AG-T-CCATGCC-GT-AAA-CG-ATGA-A-T-G-CT--AAGT
GTTGG-A-G--GGT-TTCC-GCC-C-TT-C-A-GTGC-TG-CAGC-T-AA-C-GC-AT-T-A-AG-C-AT-T-CC-GC-C
-TGGG-G-AGTA-CGACC-G-C-AA-GG-TTG-AAACTC-AAA-GGAA-TTGA-CGGGGG-CCCG-C-A-CAAG-C-GGT
---GGAGCAT-GTGG-TTTAAT-T-CGAAGCAACG-CGAAGAACCTT-ACCAGGTCTT-GA-CATC-TTT--TG--CTAA
CCT-GAG-AGA-TCA-G-GC-GT-TC--CCTT-CGGG--GA--CA-A-A-ATGA-CAGG-T-GG-T-GCATGGT-TGT-C
GT-C-AGCT-C-GT-G-TCG-TGAGATG-TTGGG-T-TA-AGTCCCGCA-AC-GAG-C-GCAACC-CTTATT-ACTA-G-
TT-GCC-AG-CA-TTCAGT-TGGG-CACT-CTAGTGAGA-CTG-CC-GGTG-ACAAAC-C--GGA-GG-AA-GGTGGGGA
TGACGTC-AAATCATCATGCCCC-TTATGACCTGGGCTACACACGTGCTACAATGGACGGTACAACGAGT-CGCGAAACC
-GCGAGG-T-TTAGCTAATCTC-TTAAAA-CCGTTCTCAGTTCGG-ATT-GCAGGCTGCAAC-T-CGCCTGCATGAA-GT
C-GG-AATCGCTAGTAATCGC-GGATCA-G-C-A-TGCCG-CGGT-GAATACGTT-CCCGGGCCTTGTACACACCG-CCC
GTCACACC-A-TG-AGAGTTT-GTA-AC-A-CC-CAAA-GCC-GGTGCG-G-TAA-C-CT--TTT----AGG-AA-CCAG
C-CGTC-T-A-AG-GT-GG-GAC-AGA-TG-ATT-GGGGT-G-AA-GTCGTA-ACAA-GG-TA-G-C-C-G-TA--GG--
AGA-ACC-T-GC--GGCT-GA-T-CA-CAC-CTCTTTA
>Lactobacillus_oligofermentans_AY733084_110
???????????????????????????????????????????AT-G-AA-C-GC-TG-G-C-GGTA-TG---CCT-AA-
TA-C-A-TG-CAA--G-T-C-GAAC-GCA---TTC---TCGTT-TT-CGAGA-ATG--AG-T--G-GCG-GAC-G-G-G-
TGAGTAA-C-A-C-GTGGG-TAACC-TGC-CC-AAA-AG-T-GG-GG-GATAA-CA-T-T-TGGAAA-CA-AATGCTAAT
ACCGCA--T-A-A-T--AGTTA-GA--ACC-GC-ATGGT--T-CTA-A-T-TTGAAA-GA-T-GG-T----TT-CG---G
-CTATCACTT--TTGG-AT-GG-A-CCC-GC--GGCGTATTAGTTAG-TTGGT-GAGG-TAA-TGGC-TC-ACCA-AGAC
AATGAT--A-C-GT-AG-CCGA-ACT-GAGA-GGTTGAT-C-GGCCAC-A--ATGG-GACTGAGA-CAC-G-GCCC-ATA
-CTCC--T-ACG--GG-AGGCA-G-CA-GTA-GGG-AAT-C-TT-C-C-A-CAAT-GGGCGA-AA-GC-CTG-A--T-GG
-AGCAATACC-GC-G-T-G-AGT-GAA-GA-A--GGGT-TT-C-G-G-C-T-CGTAAA-A-C-T-C-TGTT-GTTG-GAG
AA-G-AACGT-ATG-TGA-TAG--TAA-C-T--GA-T-C-A-T-GT-AG-TGA-CGG-TA-TCCA-AC--C-AGAAA-G-
CC-AC-GG-CTAA-C-TACGTG-C-C-A--GC-A-GC-CGC-GGT-AA-TAC-G-T-A--G-GT-GGC--A-A-G-C-GT
TA-T-C-C-GG-A-T-T-T-ATT--GGGC-GT-AAAGC-G-A--GC-G-C-A--GG-C-G-G--TT-TT-TT-A-AG---
TCT-G--A-TG-TG-AAA-G-C-C-CT-TGG-C--TCA-A-CC-AA--G-GA-A-G--T-GC-A-T-C--GG-A-AA-CT
-G---GA-AA--A-CT-T-G-AG-TG-----C-AGAA--G-A-G-G-A-C-A-G-T-GGA-A-CT-CC-A-T-GT-G-T-
A-G-CG-G-TG-AAA-TG-CG-T-AG-ATAT-A-T-GG-A-AG---AAC-A-C-C-A-G--T-GGC-G-AA-GGC-G-G-
-C-T-G-T-C-T-G-G-T--C-TG-T-AACT-G-A-C-GC-T-G-A-G-GC-T-C-G-AAA-G-C-A-T-GGG-T-A-G-
C-GAA-CA-GG-A-TT-AG-A-T-A-CCCT--G-G-T-AG-T-CCATGCC-GT-AAA-CG-ATGA-A-T-G-CT--AGGT
GTTGG-A-G--GGT-TTCC-GCC-C-TT-C-A-GTGC-CG-CAGC-T-AA-C-GC-AT-T-A-AG-C-AT-T-CC-GC-C
-TGGG-G-AGTA-CGACC-G-C-AA-GG-TTG-AAACTC-AAA-GGAA-TTGA-CGGGGG-CCCG-C-A-CAAG-C-GGT
---GGAGCAT-GTGG-TTTAAT-T-CGAAGCAACG-CGAAGHACCTT-ACCAGGTCTT-GA-CATC-TAG--CG--CCAA
TCC-TAG-AGA-TAG-G-AC-GT-TC--CCTT-CGGG--GA--CG-C-T-AAGA-CAGG-T-GG-T-GCATGGT-TGT-C
GT-C-AGCT-C-GT-G-TCG-TGAGATG-TTGGG-T-TA-AGTCCCGCA-AC-GAG-C-GCAACC-CTTATT-ATTA-G-
TT-GCC-AG-CA-TTCAGT-TGGG-CACT-CTAGTGAGA-CTG-CC-GGTG-ACAAAC-C--GGA-GG-AA-GGTGGGGA
CGACGTC-AAATCATCATGCCCC-TTATGACCTGGGCTACACACGTGCTACAATGGACGGTACAACGAGT-TGCGAACTC
-GCGAGG-G-TAAGCTAATCTC-TTAAAG-CCGTTCTCAGTTCGG-ACT-GTAGGCTGCAAC-T-CGCCTACACGAA-GT
C-GG-AATCGCTAGTAATCGC-GGATCA-G-C-A-TGCCG-CGGT-GAATACGTT-CCCGGGCCTTGTACACACCG-CCC
GTCACACC-A-TG-AGAGTTT-GTA-AC-A-CC-CAAA-GTC-GGTGGG-G-TAA-C-----TTCG----GG-AG-CCAG
C-CGCC-T-A-AG-GT-GG-GAC-AGA-TG-ATT-AGG??????????????????????????????????????????
??????????????????????????????????????
>Lactobacillus_oris_035_X94229|g1313963
??????????????????????????????????????????????????????????????????G-TG---CCT-AA-
TA-C-A-TG-CAA--G-T-C-GAGC-GCA---CTG---GCCCA-AC-AGACA-GTG--AG-C--G-GCG-GAC-G-G-G-
TGAGTAA-C-A-C-GTGGC-CAACC-TGC-CC-C?A-AG-C-GG-GG-GATAA-CA-T-T-TGGAAA-CA-GGTGCTAAT
ACCGCA--T-A-A-C--TTGGA-AA--ACC-AC-ATGGT--T-TTC-C-A-ATAAAA-GA-T-GG-T----TT-CG---G
-CTATCACTT--TGGG-AT-GG-G-CCC-GC--GGTGCATTAGCTAG-TTGGT-GAGG-TAA-CGGC-TT-ACCA-AGGC
GATGAT--G-C-AT-AG-CCGA-GTT-GAGA-GACTGAT-C-GGCCAC-A--ATGG-AACTGAGA-CAC-G-GTCC-ATA
-CTCC--T-ACG--GG-AGGCA-G-CA-GTA-GGG-AAT-C-TT-C-C-A-CAAT-GGGCGC-AA-GC-CTG-A--T-GG
-AGCAACACC-GC-G-T-G-AGT-GAA-GA-A--GGGT-TT-C-G-G-C-T-CGTAAA-A-C-T-C-TGTT-GTTG-GAG
AA-G-AACGT-GCG-TAA-GAG--TAA-C-T--GT-T-T-A-C-GC-AG-TGA-CGG-TA-TCCA-AC--C-AGAAA-G-
TC-AC-GG-CTAA-C-TACGTG-C-C-A--GC-A-GC-CGC-GGT-AA-TAC-G-T-A--G-GT-GGC--A-A-G-C-GT
TA-T-C-C-GG-A-T-T-T-ATT--GGGC-GT-AAAGC-G-A--GC-G-C-A--GG-C-G-G--TT-GC-TT-A-GG---
TCT-G--A-TG-TG-AAA-G-C-C-TT-CGG-C--TTA-A-CC-GA--A-GA-A-G--T-GC-A-T-C--GG-A-AA-CC
-G---GG-CG--A-CT-T-G-AG-TG-----C-AGAA--G-A-G-G-A-C-A-G-T-GGA-A-CT-CC-A-T-GT-G-T-
A-G-CG-G-TG-GAA-TG-CG-T-AG-ATAT-A-T-GG-A-AG---AAC-A-C-C-A-G--T-GGC-G-AA-GGC-G-G-
-C-T-G-T-C-T-G-G-T--C-TG-C-AACT-G-A-C-GC-T-G-A-G-GC-T-C-G-AAA-G-C-A-T-GGG-T-A-G-
C-GAA-CA-GG-A-TT-AG-A-T-A-CCCT--G-G-T-AG-T-CCATGCC-GT-AAA-CG-ATGA-G-T-G-CT--AGGT
GTTGG-A-G--GGT-TTCC-GCC-C-TT-C-A-GTGC-CG-AAGC-T-AA-C-GC-AT-T-A-AG-C-AC-T-CC-GC-C
-TGGG-G-AGTA-CGACC-G-C-AA-GG-TTG-AAACTC-AAA-GGAA-TTGA-CGGGGG-CCCG-C-A-CAAG-C-GGT
---GGAGCAT-GTGG-TTTAAT-T-CGAAGCTACG-CGAAGAACCTT-ACCAGGTCTT-GA-CATC-TTG--CG--CCAA
CCT-CAG-AGA-TGA-G-GC-GT-TC--CCTT-CGGG--GA--CG-C-A-AAGA-CAGG-T-GG-T-GCATGGT-CGT-C
GT-C-AGCT-C-GT-G-TCG-TGAGATG-TTGGG-T-TA-AGTCCCGCA-AC-GAG-C-GCAACC-CTTGTT-ACTA-G-
TT-GCC-AG-CA-TTCAGT-TGGG-CACT-CTAGTGAGA-CTG-CC-GGTG-ACAAAC-C--GGA-GG-AA-GGTGGGGA
CGACGTC-AGATCATCATGCCCC-TTATGACCTGGGCTACACACGTGCTACAATGGCCGGTACAACGAGC-AGCTAACCC
-GCGAGG-G-TGTGCAAATCTC-TTAAAG-CCGGTCTCAGTTCGG-ACT-GCAGTCTGCAAC-T-CGACTGCACGAA-GT
C-GG-AATCGCTAGTAATCGC-GGATCA-G-C-A-TGCCG-CGGT-GAATACGTT-CCCGGGCCTTGTACACACCG-CCC
GTCACACC-A-TG-GAAGTTT-GTA-AC-G-CC-CAAA-GTC-GGTGGC-C-TAA-C-C---ATTT----GG-AG-GGAG
C-CGCC-T-A-AG-GC-GG-GAC-AGA-TG-ACT-GGGGT-G-AA-GTCGTA-ACAA-GG-TA-G-C-C-G-AG--GA--
GGA-ACC-T?????????????????????????????
>Lactobacillus_otakiensis_AB366386_620
????????A-GAGTT--T-G-A--T-C-C-T--GGC-T-CAGGAC-G-AA-C-GC-TG-G-C-GGCG-TG---CCT-AA-
TA-C-A-TG-CAA--G-T-C-GAAC-GCG---TCT---TGGTT-AT-TGAAG-ACG--AG-T--G-GCG-AAC-T-G-G-
TGAGTAA-C-A-C-GTGGG-TAACC-TGCCCT-TGG-AG-T-AG-GG-GATAA-CA-C-T-TGGAAA-CA-GGTGCTAAT
ACCGTA--T-A-A-C--AACCA-AA--ACC-AC-ATGGT--T-TTG-G-T-TTAAAA-GA-T-GG-C----TT-CG---G
-CTATCACTT--TAGG-AT-GG-A-CCC-GC--GGCGTATTAGCTTG-TTGGT-AAGG-TAA-CGGC-CT-ACCA-AGGC
AATGAT--A-C-GT-AG-CCGA-CCT-GAGA-GGGTAAT-C-GGCCAC-A--TTGG-GACTGAGA-CAC-G-GCCC-AAA
-CTCC--T-ACG--GG-AGGCA-G-CA-GTA-GGG-AAT-C-TT-C-C-A-CAAT-GGACGA-AA-GT-CTG-A--T-GG
-AGCAACGCC-GC-G-T-G-AGT-GAT-GA-A--GGGT-TT-C-G-G-C-T-CGTAAA-A-C-T-C-TGTT-GTTG-GAG
AA-G-AACAG-GTG-TCA-GAG--TAA-C-T--GT-T-G-A-C-AT-CT-TGA-CGG-TA-TCCA-AC--C-AGAAA-G-
CC-AC-GG-CTAA-C-TACGTG-C-C-A--GC-A-GC-CGC-GGT-AA-TAC-G-T-A--G-GT-GGC--A-A-G-C-GT
TG-T-C-C-GG-A-T-T-T-ATT--GGGC-GT-AAAGC-G-A--GC-G-C-A--GG-C-G-G--TT-TC-TT-A-GG---
TCT-G--A-TG-TG-AAA-G-C-C-TT-CGG-C--TTA-A-CC-GG--A-GA-A-G--T-GC-A-T-C--GG-A-AA-CC
-A---GG-AG--A-CT-T-G-AG-TG-----C-AGAA--G-A-G-G-A-C-A-G-T-GGA-A-CT-CC-A-T-GT-G-T-
A-G-CG-G-TG-AAA-TG-CG-T-AG-ATAT-A-T-GG-A-AG---AAC-A-C-C-A-G--T-GGC-G-AA-GGC-G-G-
-C-T-G-T-C-T-G-G-T--C-TG-T-AACT-G-A-C-GC-T-G-A-G-GC-T-C-G-AAA-G-C-A-T-GGG-T-A-G-
C-GAA-CA-GG-A-TT-AG-A-T-A-CCCT--G-G-T-AG-T-CCATGCC-GT-AAA-CG-ATGA-G-T-G-CT--AAGT
GTTGG-A-G--GGT-TTCC-GCC-C-TT-C-A-GTGC-TG-CAGC-T-AA-C-GC-AT-T-A-AG-C-AC-T-CC-GC-C
-TGGG-G-AGTA-CGACC-G-C-AA-GG-TTG-AAACTC-AAA-GGAA-TTGA-CGGGGG-CCCG-C-A-CAAG-C-GGT
---GGAGCAT-GTGG-TTTAAT-T-CGATGCTACG-CGAAGAACCTT-ACCAGGTCTT-GA-CATC-TTC--TG--CCAA
CCT-AAG-AGA-TTA-G-GC-GT-TC--CCTT-CGGG--GA--CA-G-A-ATGA-CAGG-T-GG-T-GCATGGT-TGT-C
GT-C-AGCT-C-GT-G-TCG-TGAGATG-TTGGG-T-TA-AGTCCCGCA-AC-GAG-C-GCAACC-CTTATT-GTTA-G-
TT-GCC-AG-CA-TTTAGT-TGGG-CACT-CTAGCAAGA-CTG-CC-GGTG-ACAAAC-C--GGA-GG-AA-GGTGGGGA
TGACGTC-AAATCATCATGCCCC-TTATGACCTGGGCTACACACGTGCTACAATGGACGGTACAACGAGT-CGCGAAACC
-GCGAGG-T-CAAGCTAATCTC-TTAAAG-CCGTTCTCAGTTCGG-ATT-GTAGGCTGCAAC-T-CGCCTACATGAA-GT
T-GG-AATCGCTAGTAATCGT-GGATCA-G-C-A-TGCCA-CGGT-GAATACGTT-CCCGGGCCTTGTACACACCG-CCC
GTCACACC-A-TG-AGAGTTT-GTA-AC-A-CC-CAAA-GCC-GGTGAG-G-TAA-C-C---TTCG----GG-GA-CCAG
C-CGTC-T-A-AG-GT-GG-GAC-AGA-TG-ATT-AGGGT-G-AA-GTCGTA-ACAA-GG-TA-G-C-C-G-TA--GG--
AGA-ACC-T-GC--GGCTGGA-T-CA-CCT-CCT????
>Lactobacillus_ozensis_AB572588_051
??????????????????????????????????????????GAC-G-AA-C-GC-TG-G-C-GGCG-TG---CCT-AA-
TA-C-A-TG-CAA--G-T-C-GAAC-GCG---TCC---TCGTT-AA-AAAGG-ACG--AG-T--G-GCG-AAC-T-G-G-
TGAGTAA-C-A-C-GTGGA-TAACC-TGC-CC-TGA-AG-T-AT-GG-GATAA-CA-T-T-TGGAAA-CA-AGTGCTAAT
ACCGTA--T-A-A-TT-AGTAA-AA--GTC-GC-ATGAC--T-TCT-A-C-TTGAAA-GA-T-GG-T-----T-CT---G
-CTATCGCTT--TAGG-AT-GG-A-TCC-GC--GGCGTATTAGCTAG-TTGGT-GAGA-TAA-AAGC-CC-ACCA-AGGC
GATGAT--A-C-GT-AG-CCGA-CCT-GAGA-GGGTAAT-C-GGCCAC-A--TTGG-GACTGAGA-CAC-G-GCCC-AGA
-CTCC--T-ACG--GG-AGGCA-G-CA-GTA-GGG-AAT-C-TT-C-C-A-CAAT-GGACGA-AA-GT-CTG-A--T-GG
-AGCAACGCC-GC-G-T-G-AGT-GAA-GA-A--GGGT-TT-C-G-G-C-T-CGTAAA-A-C-T-C-TGTT-GTTA-AAG
AA-G-AACAA-GTG-TAA-GAG--TAA-C-T--GT-T-T-A-C-GC-TT-TGA-CGG-TA-TTTA-AC--C-AGAAA-G-
CC-AC-GG-CTAA-C-TACGTG-C-C-A--GC-A-GC-CGC-GGT-AA-TAC-G-T-A--G-GT-GGC--A-A-G-C-GT
TG-T-C-C-GG-A-T-T-T-ATT--GGGC-GT-AAAGC-G-A--GC-G-C-A--GG-C-G-G--TT-TT-TT-A-AG---
TCT-G--A-TG-TG-AAA-G-C-C-TT-CGG-C--TCA-A-CC-GA--A-GA-A-G--T-GC-A-T-C--GG-A-AA-CT
-A---AA-TA--A-CT-T-G-AA-TA-----C-AGAA--G-A-G-G-A-C-A-G-T-GGA-A-CT-CC-A-T-GT-G-T-
A-G-CG-G-TG-AAA-TG-CG-T-AG-ATAT-A-T-GG-A-AG---AAC-A-C-C-A-G--T-GGC-G-AA-GGC-G-G-
-C-T-G-T-C-T-G-G-T--C-TG-T-TATT-G-A-C-GC-T-G-A-G-GC-T-C-G-AAA-G-C-A-T-GGG-T-A-G-
C-GAA-CA-GG-A-TT-AG-A-T-A-CCCT--G-G-T-AG-T-CCATGCC-GT-AAA-CG-ATGA-A-T-G-CT--AGGT
GTTGG-A-G--GGT-TTCC-GCC-C-TT-C-A-GTGC-CG-CAGC-T-AA-C-GC-AT-T-A-AG-C-AT-T-CC-GC-C
-TGGG-G-AGTA-CGACC-G-C-AA-GG-TTG-AAACTC-AAA-GGAA-TTGA-CGGGGG-CCCG-C-A-CAAG-T-GGT
---GGAGCAT-GTGG-TTTAAT-T-CGATGCTACG-CGAAGAACCTT-ACCAGGTCTT-GA-CATC-TTC--TG--CCAA
CCT-AAG-AGA-TTA-G-GC-GT-TC--CCTT-CGGG--GA--CA-G-A-ATGA-CAGG-T-GG-T-GCATGGT-TGT-C
GT-C-AGCT-C-GT-G-TCG-TGAGATG-TTGGG-T-TA-AGTCCCGCA-AC-GAG-C-GCAACC-CTTATT-ATTA-G-
TT-GCC-AG-CA-TTAAGT-TGGG-CACT-CTAGTGAGA-CTG-CC-GGTG-ATAAAC-C--GGA-GG-AA-GGTGGGGA
TGACGTC-AAATCATCATGCCCC-TTATGACCTGGGCTACACACGTGCTACAATGGACGGTACAACGAGT-TGCGAAACC
-GCGAGG-T-CAAGCTAATCTC-TTAAAG-CCGTTCTCAGTTCGG-ATT-GCAGGCTGCAAC-T-CGCCTGCATGAA-GT
T-GG-AATCACTAGTAATCGT-GGATCA-G-C-A-TGCCA-CGGT-GAATACGTT-CCCGGGCCTTGTACACACCG-CCC
GTCACACC-A-TG-AGAGTTT-GTA-AC-A-CC-CAAA-GCC-GGTGGG-G-TAA-C-CT--TTT----AGG-AG-CTAG
C-CGTC-T-A-AG-GT-GG-GAC-AGA-TG-ATT-AGGGT-G-AA-GTCGTA-ACAA-GG-TA-G-C-C-G-TA--GG--
AGA-ACC-T-GC--GGCTGGA-TTCA-CCT-CCT????
>Lactobacillus_panis_038_X94230|g1313964
??????????????????????????????????????????????????????????????????G-TG---CCT-AA-
TA-C-A-TG-CAA--G-T-C-GAGC-GCA---CTG---GCCCA-AC-TGACA-GTG--AG-C--G-GCG-GAC-G-G-G-
TGAGTAA-C-A-C-GTGGG-CAACC-TGC-CC-TAA-AG-C-GG-GG-GATAA-CA-T-T-TGGAAA-CA-GGTGCTAAT
ACCGCA--T-A-A-C--TACGA-AA--ACC-AC-ATGGT--T-TTC-G-T-ATAAAA-GA-T-GG-T----TT-CG---G
-CTATCACTT--TAGG-AT-GG-G-CCC-GC--GGTGCATTAGCTAG-TTGGT-AGGG-TAA-CGGC-TT-ACCA-AGGC
AATGAT--G-C-AT-AG-CCGA-GTT-GAGA-GACTGAT-C-GGCCAC-A--ATGG-AACTGAGA-CAC-G-GTCC-ATA
-CTCC--T-ACG--GG-AGGCA-G-CA-GTA-GGG-AAT-C-TT-C-C-A-CAAT-GGGCGC-AA-GC-CTG-A--T-GG
-AGCAACACC-GC-G-T-G-AGT-GAA-GA-A--GGGT-TT-C-G-G-C-T-CGTAAA-A-C-T-C-TGTT-GTTG-AAG
AA-G-AACGT-GCG-TGA-GAG--TAA-C-T--GT-T-C-A-T-GC-AG-TGA-CGG-TA-TTCA-AC--C-AGAAA-G-
TC-AC-GG-CTAA-C-TACGTG-C-C-A--GC-A-GC-CGC-GGT-AA-TAC-G-T-A--G-GT-GGC--A-A-G-C-GT
TA-T-C-C-GG-A-T-T-T-ATT--GGGC-GT-AAAGC-G-A--GC-G-C-A--GG-C-G-G--TT-GC-TT-A-GG---
TCT-G--A-TG-TG-AAA-G-C-C-TT-CGG-C--TTA-A-CC-GA--A-GA-A-G--T-GC-A-T-C--GG-A-AA-CC
-G---GG-CG--A-CT-T-G-AG-TG-----C-AGAA--G-A-G-G-A-C-A-G-T-GGA-A-CT-CC-A-T-GT-G-T-
A-G-CG-G-TG-GAA-TG-CG-T-AG-ATAT-A-T-GG-A-AG---AAC-A-C-C-A-G--T-GGC-G-AA-GGC-G-G-
-C-T-G-T-C-T-G-G-T--C-TG-C-AACT-G-A-C-GC-T-G-A-G-GC-T-C-G-AAA-G-C-A-T-GGG-T-A-G-
C-GAA-CA-GG-A-TT-AG-A-T-A-CCCT--G-G-T-AG-T-CCATGCC-GT-AAA-CG-ATGA-G-T-G-CT--AGGT
GTTGG-A-G--GGT-TTCC-GCC-C-TT-C-A-GTGC-CG-AAGC-T-AA-C-GC-AT-T-A-AG-C-AC-T-CC-GC-C
-TGGG-G-AGTA-CGACC-G-C-AA-GG-TTG-AAACTC-AAA-GGAA-TTGA-CGGGGG-CCCG-C-A-CAAG-C-GGT
---GGAGCAT-GTGG-TTTAAT-T-CGAAGCTACG-CGAAGAACCTT-ACCAGGTCTT-GA-CATC-TTG--CG--CTAA
CCT-AAG-AGA-TTA-G-GC-GT-TC--CCTT-CGGG--GA--CG-C-A-ATGA-CAGG-T-GG-T-GCATGGT-CGT-C
GT-C-AGCT-C-GT-G-TCG-TGAGATG-TTGGG-T-TA-AGTCCCGCA-AC-GAG-C-GCAACC-CTTGTT-ACTA-G-
TT-GCC-AG-CA-TTCAGT-TGGG-CACT-CTAGTGAGA-CTG-CC-GGTG-ACAAAC-C--GGA-GG-AA-GGTGGGGA
CGACGTC-AGATCATCATGCCCC-TTATGACCTGGGCTACACACGTGCTACAATGGCCGGTACAACGAGC-AGCTAACCC
-GCGAGG-G-TGTGCAAATCTC-TTAAAG-CCGGTCTCAGTTCGG-ACT-GCAGTCTGCAAC-T-CGACTGCACGAA-GT
C-GG-AATCGCTAGTAATCGC-GGATCA-G-C-A-TGCCG-CGGT-GAATACGTT-CCCGGGCCTTGTACACACCG-CCC
GTCACACC-A-TG-GAAGTTT-GCA-AT-G-CC-CAAA-GTC-AGTGGC-C-TAA-C-C---ATTT----GG-AG-GGAG
C-TGCC-T-A-AG-GC-AG-GAC-AGA-TG-ACT-GGGGT-G-AA-GTCGTA-A??????????????????????????
??????????????????????????????????????
>Lactobacillus_pantheris_AB362679_172
??????T-A-GAGTT--T-G-A--T-C-A-T--GGC-T-CAGGAT-G-AA-C-GC-TG-G-C-GGCG-TG---CCT-AA-
TA-C-A-TG-CAA--G-T-C-GAGC-GAA---CTT---AACTA-AA-TGACG-GTG--AG-C--G-GCG-GAT-G-G-G-
TGAGTAA-C-A-C-GTGGG-TAACC-TGC-CT-CTA-AG-C-AG-GG-GATAA-CA-T-T-TGGAAA-CA-GATGCTAAT
ACCGTA--T-A-A-A--TCCTA-AA--ACC-AC-ATGGT--T-TTA-G-G-CTGAAA-GG-C-GG-C----TT-CG---G
-CTGTCACTT--AGAG-AT-GG-A-CCC-GC--GGCGTATTAGCTAG-TTGGT-GAGG-TAA-TGGC-TC-ACCA-AGGC
AATGAT--A-C-GT-AG-CCGA-ACT-GAGA-GGTTGAT-C-GGCCAC-A--TTGG-GACTGAGA-CAC-G-GCCC-AAA
-CTCC--T-ACG--GG-AGGCA-G-CA-GTA-GGG-AAT-C-TT-C-C-A-CAAT-GGACGC-AA-GT-CTG-A--T-GG
-AGCAACGCC-GC-G-T-G-AGT-GAA-GA-A--GGCT-TT-C-G-G-G-T-CGTAAA-A-C-T-C-TGTT-GTTG-AAG
AA-G-AACAC-GTT-TGA-GAG--TAA-C-T--GT-T-C-A-G-AC-GT-TGA-CGG-TA-TTCA-AC--C-AGAAA-G-
CC-AC-GG-CTAA-C-TACGTG-C-C-A--GC-A-GC-CGC-GGT-AA-TAC-G-T-A--G-GT-GGC--A-A-G-C-GT
TA-T-C-C-GG-A-T-T-T-ATT--GGGC-GT-AAAGC-G-A--GC-G-C-A--GG-C-G-G--TT-TT-TT-A-AG---
TCT-G--A-TG-TG-AAA-G-C-C-CT-CGG-C--TTA-A-CC-GA--G-GA-A-G--T-GC-A-T-C--GG-A-AA-CT
-G---GG-AA--A-CT-T-G-AA-TG-----C-TGAA--G-A-G-G-A-C-A-G-T-GGA-A-CT-CC-A-T-GT-G-T-
A-G-CG-G-TG-AAA-TG-CG-T-AG-ATAT-A-T-GG-A-AG---AAC-A-C-C-A-G--T-GGC-G-AA-GGC-G-G-
[truncated: 1,052,336 more chars]
